# Supplementary material for: A dodecamethoxy[6]cycloparaphenylene consisting entirely of hydroquinone ethers: unveiling in-plane aromaticity through a rotaxane structure
Source: Nat Commun. 2023 Dec 7;14:8091. doi: 10.1038/s41467-023-43907-7 (PMC10703805; doi:10.1038/s41467-023-43907-7)
Supplement: Supplementary file 4 — Supplementary Data 1 [file 41467_2023_43907_MOESM4_ESM.txt]

22
biphenyl
  H   4.10880408184246     -0.09565899434926      2.22183419286786
  H   -4.10816667646820      0.09697623406391     -2.22294894974941
  C   -3.08203246492360      0.31599779020767     -0.32172517909179
  H   -3.99874374163711      0.51913447240652      0.24238666989326
  C   -1.85070317077416      0.28720329473258      0.34412698422119
  H   -1.81651024797479      0.45122793064230      1.42625652978612
  C   -0.65316967945636      0.01642029633203     -0.35385491377390
  C   -0.73351349719584     -0.22450671630489     -1.74311070718739
  H   0.18467941049489     -0.41077181167234     -2.30995725743187
  C   -1.96458844512629     -0.19589426840239     -2.40945022484637
  H   -2.00088666255211     -0.37686104519468     -3.48915932580015
  C   -3.14517750751513      0.07454971846461     -1.70199647129778
  C   0.65365349449000     -0.01426528130064      0.35305277312425
  C   0.92120269719868      0.86620546195464      1.42435176203816
  H   0.16278681381301      1.59873008899641      1.71983009988950
  C   2.15238053493643      0.83741249939468      2.09050453641296
  H   2.34030668961215      1.53637573852024      2.91267878778879
  C   3.14577256353379     -0.07299270335828      1.70097429277772
  C   2.89538535775014     -0.95406798518754      0.63869965383766
  H   3.66049886014635     -1.67544675214344      0.33200701806886
  C   1.66403643528816     -0.92487411897329     -0.02707289901221
  H   1.46998315451752     -1.63499284882886     -0.83772237251544
32
terphenyl
  C   3.37706795888617     -1.15070689175414      1.41721463067845
  H   2.96680043928576     -2.09721771616253      1.05014517737201
  C   4.63256483383027     -1.13555774705705      2.03633688634242
  H   5.20062302979177     -2.06716865094411      2.13240225127589
  C   5.15723794242029      0.06287732400002      2.54235915790077
  C   4.41310818250161      1.24588252970234      2.42275671737790
  H   4.81670489089900      2.18936993159079      2.80582956379156
  C   3.15754027177767      1.23042546769935      1.80374712024419
  H   2.59806194820595      2.16509547434777      1.69268861469678
  C   2.61504672841901      0.03194813031886      1.28887503748796
  H   6.13934806364048      0.07481680519320      3.02661379935244
  H   -6.13976022634081     -0.07560401842310     -3.02581551822556
  C   -5.05108020290274      0.17137824461762     -1.16305758326305
  H   -5.95278828381437      0.33441914762923     -0.56292451760053
  C   -3.79531715172139      0.18700341500242     -0.54448922597069
  H   -3.72739907595861      0.34479788413749      0.53691099129120
  C   -2.61488749531427     -0.03189539541059     -1.28915079371777
  C   -2.73923005690639     -0.26690312471827     -2.67661830294968
  H   -1.83732914723672     -0.41270142782556     -3.28016818575761
  C   -3.99487885365878     -0.28243528466225     -3.29547069681308
  H   -4.06495487354788     -0.45755095361261     -4.37446536266137
  C   -5.15749644800380     -0.06340629320455     -2.54187748151654
  C   -1.28351547955430     -0.01553255741158     -0.63302074173787
  C   -1.01145179084717      0.84715881688017      0.45131003038354
  H   -1.79125476253535      1.52923508327816      0.80562863245634
  C   0.24163123408328      0.86321073859552      1.06817557817941
  H   0.41206771452558      1.53415417464877      1.91649222494856
  C   1.28378965174337      0.01575456394411      0.63253030146491
  C   1.01142853295842     -0.84766989953912     -0.45113481227980
  H   1.80117323765330     -1.50692206472584     -0.82604914814038
  C   -0.24100130637056     -0.86219133294759     -1.06938692747745
  H   -0.42137750590878     -1.55597037318695     -1.89702941713297
60
[6]CPP
  C   3.71844161279432      1.96567648547840     -0.06427501417558
  C   3.67376525583154      1.22182103836204     -1.26734773519129
  C   3.86787097505293     -0.15991957020695     -1.26741078431542
  C   4.11577885303949     -0.86280292395068     -0.06440062616891
  C   4.47686650542985     -0.07572122619404      1.05784109888346
  C   4.28241671562968      1.30844071855826      1.05790376392108
  H   4.45994032028197      1.86656102162631      1.98380020191697
  H   4.80130212622679     -0.56345307998289      1.98367091648608
  C   3.56054362668781     -2.23670621250212      0.06424272792898
  C   2.89371760903684     -2.56970239311104      1.26723273103694
  C   1.79435102941461     -3.42889412985448      1.26731972736161
  C   1.31005467039600     -3.99558138863007      0.06439342025272
  C   2.17237094852166     -3.91473795236720     -1.05773109177819
  C   3.27366632406934     -3.05398771962195     -1.05782207974371
  H   3.84595020716632     -2.92878163677862     -1.98362452155875
  H   1.91249655225572     -4.43990836295779     -1.98345273559611
  C   -0.15730750141771     -4.20231065703037     -0.06430267511200
  C   -1.00848959593251     -4.36268574012935      1.05778699479560
  C   -2.30466094090810     -3.83955522820150      1.05772987550678
  C   -2.80593408597127     -3.13324008217786     -0.06439931313885
  C   -2.07308199715003     -3.26932437457372     -1.26734598476289
  C   -0.77922286240900     -3.79159215970739     -1.26731183334333
  H   -0.18274039691966     -3.69709579093237     -2.18005462834828
  H   -2.43676700340894     -2.78721484055221     -2.18010155646694
  C   -3.71845190656581     -1.96567632143096      0.06428279522097
  C   -3.67376554232099     -1.22181891311355      1.26735470861916
  C   -3.86786898178057      0.15992170411158      1.26741672206903
  C   -4.11578469523153      0.86280334260949      0.06440734442127
  C   -4.47687897297375      0.07572176325356     -1.05783112290217
  C   -4.28243180905712     -1.30844109746863     -1.05789368798681
  H   -4.45996035196555     -1.86656227319651     -1.98378877400007
  H   -4.80131772659986      0.56345264376100     -1.98366017178637
  C   -3.56055094365232      2.23670665147679     -0.06423689398369
  C   -3.27367520158504      3.05398896334210      1.05782769215238
  C   -2.17238164072688      3.91474099496594      1.05773681057175
  C   -1.31006485216049      3.99558477102971     -0.06438826630685
  C   -1.79436041526340      3.42889631912795     -1.26731431905027
  C   -2.89372610842304      2.56970277855811     -1.26722657488428
  H   -3.11021631105667      2.00589836121107     -2.17995563630790
  H   -1.19501265848859      3.50269724580330     -2.18009074965746
  C   0.15729803792481      4.20231373453642      0.06430878074412
  C   1.00848163782253      4.36268936033111     -1.05777941065853
  C   2.30465229547378      3.83955577485022     -1.05772150096477
  C   2.80592294178613      3.13323847682554      0.06440635874791
  C   2.07306948155286      3.26932132424602      1.26735244695085
  C   0.77921157154080      3.79159098193873      1.26731843626403
  H   0.18272752118224      3.69709407853810      2.18006032004685
  H   2.43675236013697      2.78721000646448      2.18010782815048
  H   2.88932331928029      3.87713630895042     -1.98349101188673
  H   0.61376563575070      4.79553458948095     -1.98360144190953
  H   -1.91250806167792      4.43991362133349      1.98345759425841
  H   -3.84595987020496      2.92878313590183      1.98362957193314
  H   -3.63230700555779      0.71578346552290      2.18029899694686
  H   -3.29414164688732     -1.69135419614980      2.18017516022593
  H   -2.88933277627004     -3.87713565864409      1.98349904698198
  H   -0.61377189417396     -4.79552977402266      1.98360872475726
  H   1.19500412570856     -3.50269492505319      2.18009661398032
  H   3.11020892627829     -2.00589904369966      2.17996231416396
  H   3.63231658868813     -0.71578099999010     -2.18029535747022
  H   3.29414728727983      1.69135677153594     -2.18017028914100
38
tetramethoxybiphenyl
  H   4.11777424691573     -0.02211348500140      2.20024682156968
  H   -4.07853258151197      0.15372288033081     -2.26688851668052
  C   -3.09243727234332      0.23379654943075     -0.33126722750401
  H   -4.03245264944386      0.35229001346736      0.21317677216050
  C   -1.86832482118034      0.19047647876734      0.36279773262717
  O   -1.77690514514138      0.28287858925855      1.72967533712228
  C   -0.65392910683492      0.03021919925125     -0.35440834069178
  C   -0.71402460395045     -0.08123657050022     -1.75850700226256
  H   0.22478268614253     -0.21096464743842     -2.29753071921971
  C   -1.93623522680544     -0.03830111954109     -2.44764251027957
  O   -2.05802608631755     -0.14345330530038     -3.80967953004662
  C   -3.12936407260808      0.12187244860280     -1.72413362100198
  C   0.66095102599706     -0.00779247905617      0.34257613703688
  C   0.97076230690676      0.95735539750702      1.32237339146599
  H   0.21303996529698      1.70639273278020      1.55373545106609
  C   2.20544800213761      0.95669927105907      1.99028232553568
  O   2.56262994358949      1.86678821213853      2.95214589149301
  C   3.15796055335063     -0.02635294551439      1.67559912603567
  C   2.87095697641190     -0.99313296999686      0.70764279958459
  H   3.62358793514265     -1.75244260601414      0.48162883910332
  C   1.63343607571422     -0.99539900796990      0.03638337597020
  O   1.29612152347105     -1.92854636589985     -0.91263839290992
  C   1.60998365926740      2.85183225101558      3.31681238270748
  H   1.35208707057299      3.50860169885898      2.46241307776707
  H   0.67951385019678      2.39453928908563      3.70776879543977
  H   2.08055922680602      3.45474542752640      4.10805759815546
  C   2.21000378830930     -2.97631292406155     -1.18454357813630
  H   3.16783420060524     -2.59240188211680     -1.58858769377198
  H   2.41942480931247     -3.58021631923600     -0.27977374260198
  H   1.72632306975747     -3.61195874934404     -1.94156061178464
  C   -2.97407890558990      0.36234125242806      2.48294073214661
  H   -3.55194802509957      1.27670246847801      2.24190221623077
  H   -3.61939018699864     -0.52287902140342      2.31826207900239
  H   -2.66640710718827      0.39611408611238      3.53899958444672
  C   -0.87462543017417     -0.33789868032744     -4.56638130852982
  H   -0.17639251928737      0.51613385004611     -4.46166509663651
  H   -0.34823855426657     -1.26650649196222     -4.26915531485626
  H   -1.19271662116249     -0.41910952546055     -5.61673125975316
56
hexamethoxyterphenyl
  C   3.30472703294016     -1.15321494567812      1.59180768237580
  O   2.65534726204269     -2.32779994487661      1.30022500884776
  C   4.57359877013649     -1.10933287062376      2.19959960299686
  H   5.09520573775487     -2.03465581095760      2.45608175824768
  C   5.18650837612037      0.11282983726598      2.49063009594399
  C   4.53367639579424      1.31640990558872      2.17816837922614
  O   5.19894139132324      2.47222563966126      2.49874314246179
  C   3.26881795352854      1.27652371935077      1.57103729029375
  H   2.74035748116917      2.19774249474152      1.32556875277917
  C   2.63181974624807      0.05515497377547      1.26762875380299
  H   6.17165793160768      0.15062569102086      2.96450021545096
  H   -6.10849437812009     -0.00750192100288     -3.09661273430206
  C   -5.05622546855251     -0.00166414449417     -1.19421756664296
  H   -5.98055468767191     -0.00342033800704     -0.61138621623175
  C   -3.80676834444914     -0.00136558052409     -0.54596032670676
  O   -3.67347485429491     -0.01351468586155      0.82095059295864
  C   -2.61053763767174     -0.00524916895233     -1.31223295803830
  C   -2.71836131972459     -0.00952302756958     -2.71861918279607
  H   -1.79458909110576     -0.02070213357634     -3.29711486558456
  C   -3.96600594056921     -0.01113805886683     -3.36157770593457
  O   -4.13158251137500     -0.01868066708159     -4.72310882320440
  C   -5.13923763279472     -0.00524859958843     -2.58962376464789
  C   -1.27170301323670      0.00120819348694     -0.66576371184429
  C   -1.00192725661321      0.86508739881571      0.41323362999940
  H   -1.81003775697087      1.51032897381307      0.75663693932721
  C   0.24506205053139      0.90314819776201      1.05235756881983
  O   0.50809174593559      1.73240340635857      2.11595205572219
  C   1.29385338880412      0.05118168847263      0.61934719515651
  C   1.02608566988831     -0.80809685998006     -0.46374856139266
  H   1.82733351400143     -1.46921173222961     -0.79276077298249
  C   -0.22058781327890     -0.84551553556468     -1.10347427966233
  O   -0.49156327576620     -1.69370507859126     -2.15001395913631
  C   -0.55673523437835      2.50383619957488      2.64512560310289
  H   -0.93451673893834      3.24226083871890      1.91050886011846
  H   -1.39900898223685      1.86332504456575      2.97199567692579
  H   -0.14219191054908      3.03657691646429      3.51442619371814
  C   0.49925025326693     -2.63548722850851     -2.52463713843059
  H   1.41353962162326     -2.14052161612306     -2.90768426530349
  H   0.77757862532537     -3.29120832793235     -1.67665010830810
  H   0.05250333122652     -3.24263438453395     -3.32659700295985
  C   -4.84367288555962     -0.10650615191932      1.61375441425994
  H   -5.50684672679466      0.77024123322568      1.47365636389473
  H   -5.41613384553969     -1.02800226925007      1.38961643963791
  H   -4.50030171978669     -0.13740404286263      2.65890853317263
  C   -2.96646268885726     -0.06193105917230     -5.53034345753736
  H   -2.33152842602763      0.83395416796746     -5.38179436811174
  H   -2.36016678634047     -0.96591329717849     -5.32339406709034
  H   -3.31733881237099     -0.08844596570076     -6.57306261119194
  C   4.55193426770998      3.70444707139793      2.22667974783740
  H   4.36588998798787      3.83892051827361      1.14264165724817
  H   3.58759009862370      3.78670965145740      2.76600461780473
  H   5.23490192541139      4.49279473103674      2.57758982617525
  C   3.25460770449681     -3.54839829250043      1.69718010641662
  H   4.22688800578931     -3.71346241453752      1.19166901295946
  H   3.40936328391037     -3.58938932725556      2.79329927672060
  H   2.55249118637719     -4.34191001129465      1.39956045363742
108
[6]CPP-12OMe, natural
  C   3.27323010011650     -2.94171863111381      1.64894404817955
  O   3.42219581828194     -4.23430322665396      1.20269148667123
  C   4.07628708910237     -1.88195243226476      1.20204706876281
  H   4.82974933176881     -2.07122724603568      0.44056780199870
  C   3.82497046870396     -0.53355036090294      1.56092282130860
  C   2.92882351052896     -0.34859717041176      2.66131944811300
  O   2.78217646103986      0.91581922910497      3.17600944076332
  C   2.11187583984422     -1.40302538595669      3.08044391460093
  H   1.30193114571369     -1.20840759057069      3.78346032129962
  C   2.15497642823336     -2.68040470101282      2.48205749093597
  C   3.87559607102974      0.39581814241149     -0.77959469740970
  O   4.04182732472369     -0.86801992336054     -1.28968503835099
  C   3.36918836793174      1.43589353422124     -1.56493835967220
  H   3.04065494939049      1.22909673319873     -2.58348094308939
  C   3.07222292564580      2.71031034775311     -1.03637273378447
  C   3.59738822161428      2.98925753361222      0.25179950883363
  O   3.46995066557650      4.28209685441311      0.70390719332570
  C   4.07682856203091      1.94322205552123      1.05400076738670
  H   4.32681887464601      2.14315522448194      2.09368225157681
  C   4.07299243322358      0.59216549343148      0.62417661190646
  C   1.89864931889772      3.41568978565171     -1.61689487877036
  C   1.50752148277765      3.30172221799441     -2.97593974050123
  O   2.51131878924314      3.08592626786497     -3.89134191030756
  C   0.14616326222184      3.26420212457990     -3.31193464653031
  H   -0.14245491390861      3.01705650723651     -4.33124911884377
  C   -0.88020968171613      3.34905297754538     -2.33744858253237
  C   -0.46518798272577      3.81281992654835     -1.04870598976426
  O   -1.43226140747785      4.09270153313559     -0.11516386081326
  C   0.89216226669661      3.81826765684330     -0.71323421872452
  H   1.18899052981466      3.98603931993530      0.32209265211792
  C   -3.27919763147634      2.87631213350368     -1.64687207852183
  H   -3.37108845580205      3.87875867673553     -1.23451520138458
  C   -4.15378337018162      1.87198538097355     -1.20628011231487
  O   -5.16530733942072      2.10271677640303     -0.30314979460019
  C   -3.92200058352662      0.52071922699209     -1.57143073995224
  C   -3.01216266371822      0.31125789970524     -2.62969760472618
  H   -2.87756133514700     -0.71326051529328     -2.97665484719404
  C   -2.15715681670756      1.31463296914377     -3.09572077982764
  O   -1.19836816701915      1.05221060100408     -4.04279661482607
  C   -2.15665521204738      2.60075175811273     -2.46795964133315
  C   -3.92948086928312     -0.40987130250665      0.71304006322136
  H   -4.01198894293991      0.61508862035032      1.07469304250733
  C   -3.41605891829698     -1.39931427497100      1.55707631481796
  O   -3.08558473007349     -1.12416489543929      2.86096750602285
  C   -3.06787048332065     -2.68146733614660      1.02495602472764
  C   -3.60387723994059     -2.97392585590095     -0.25465236777542
  H   -3.45131706292258     -3.97554082985372     -0.65073840474160
  C   -4.14740661759593     -1.98413609830629     -1.08685313655794
  O   -4.54677171366766     -2.22917864164347     -2.38012030017368
  C   -4.16205201504755     -0.63074234249102     -0.66130060800444
  C   -1.89093554726987     -3.40392702889483      1.57184630980164
  C   -1.51256725628901     -3.30521512543517      2.93468781542883
  H   -2.28854004562961     -3.07001650490263      3.65989231776398
  C   -0.17143200463806     -3.31413067231999      3.34569484049613
  O   0.21528421865215     -3.08418374458379      4.64555695422520
  C   0.86422944009675     -3.41224250942354      2.38095795176095
  C   0.47290987735990     -3.82848827262044      1.09052195014586
  H   1.26263410685583     -3.98381914668564      0.35543882838230
  C   -0.86385963288789     -3.85131844195999      0.68123533672270
  O   -1.20842635968591     -4.14349900786314     -0.61526825301087
  C   -0.79636712127238     -2.90647136490806      5.62333791726475
  H   -1.42119713483978     -2.01664198388246      5.41037164813549
  H   -1.45471432257714     -3.79403490767303      5.69119352618350
  H   -0.27216212385148     -2.76689017750522      6.58084141526427
  C   -0.18353620483732     -4.22959329813822     -1.59140018427220
  H   0.41424790433590     -3.29773133298160     -1.63508876225569
  H   0.49514493463099     -5.08331688936627     -1.40092095460502
  H   -0.69543276055518     -4.38347886946549     -2.55417114413518
  C   -3.08315646445663      0.22589324349557      3.29451896456573
  H   -2.41489417820689      0.85122405738931      2.67001801578247
  H   -4.10000545220773      0.66361517473764      3.28227331270765
  H   -2.70971573521769      0.20992282242047      4.33034277706842
  C   -4.47371985378183     -3.56083379839952     -2.86221484699800
  H   -3.43199896916155     -3.93810467438139     -2.86959492063227
  H   -5.09489325134551     -4.24655886288435     -2.25416885148121
  H   -4.86182026538275     -3.53288929679979     -3.89162319590193
  C   -5.37566468949480      3.43309827020826      0.14056955928029
  H   -4.49309911833941      3.83024165168392      0.67993978224599
  H   -5.60914248680550      4.10980787587391     -0.70402644597447
  H   -6.23685088631442      3.39259006773903      0.82453199040983
  C   -0.94594167986289     -0.29566241166667     -4.40362934995012
  H   -0.68197869318799     -0.90943821814858     -3.51977625707395
  H   -1.81498907881727     -0.75466270521703     -4.91334577868392
  H   -0.09304183136271     -0.26748598062167     -5.09963534512295
  C   -1.05636267715772      4.19364765500799      1.24835661884727
  H   -0.54810983926645      3.27334840912659      1.59812294878851
  H   -0.39289022801121      5.06135887672347      1.42895911256007
  H   -1.99304002842337      4.33260811532424      1.81048242477384
  C   2.14897830611457      2.89242960644567     -5.24867263886184
  H   1.52119641569311      1.98915037494838     -5.38113588846433
  H   1.60146142249014      3.76680885946497     -5.65051923891265
  H   3.09308427130103      2.76804711331492     -5.80028967321878
  C   1.65962015624580      1.19284700833819      3.99683820119366
  H   0.70941874783340      0.96047979767047      3.47646547929921
  H   1.69600419700384      0.62737179220482      4.94797491164332
  H   1.70451643713088      2.27104343585422      4.21622702276210
  C   4.48623832912497     -4.51501880281815      0.30822852244691
  H   4.38151319959519     -3.95583665276954     -0.64252329513076
  H   5.46825071171910     -4.27032469689552      0.75719922005377
  H   4.43634224256806     -5.59571102286153      0.10648195783717
  C   3.91644849841766      4.57893814797276      2.01677722685022
  H   3.34857624889197      4.01266390267363      2.78125754904048
  H   4.99411137751199      4.35609278034790      2.13832904890516
  H   3.74858731481355      5.65732588165023      2.15814923658700
  C   3.50768033070531     -1.16350651856528     -2.56953603278954
  H   2.42040731294157     -0.95480493205035     -2.61326908060094
  H   4.01592188608563     -0.59120424190284     -3.36947324007470
  H   3.68227194818411     -2.23905157359786     -2.72882614512317
108
[6]CPP-12OMe, cation radical
  C   3.08766827109366     -2.91943146651505      1.30347619880057
  O   3.08646856949643     -4.12880779310005      0.67129619443871
  C   3.87428873966934     -1.85837386332875      0.85803924643132
  H   4.40399464026489     -1.95327751485516     -0.08623134014563
  C   3.89338317035933     -0.58529077822824      1.49268243855479
  C   3.35518039362849     -0.59202742277050      2.82970253521604
  O   3.63935185620567      0.46490669946293      3.64475296402717
  C   2.48652841254304     -1.60910935366773      3.22229748605689
  H   1.92467337466540     -1.49701162979576      4.14592989848950
  C   2.16696007654020     -2.72071566084548      2.39422754841794
  C   4.32001919474411      0.64513091487592     -0.70830585399588
  O   5.00323468384379     -0.40156072209519     -1.25586348964439
  C   3.75646403232687      1.64696128906041     -1.49687183196988
  H   3.75116008063733      1.52881714959569     -2.57729281575500
  C   3.03525874407699      2.74766871855856     -0.95666729388632
  C   3.26094151468524      2.95859977582865      0.45103392173435
  O   2.91155735179309      4.16426426788248      0.98630982542367
  C   3.72775000775203      1.91081320550434      1.24305281191943
  H   3.69515209625349      2.01101482964750      2.32478224959124
  C   4.09521906208756      0.64182348659628      0.71533482175441
  C   1.91330589759819      3.34524079671884     -1.68808968605540
  C   1.49794294754472      2.90133180817927     -2.99477519962882
  O   2.45324802794291      2.43815676528056     -3.85216577972631
  C   0.14166167825018      2.85848608233891     -3.31385998336146
  H   -0.17408788702899      2.33101587599835     -4.21022610327904
  C   -0.87730433612179      3.32893431269701     -2.43985358344544
  C   -0.39470041939726      4.19284058931196     -1.39219916039215
  O   -1.30041403953745      4.96702788894947     -0.72688567787179
  C   0.94711271626598      4.14552959646410     -1.01748775409187
  H   1.25712120861282      4.63725733252259     -0.09909996778935
  C   -3.06471799606304      2.85922441256880     -1.29476456584583
  H   -2.93354334191951      3.75370513628493     -0.69138292523074
  C   -3.94572926009787      1.87079506129627     -0.85889112184693
  O   -4.76344244688625      2.06065807181490      0.21697599606445
  C   -3.93071261917147      0.57143873226312     -1.48248586391818
  C   -3.36425425433552      0.56580451838708     -2.78749676214349
  H   -3.46295780439107     -0.34613763461657     -3.37048285816988
  C   -2.56562312420813      1.59890391168320     -3.27532022306711
  O   -2.03172020521212      1.56402937318330     -4.53071398497193
  C   -2.19712017850216      2.69021408210538     -2.40924920121570
  C   -4.30490382928991     -0.66813780784543      0.67260450593909
  H   -4.70511210142414      0.23881602943798      1.11816272128849
  C   -3.84964007335904     -1.68869392192520      1.50584302866843
  O   -4.03454570676862     -1.65009975528041      2.85737247406950
  C   -3.06958824924248     -2.76866609029252      0.95613944871470
  C   -3.24088994380449     -2.94796217761187     -0.44454474520596
  H   -2.80276555126101     -3.83676519290576     -0.89111299137719
  C   -3.79258132131751     -1.97378224406963     -1.27508235455588
  O   -3.94036152452425     -2.17316890548249     -2.61692573796159
  C   -4.12315743563018     -0.67761656864461     -0.73836719744823
  C   -1.94025992051906     -3.38336151247856      1.66160472857509
  C   -1.52332375927010     -2.90076751444965      2.93314634281558
  H   -2.26436045942424     -2.38563273675563      3.53883672222186
  C   -0.19494342641805     -2.91667876992167      3.35536853240615
  O   0.17608374125032     -2.44224281645280      4.57991184417739
  C   0.84045056023278     -3.34381943124831      2.44850437418142
  C   0.37083331935708     -4.15671507868509      1.37972371681419
  H   1.11754224362934     -4.63614851614609      0.75207013404348
  C   -0.97192710442513     -4.23091278846001      1.01281113369719
  O   -1.39262827561181     -5.01645697911246     -0.02075277671973
  C   -0.83987210545208     -2.02026013450294      5.48751076311326
  H   -1.38017355333976     -1.13420332859562      5.10377713716052
  H   -1.56211063749433     -2.83490452704710      5.67666190171749
  H   -0.31842070855849     -1.76175203610012      6.42022752567561
  C   -0.44452097662579     -5.86308180209403     -0.66751060041378
  H   0.33162223662982     -5.27293758135901     -1.19059212460410
  H   0.03941094195301     -6.53998181544260      0.05958135737549
  H   -1.01861729724015     -6.45110544377351     -1.39782062522161
  C   -4.80794262567066     -0.58833400100727      3.41282031151419
  H   -4.31203664409689      0.39002129798260      3.26734268188970
  H   -5.81611408278571     -0.55758525162810      2.96149439232274
  H   -4.88813950136133     -0.80768517987485      4.48713752756126
  C   -3.61881190851043     -3.45252772143135     -3.15902029774900
  H   -2.53910035820602     -3.67263336159380     -3.05891141550528
  H   -4.20163805184127     -4.24879556281512     -2.66170280932238
  H   -3.89025879720400     -3.40264820808834     -4.22323274751502
  C   -4.78879546160032      3.34310723584989      0.84041208563094
  H   -3.81449464145103      3.58391216738456      1.30623793608303
  H   -5.04938934987685      4.13075643417744      0.11051444864065
  H   -5.56599240132296      3.28287889322745      1.61568732423071
  C   -2.39211202071227      0.49128063499815     -5.39867616610431
  H   -2.02241075978535     -0.47859374078104     -5.01535345752794
  H   -3.48847025956804      0.43953813005643     -5.52661550560909
  H   -1.91537923526620      0.71497269112014     -6.36376069458150
  C   -0.83424865221718      5.82946568738054      0.30890606888962
  H   -0.42629295892843      5.25253174613679      1.16036551982131
  H   -0.05791735749580      6.51775610127005     -0.07137194503893
  H   -1.71230128391102      6.40413704361893      0.63673274170434
  C   2.05479003535450      1.99974444255994     -5.14947972713543
  H   1.41056586251241      1.10206320008288     -5.09113381601606
  H   1.51704771776328      2.80090758268924     -5.68800969955836
  H   2.98555614491593      1.75461521126046     -5.68078363305199
  C   3.11427291741178      0.46822631877598      4.97075510385127
  H   2.00963554368520      0.53153904195913      4.96640804616605
  H   3.42609442157837     -0.43841391639773      5.52012342322594
  H   3.53522180144786      1.36026654539830      5.45631363634622
  C   3.99577111435148     -4.33890299335315     -0.40713924552247
  H   3.76043172288640     -3.68247533750567     -1.26619520175095
  H   5.03732447924609     -4.15928811854563     -0.08473370289694
  H   3.87357285938413     -5.39152058782200     -0.69999635132422
  C   3.13361954937955      4.38635420873930      2.37748128661021
  H   2.50333208908696      3.72093061904158      2.99730710816450
  H   4.19616488062051      4.22882889051621      2.63674401948205
  H   2.85789834456777      5.43481785949332      2.56020995338207
  C   5.23314693648697     -0.40847032923635     -2.66338320285197
  H   4.28428886384804     -0.49374764695006     -3.22607787798815
  H   5.76474151724615      0.50700423176907     -2.98014679168853
  H   5.86109163197753     -1.28944565645510     -2.85900967539707
108
[6]CPP-12OMe, dication
  C   3.08539273047515     -2.91879044796249      1.28794110141990
  O   3.09486582256748     -4.13346155185001      0.69209894026643
  C   3.86653005803221     -1.86054306112850      0.83742987606004
  H   4.40843694060788     -1.96035037661533     -0.09962248871810
  C   3.87204109246454     -0.58367880297707      1.47331454924646
  C   3.35200339155086     -0.59519486941981      2.83005024750672
  O   3.67570741744062      0.43982780243280      3.63905471091166
  C   2.48059397334703     -1.60485722005475      3.22289772556256
  H   1.93514421950739     -1.50314606296529      4.15770432363480
  C   2.14998618205228     -2.70654213830559      2.37934816643947
  C   4.31746108858937      0.64576471737013     -0.71615526810335
  O   5.02924952358949     -0.37880896337192     -1.23973271469056
  C   3.75174870309905      1.64108209367487     -1.50508692992940
  H   3.76421361751823      1.53407216673639     -2.58680275408933
  C   3.01520411055369      2.73206329619510     -0.95562216246051
  C   3.25550751307924      2.95615342663445      0.45977432926096
  O   2.93605956402049      4.16774713768580      0.97019175770427
  C   3.71501217548269      1.91024730676750      1.25221345908779
  H   3.69838653820522      2.01530615152934      2.33404915443432
  C   4.06898969807137      0.63692479126485      0.71545267192176
  C   1.90342361386509      3.32897844516631     -1.67020656970524
  C   1.49566776900703      2.89915540603144     -2.99695576756062
  O   2.45956673736374      2.47923821823289     -3.84850274808339
  C   0.14360673902648      2.84849996963196     -3.31701811597297
  H   -0.16970394536432      2.33814291544129     -4.22426368745796
  C   -0.87448151531408      3.30572463202502     -2.42869356231126
  C   -0.39387970292238      4.19247445006507     -1.38278590451079
  O   -1.29935802881804      4.97893455506519     -0.75658262937728
  C   0.94237437536527      4.14402849044526     -1.00180648468248
  H   1.25506740613436      4.65051364212620     -0.09218639161041
  C   -3.06211659812776      2.86239066417032     -1.28409352642279
  H   -2.94724269213904      3.76699243425224     -0.69229522610527
  C   -3.94355704312819      1.87616806813714     -0.85569033774221
  O   -4.78889542710904      2.06011287935096      0.18454980656926
  C   -3.90625942821545      0.56218133021916     -1.47487059946629
  C   -3.35103144026303      0.55391838947813     -2.78879049981782
  H   -3.46239223752673     -0.35253028555153     -3.37840869064337
  C   -2.55994945852104      1.58889819642375     -3.27462885224041
  O   -2.04832410001449      1.58531258717731     -4.52712924059785
  C   -2.18139460125449      2.67839887813023     -2.39093125697591
  C   -4.29504263785595     -0.65430571775852      0.68432096750274
  H   -4.70878483446774      0.24706438000854      1.12933325138111
  C   -3.84535754321028     -1.67714278221695      1.51174716449711
  O   -4.04668892531335     -1.67032689637018      2.84964460697299
  C   -3.04840018857083     -2.75529051505141      0.95163252067448
  C   -3.23519729809137     -2.94965776934676     -0.44905831395934
  H   -2.81729978247919     -3.84907355430967     -0.89416723426664
  C   -3.79095862916561     -1.97746484080456     -1.27311646518500
  O   -3.98152640117975     -2.17159998435408     -2.59846125581939
  C   -4.09960459161171     -0.66613464400333     -0.72862435228404
  C   -1.93387882092442     -3.35919503079917      1.65598743987632
  C   -1.52280992789050     -2.88884796794693      2.93836940574792
  H   -2.26584222845628     -2.38961380308606      3.55511525505545
  C   -0.19686025974558     -2.91318217077086      3.35587780755864
  O   0.18731525960918     -2.48103232439995      4.57906419270823
  C   0.84048313861924     -3.32776983432577      2.42676194857027
  C   0.37243670251540     -4.15624641937391      1.36412156041996
  H   1.11605542414669     -4.65163836715537      0.74498260793709
  C   -0.96928814067711     -4.23111013361271      1.00744207275866
  O   -1.41168225256728     -5.03017821327471      0.00926468788968
  C   -0.81780304414986     -2.13442261257033      5.54146502401912
  H   -1.37587888159011     -1.23497586858997      5.22315432846415
  H   -1.51657656962408     -2.97593406446136      5.68889426635412
  H   -0.27551691885704     -1.92877268290110      6.47426785725197
  C   -0.49818744486733     -5.95309874710358     -0.59929006871973
  H   0.28821786203688     -5.41747008046163     -1.16181313992905
  H   -0.03619845593245     -6.59958369752655      0.16672899760847
  H   -1.10409228570892     -6.55910730333892     -1.28640338242623
  C   -4.88897172678871     -0.66001295751123      3.42101172653548
  H   -4.42744973390339      0.33973700933212      3.32476637569818
  H   -5.87951148442267     -0.66357713589947      2.93420791639322
  H   -4.99099514823900     -0.92545628964636      4.48196413436071
  C   -3.75471064791338     -3.47587451011100     -3.14985320964045
  H   -2.68332351412541     -3.74360780021483     -3.10288625748308
  H   -4.35330662706986     -4.23108012590888     -2.61178979653620
  H   -4.08052082196140     -3.41487721461113     -4.19704901401100
  C   -4.89955748047734      3.36535075014493      0.76828023540618
  H   -3.95976974879973      3.65262806200520      1.27428632031599
  H   -5.15268696532914      4.11247011575615     -0.00366652643731
  H   -5.71366868055660      3.29296231181116      1.50208865214855
  C   -2.46186548871194      0.56335971901379     -5.44431549194612
  H   -2.09664195633305     -0.42859535343615     -5.12120907266290
  H   -3.56192830985970      0.54686665028909     -5.53236086839017
  H   -2.01186538140306      0.83260660980999     -6.40945396379756
  C   -0.84315820208048      5.91629120984005      0.22824253795557
  H   -0.44619404122575      5.39315935959637      1.11735201450316
  H   -0.06583888182678      6.57433082450573     -0.19710815984268
  H   -1.72626217598582      6.50815157421712      0.50449277068480
  C   2.09525993949774      2.11865687538716     -5.18786169263707
  H   1.46916113382518      1.20777043663959     -5.19517453526197
  H   1.55548839616312      2.94793987941957     -5.67684300337454
  H   3.04221728473493      1.92709913243193     -5.71041702204545
  C   3.23704616490526      0.41899229434203      5.00424752446911
  H   2.13697535789589      0.50664293133209      5.06695482393026
  H   3.56759334903433     -0.50950382106053      5.50103359117411
  H   3.71031025681729      1.28850178536639      5.48013224070436
  C   4.05691208804992     -4.39486570187326     -0.33880764445241
  H   3.85284717567971     -3.78013222393509     -1.23447942720648
  H   5.07852938491363     -4.19477567954504      0.02782959737838
  H   3.94725141478760     -5.46032830722326     -0.58222733981082
  C   3.22971377931287      4.44178747901966      2.34689759829186
  H   2.60724844995511      3.81896335626812      3.01501872439621
  H   4.29848612101722      4.26241385146901      2.55597637717670
  H   2.99132023110230      5.50382687876145      2.49429075312814
  C   5.35107272706562     -0.35940202211079     -2.63712290138972
  H   4.44006657658192     -0.46755379949481     -3.25366869166865
  H   5.87178436618390      0.57767447543927     -2.89962873349262
  H   6.01753571320092     -1.21737824536908     -2.79896072397361
124
[6]CPP-12OMe with anti-adiponitrile
  C   3.30223566714930     -2.92570661794250      1.62495540228427
  O   3.46059274550883     -4.22527393112961      1.20142314184619
  C   4.06490940965935     -1.87146358275690      1.10818583356050
  H   4.75895190052433     -2.07012950784823      0.29572407337126
  C   3.86487892773042     -0.51707777261113      1.48214977946631
  C   3.07950962222784     -0.33420163682118      2.66499393669003
  O   3.01796143864062      0.91507653530788      3.23133069580678
  C   2.27460505354201     -1.37610684193729      3.13400627116253
  H   1.53325553326410     -1.16715848178651      3.90327511495997
  C   2.23213752402809     -2.65237764478648      2.52537938801953
  C   3.96916966916022      0.40587179269394     -0.87675173499223
  O   4.21221884529094     -0.84154969452161     -1.39679697496429
  C   3.46328121969691      1.43244117800229     -1.67884372219703
  H   3.18399418392517      1.21179126665381     -2.70756750627074
  C   3.10831040832190      2.70454224837250     -1.17193145694640
  C   3.61254221800865      2.99603225832672      0.12869680019675
  O   3.52207821379744      4.29645514876103      0.56915607712376
  C   4.05889294768104      1.95588680104116      0.95275497827172
  H   4.27682241032474      2.16530259715169      1.99673476153301
  C   4.09140001229831      0.59951242788383      0.53637803252755
  C   1.95381240442580      3.40780092115264     -1.78307924732207
  C   1.41734240573006      3.06308540726325     -3.05805237584492
  O   2.28471801529542      2.59553681819315     -4.01086227513422
  C   0.03273266675155      3.08471930833826     -3.25841544705323
  H   -0.37649393614817      2.61923415210083     -4.15160521798239
  C   -0.88982788692468      3.51084081510700     -2.26831133445856
  C   -0.29850312502780      4.23714618685808     -1.18634064566284
  O   -1.12506825124478      4.92775820254788     -0.32846046629206
  C   1.07455888865435      4.13435680736074     -0.94420605214733
  H   1.48200574726718      4.51564102312283     -0.00921582665007
  C   -2.93468137985428      2.87983505695014     -0.94792877588671
  H   -2.72074441099709      3.69274149800968     -0.25879037646619
  C   -3.75083952522850      1.82916736040597     -0.51863146635429
  O   -4.37247391048659      1.87541462342638      0.70513401204204
  C   -3.84263126381852      0.62944335515910     -1.29730168046469
  C   -3.43497343285582      0.79378854829647     -2.64814411714458
  H   -3.60442682547381     -0.03802179739031     -3.32484599267188
  C   -2.69066744514625      1.88735079286943     -3.10549860519056
  O   -2.29482963763975      1.99224774776158     -4.41322046633390
  C   -2.22494703173148      2.86991025779452     -2.17627600356817
  C   -4.26023599777277     -0.87635876285138      0.69564376220949
  H   -4.74691257739076     -0.05166356242471      1.20709060755588
  C   -3.80083420606539     -1.95762791478512      1.45644944948884
  O   -4.07187121244684     -2.06185456444996      2.79559817827699
  C   -2.93051751023018     -2.92614119551279      0.86417333014944
  C   -2.97267256525480     -2.94345128559006     -0.55384707430881
  H   -2.44228436632506     -3.74844100391747     -1.05580274434957
  C   -3.50825278061858     -1.90687757641129     -1.32388247722000
  O   -3.47527974568235     -1.95965861165396     -2.69581034613287
  C   -3.98189779978999     -0.71311842731411     -0.68774971184830
  C   -1.78721884132085     -3.54174229875060      1.58243901485964
  C   -1.45765618084151     -3.10768241607841      2.89250478175104
  H   -2.25289041013482     -2.65817532930896      3.48187537319913
  C   -0.14593708372481     -3.05851948953247      3.37707527406036
  O   0.15247132823404     -2.58301515669177      4.62746838171067
  C   0.94065267664389     -3.38242112122140      2.51323816506027
  C   0.58340299628310     -4.11719425118073      1.35699834580937
  H   1.39537406617854     -4.48225187887570      0.73003399232374
  C   -0.73633068562948     -4.24678521190303      0.91423060077826
  O   -1.03832664440270     -4.94341813079184     -0.23463747104640
  C   -0.92105806910588     -2.16414207175553      5.46792829259237
  H   -1.44373821562705     -1.28571331691429      5.04727916594205
  H   -1.64188278423925     -2.98785069787568      5.62894870890321
  H   -0.45616067735518     -1.89196059549353      6.42731984491116
  C   0.01796937748636     -5.57742863010135     -0.94015718166615
  H   0.74463319552358     -4.84202285884595     -1.33889199213740
  H   0.55598861276444     -6.29815953727575     -0.29592468366222
  H   -0.45655546717786     -6.11250399824847     -1.77642984786636
  C   -4.78613006123859     -1.00773749529832      3.43482017524608
  H   -4.22436583297154     -0.05757297707131      3.38743528731677
  H   -5.78826069790149     -0.87535659755085      2.98548268967997
  H   -4.89394431919829     -1.31741207180187      4.48494162104105
  C   -2.94388100819033     -3.11533003390077     -3.32934234230379
  H   -1.86941928268706     -3.25002824820592     -3.10296568667243
  H   -3.49516549673142     -4.02609093150528     -3.02922285595377
  H   -3.06374651798635     -2.94575543513072     -4.40949315465872
  C   -4.22784658012255      3.03832093170483      1.50893639819318
  H   -3.17724654334200      3.19560445126984      1.81786263053167
  H   -4.58913081937321      3.93935937637499      0.97878650179456
  H   -4.84170287796521      2.86095957966892      2.40424655575374
  C   -2.59818066399293      0.92662972345144     -5.30901746147411
  H   -2.10777943644594     -0.01222581778869     -4.99478414306770
  H   -3.69056343098403      0.77195101661692     -5.38942615468285
  H   -2.19987297300311      1.23862951361190     -6.28589431858081
  C   -0.54623738357845      5.58048280285052      0.79150653304549
  H   -0.08750258946367      4.85810242725052      1.49551117590899
  H   0.22281786418639      6.31132636634828      0.47783822555955
  H   -1.37197042091281      6.10636686433461      1.29393540227020
  C   1.75028882807483      2.15798422733339     -5.25874595656401
  H   1.10648787853156      1.26837818110437     -5.13262297716502
  H   1.17865907140207      2.96789918945147     -5.74992336154169
  H   2.62160269002253      1.89747000467343     -5.87809423731400
  C   2.25114426055705      1.08880711975286      4.41822270907850
  H   1.17137960620263      0.92859259243899      4.24458319892945
  H   2.59263687665821      0.40312355150182      5.21611668579618
  H   2.41797559748456      2.13100549840149      4.73020998049593
  C   4.47750312476799     -4.50302858050347      0.25047472765192
  H   4.29777304876840     -3.97502387220663     -0.70652078676124
  H   5.47578273681671     -4.21788780887330      0.63356894148618
  H   4.44655934654530     -5.59026882232269      0.08350604143104
  C   3.95281857213109      4.59051100355148      1.88960986117120
  H   3.34845511857409      4.05267760562987      2.64617118633431
  H   5.01871246530381      4.32983977347598      2.03293342815328
  H   3.82150276310365      5.67574963063449      2.01590850610064
  C   4.10528653102135     -1.02617699030363     -2.80432111437351
  H   3.06894502238292     -0.89200061612528     -3.16459229874880
  H   4.76843918816109     -0.32826100312169     -3.34885720367927
  H   4.42415479605242     -2.06243360704997     -2.99362966393151
  C   0.23102319556994     -1.23397964476495     -1.50882311881030
  H   1.17528413428458     -1.68084341349288     -1.14708593579136
  C   -0.03933667010652      0.10819534352904     -0.79659465631109
  H   -0.57878091919991     -1.95074202376897     -1.27626348910778
  C   0.30205320286458     -1.08681133855147     -2.96271738402723
  H   0.85122736871871      0.75466101439657     -0.88483555338134
  H   -0.87043554356095      0.62924507083071     -1.30146360006626
  C   -0.40235839279054     -0.13084309963591      0.67005318037664
  H   -1.35578980567966     -0.68280011132686      0.72770731517061
  H   0.36221444170153     -0.74862636581263      1.17260680641970
  C   -0.54386267033143      1.21366402078296      1.41424641726342
  H   0.44378265274123      1.69538974563254      1.53520981368618
  H   -1.17330704526449      1.90387255668780      0.82176901381753
  C   -1.16041921101091      1.05807100860306      2.73180241612617
  N   -1.66828188786838      0.90871478879739      3.77421077815443
  N   0.33963325096769     -0.94379880620311     -4.12247301922264
124
[6]CPP-12OMe with gauche-adiponitrile
  O   -2.16545683971809      1.65850520989803     -4.56687215976960
  O   -3.96657913240182     -2.70606110647006     -2.82469315136843
  O   -0.18062014720224     -2.04975811426175      4.70260364763284
  O   1.68324871582953      3.09616069939971      3.93398945357799
  O   4.26518207389991     -1.16060166396004      3.20772083558857
  O   -3.86402652027511      2.16545612875778     -0.18143672986749
  O   3.34916663112841      2.83642421671916     -0.51726127777758
  O   -2.94823310505413      2.21917168612321      4.08114748700473
  O   4.02096505769533     -2.23730309822874     -1.05484611619458
  O   -3.40720997311804     -2.63399487096517      1.45459063137466
  O   2.49465974739329      1.68008360111479     -4.64295387504722
  O   0.63960546801377     -3.08730764617472     -4.07684825513619
  C   -0.72130505237465      0.25639443953493      4.25713597585577
  C   -3.82499406873124      0.94112318301784     -0.80034141612008
  C   3.11374527699271      0.85619735713127      2.62463828754833
  C   2.05115572171542      0.74759160453875      3.65479230292303
  C   0.25123285641915     -0.78779609165270      4.37353376442344
  C   4.01258154269019      0.55319890066131     -0.10871252914875
  C   -2.08403434256849      0.01357041659792      3.71379961153515
  C   -0.17535145760869      1.56586261175709      4.24959354201450
  H   -0.87542903420121      2.39925078579182      4.27326905140768
  C   1.18096613201442      1.82376387041311      4.00091871379518
  C   3.96508196722853     -0.22326205047811      2.24810450853995
  C   4.36805974979897     -0.36641849362635      0.91445499090535
  H   4.87293996242972     -1.27910716025210      0.61076143680241
  C   -3.37143714150755      0.81259682541937     -2.11657397720601
  H   -2.98280313618256      1.69096269999415     -2.62770341413284
  C   -4.10748017294266     -0.22866737746097     -0.02510727008409
  C   -2.11219919721703     -0.59349110295457     -3.74429284925511
  C   -3.84787859268257     -0.26473312767936      1.43406467388714
  C   -3.21566380077806     -0.43571396488951     -2.76390916035304
  C   -3.86782556148038     -1.52848297079637     -2.12317858144236
  C   -1.43904327805100      0.51278526129863     -4.34080813231241
  C   -3.82574861289359      0.90632386270778      2.23707780845396
  H   -4.37855487479298      1.77080968666604      1.87913626634592
  C   1.58045013610221     -0.53732147283694      4.02077137339794
  H   2.26602399075694     -1.37343002300603      3.89273081613799
  C   -3.00143455861481      1.05085147951768      3.36400452694655
  C   -0.05866942341117      0.45755963881931     -4.55424047990143
  H   0.47497759033715      1.36956231655471     -4.81234829191439
  C   -0.03297120431128     -1.89178021955666     -4.08912257822380
  C   3.50233279822184      1.80415329827875      0.37128969247072
  C   3.82482371074555      0.12505515971696     -1.51429558332119
  C   -4.27419222154827     -1.41488765779059     -0.78787193327559
  H   -4.62086491109171     -2.30257756138870     -0.26670291336802
  C   -3.23121509808142     -1.40806187837462      2.03789774766035
  C   3.03843696655310      1.91234671347482      1.68645500527868
  H   2.47575783319019      2.79865461445526      1.97636603897592
  C   2.10686051909367     -0.52083585573240     -3.75113717366377
  C   -1.39935391281989     -1.81552161823225     -3.79123844754853
  H   -1.91571897913784     -2.70683855176868     -3.43912390696200
  C   -2.36024908012713     -1.24092632829654      3.11633934593910
  H   -1.75772206237895     -2.08723231140373      3.43548069450331
  C   0.72433207431512     -0.69127000938945     -4.26807175729362
  C   3.55201320425996      1.05249632227348     -2.55452999164669
  H   3.88319821672690      2.07688001485939     -2.41083053127454
  C   0.82227766157564      4.18536150804539      4.25974777848755
  H   0.02113716859583      4.30601232234605      3.50824285590453
  H   1.46294671208617      5.07965472397592      4.25708978948937
  H   0.37892437181912      4.04976972220926      5.26402692222512
  C   2.76170043951238      0.74794117027922     -3.66750611436842
  C   -1.48903078397551      2.79063583301809     -5.09268240232765
  H   -1.00538515016363      2.55628278944884     -6.05994149063777
  H   -0.71989258931677      3.17072064964476     -4.39142683757048
  H   -2.26063650395852      3.56043971261909     -5.24318238117580
  C   2.67774135170347     -1.51941125986671     -2.92337689353949
  H   2.29995448385215     -2.53332112547361     -3.03100616309041
  C   -4.50837595818310     -3.84148792449637     -2.16512439856445
  H   -4.49872745727191     -4.65418662897365     -2.90685130581163
  H   -5.54853786909627     -3.65779677664162     -1.83513993967896
  H   -3.89810481340567     -4.13104861848843     -1.28804260177639
  C   3.54359008603676     -1.23621394746161     -1.86181318881381
  C   5.01028683326153     -2.30700409257225      2.82026407973687
  H   4.47361188798017     -2.90049711636340      2.05505837660619
  H   5.13606468049598     -2.90735421559732      3.73374152299348
  H   6.00498348193859     -2.02598535532925      2.42540435197006
  C   -3.57667145451545      3.32874075733415     -0.94941382552422
  H   -4.26843050625758      3.41603252200700     -1.80810647261888
  H   -2.53408079986910      3.33058823182612     -1.31654148741869
  H   -3.70946791082643      4.17938811792353     -0.26601825030304
  C   -0.06213047584509     -4.26283260520627     -3.68416761800107
  H   -0.92270941391705     -4.45669731564829     -4.35167064585930
  H   -0.41130252009093     -4.19385705260012     -2.63684325935314
  H   0.66284126020071     -5.08545261208259     -3.77306572801922
  C   -2.67998105798709     -3.75088340307913      1.95478966336016
  H   -3.00748581153510     -4.61197445964328      1.35337008318641
  H   -2.91133319442202     -3.93498352032447      3.02071375804224
  H   -1.59033395174893     -3.61921649679142      1.82860505677800
  C   2.82704489292677      4.07769239725536     -0.04961204848027
  H   2.88126233917200      4.76328140136692     -0.90865373109603
  H   3.43779547944298      4.47638134193573      0.78173039648693
  H   1.77664121390136      3.98827478334083      0.28003546863475
  C   0.75836142790741     -3.11755998213267      4.67274349303218
  H   1.14659451740950     -3.29103481720402      3.65007859192743
  H   0.20921375998652     -4.00863136211201      5.01129916093052
  H   1.60701870670712     -2.92418479468199      5.35547584660927
  C   -3.70762466643400      3.33460653859921      3.62689949777518
  H   -3.39170593935823      3.65009018720985      2.61544022061659
  H   -3.50679509107319      4.14392340879028      4.34449251421897
  H   -4.79029716816924      3.10760961867897      3.62361299411499
  C   3.80156670787122     -3.59252574150046     -1.44216377216115
  H   4.17228789140042     -3.77197355026655     -2.46842543046072
  H   2.73526388615473     -3.87018241362516     -1.37451928080958
  H   4.37642300472006     -4.20016368219563     -0.72720277641778
  C   3.05457581730340      2.97870204211767     -4.50920101829731
  H   2.72877421611233      3.54027853891675     -5.39772660818853
  H   4.16000176840785      2.93941716282442     -4.48379554190791
  H   2.69212946550697      3.48636873701403     -3.59441246416460
  N   0.65527637948083     -3.88127061318460      0.17710310455425
  C   -0.05702839455822      0.96126894798838     -0.53551372483004
  H   0.97903824263719      1.31465605703694     -0.67763943129032
  H   -0.66639150205216      1.38912501877526     -1.34845738494806
  C   -0.59754470321057      1.43267428049293      0.82907413899730
  H   0.04744158913519      1.07915123856708      1.65252647878379
  H   -1.60237265016271      1.00994443116916      1.00826030323047
  C   -0.70464057834248      2.87981497828856      0.97592023625358
  C   0.71196823089839     -2.71926728378187      0.29928658833441
  C   0.74385067055378     -1.26451348758365      0.43116269447437
  H   0.39653917799930     -1.02091887866477      1.45220691730656
  C   -0.11892823289859     -0.56532007935704     -0.64340297953687
  H   -1.16711943418444     -0.90332652759911     -0.55243389096141
  H   0.23421647740084     -0.86637124675638     -1.64092061217955
  H   1.79635898496431     -0.93277995327358      0.36622879057102
  N   -0.79195813447635      4.04017949164762      1.09591827723255
108
[6]CPP-12OMe, Relaxed Surface Scan Step 1
  C       3.273187     -2.941762      1.648880
  O       3.421966     -4.234345      1.202561
  C       4.076259     -1.882054      1.201895
  H       4.829612     -2.071378      0.440307
  C       3.825082     -0.533641      1.560832
  C       2.929098     -0.348642      2.661347
  O       2.782736      0.915770      3.176146
  C       2.112089     -1.403013      3.080532
  H       1.302264     -1.208344      3.783686
  C       2.155031     -2.680389      2.482119
  C       3.875527      0.395796     -0.779671
  O       4.041637     -0.868034     -1.289824
  C       3.369102      1.435928     -1.564919
  H       3.040452      1.229181     -2.583445
  C       3.072236      2.710332     -1.036270
  C       3.597625      2.989217      0.251827
  O       3.470468      4.282086      0.703938
  C       4.077113      1.943130      1.053934
  H       4.327291      2.143026      2.093584
  C       4.073096      0.592081      0.624082
  C       1.898622      3.415771     -1.616629
  C       1.507490      3.302044     -2.975686
  O       2.511300      3.086562     -3.891137
  C       0.146127      3.264472     -3.311676
  H      -0.142475      3.017515     -4.331042
  C      -0.880256      3.349051     -2.337168
  C      -0.465240      3.812666     -1.048358
  O      -1.432292      4.092384     -0.114742
  C       0.892109      3.818131     -0.712900
  H       1.188934      3.985771      0.322453
  C      -3.279394      2.876190     -1.647044
  H      -3.371467      3.878667     -1.234801
  C      -4.154019      1.871834     -1.206598
  O      -5.165860      2.102590     -0.303821
  C      -3.922054      0.520556     -1.571601
  C      -3.012047      0.311123     -2.629729
  H      -2.877330     -0.713398     -2.976656
  C      -2.157010      1.314526     -3.095624
  O      -1.198084      1.052127     -4.042563
  C      -2.156644      2.600650     -2.467864
  C      -3.929619     -0.409969      0.712916
  H      -4.012185      0.614995      1.074572
  C      -3.416176     -1.399378      1.556977
  O      -3.085715     -1.124198      2.860868
  C      -3.067896     -2.681501      1.024884
  C      -3.603932     -2.974033     -0.254696
  H      -3.451389     -3.975676     -0.650737
  C      -4.147500     -1.984291     -1.086921
  O      -4.546986     -2.229401     -2.380142
  C      -4.162144     -0.630872     -0.661425
  C      -1.890920     -3.403903      1.571850
  C      -1.512596     -3.305045      2.934697
  H      -2.288597     -3.069709      3.659846
  C      -0.171473     -3.313942      3.345755
  O       0.215214     -3.083829      4.645598
  C       0.864232     -3.412172      2.381072
  C       0.472950     -3.828557      1.090679
  H       1.262703     -3.984039      0.355636
  C      -0.863795     -3.851387      0.681328
  O      -1.208264     -4.143756     -0.615163
  C      -0.796460     -2.906026      5.623337
  H      -1.421299     -2.016225      5.410283
  H      -1.454811     -3.793585      5.691269
  H      -0.272266     -2.766360      6.580834
  C      -0.183277     -4.230058     -1.591177
  H       0.414646     -3.298289     -1.634884
  H       0.495278     -5.083859     -1.400578
  H      -0.695105     -4.383962     -2.553983
  C      -3.083349      0.225871      3.294395
  H      -2.415192      0.851257      2.669838
  H      -4.100233      0.663522      3.282234
  H      -2.709835      0.209923      4.330193
  C      -4.474120     -3.561108     -2.862127
  H      -3.432446     -3.938503     -2.869568
  H      -5.095310     -4.246719     -2.253967
  H      -4.862319     -3.533203     -3.891499
  C      -5.376533      3.433015      0.139623
  H      -4.494190      3.830374      0.679195
  H      -5.609849      4.109563     -0.705148
  H      -6.237929      3.392484      0.823320
  C      -0.945625     -0.295738     -4.403399
  H      -0.681895     -0.909587     -3.519528
  H      -1.814567     -0.754689     -4.913349
  H      -0.092569     -0.267539     -5.099215
  C      -1.056314      4.193308      1.248758
  H      -0.547891      3.273077      1.598451
  H      -0.392963      5.061114      1.429368
  H      -1.992982      4.332106      1.810940
  C       2.149015      2.893393     -5.248526
  H       1.521348      1.990073     -5.381257
  H       1.601400      3.767813     -5.650151
  H       3.093154      2.769278     -5.800147
  C       1.660285      1.193069      3.997022
  H       0.710027      0.960801      3.476746
  H       1.696637      0.627709      4.948230
  H       1.705382      2.271283      4.216286
  C       4.485889     -4.515134      0.307978
  H       4.381130     -3.955917     -0.642750
  H       5.467974     -4.270542      0.756849
  H       4.435869     -5.595818      0.106219
  C       3.917356      4.578936      2.016673
  H       3.349659      4.012744      2.781341
  H       4.995036      4.356012      2.137939
  H       3.749626      5.657347      2.158031
  C       3.507318     -1.163455     -2.569620
  H       2.420075     -0.954582     -2.613264
  H       4.015571     -0.591253     -3.369625
  H       3.681743     -2.239029     -2.728901
108
[6]CPP-12OMe, Relaxed Surface Scan Step 2
  C       3.288797     -2.939981      1.682250
  O       3.453238     -4.235285      1.250091
  C       4.088354     -1.876654      1.234669
  H       4.852720     -2.065989      0.483302
  C       3.816586     -0.528247      1.572465
  C       2.885292     -0.333714      2.640643
  O       2.703835      0.942088      3.115099
  C       2.079002     -1.392465      3.067296
  H       1.250850     -1.197096      3.748780
  C       2.155693     -2.680107      2.494360
  C       3.810214      0.372621     -0.776444
  O       3.921431     -0.905175     -1.267006
  C       3.320682      1.417666     -1.565340
  H       2.964822      1.208930     -2.574462
  C       3.072563      2.706213     -1.045489
  C       3.623168      2.986485      0.230903
  O       3.522945      4.284785      0.673339
  C       4.098708      1.937881      1.034144
  H       4.371532      2.139418      2.068352
  C       4.048528      0.585587      0.616909
  C       1.906741      3.431320     -1.618938
  C       1.511971      3.326001     -2.977053
  O       2.513070      3.108451     -3.894624
  C       0.149409      3.292870     -3.308571
  H      -0.143324      3.050007     -4.327748
  C      -0.872644      3.372686     -2.329016
  C      -0.452805      3.833622     -1.040613
  O      -1.416779      4.112994     -0.103862
  C       0.905967      3.834402     -0.709552
  H       1.207324      3.994283      0.325955
  C      -3.265941      2.883860     -1.627726
  H      -3.360953      3.883878     -1.210234
  C      -4.133977      1.873209     -1.188491
  O      -5.143315      2.095234     -0.280723
  C      -3.898472      0.524792     -1.562064
  C      -2.991207      0.325005     -2.624318
  H      -2.853821     -0.696947     -2.977586
  C      -2.142697      1.334504     -3.088743
  O      -1.186390      1.080126     -4.040690
  C      -2.145950      2.618135     -2.455575
  C      -3.905969     -0.421711      0.716452
  H      -3.990058      0.600725      1.084744
  C      -3.395722     -1.416733      1.555762
  O      -3.068901     -1.149202      2.862274
  C      -3.047448     -2.696273      1.017251
  C      -3.577890     -2.979571     -0.266713
  H      -3.424461     -3.978708     -0.668706
  C      -4.118159     -1.984116     -1.094296
  O      -4.513756     -2.221046     -2.390245
  C      -4.135119     -0.633454     -0.659819
  C      -1.874944     -3.424510      1.566275
  C      -1.504260     -3.332779      2.931725
  H      -2.284297     -3.102276      3.654108
  C      -0.165010     -3.339411      3.348830
  O       0.216667     -3.111040      4.650170
  C       0.874380     -3.428681      2.387883
  C       0.491893     -3.842431      1.094208
  H       1.286068     -3.989564      0.361947
  C      -0.843235     -3.867979      0.678842
  O      -1.182204     -4.157110     -0.619718
  C      -0.798795     -2.937873      5.624760
  H      -1.425465     -2.049498      5.411136
  H      -1.454919     -3.827390      5.688990
  H      -0.278286     -2.798314      6.584256
  C      -0.152735     -4.244128     -1.590916
  H       0.445448     -3.312531     -1.632342
  H       0.524785     -5.097865     -1.396413
  H      -0.660016     -4.398523     -2.556018
  C      -3.067682      0.198183      3.303888
  H      -2.397156      0.827216      2.685481
  H      -4.084324      0.636331      3.290845
  H      -2.697724      0.175843      4.340842
  C      -4.439824     -3.549697     -2.880422
  H      -3.398183     -3.927237     -2.887412
  H      -5.062788     -4.239015     -2.278315
  H      -4.825181     -3.515197     -3.910662
  C      -5.358380      3.422590      0.169756
  H      -4.475877      3.821366      0.708037
  H      -5.597786      4.102045     -0.670955
  H      -6.217096      3.374926      0.856357
  C      -0.930152     -0.264942     -4.408925
  H      -0.659630     -0.881871     -3.529182
  H      -1.799549     -0.725268     -4.916817
  H      -0.080519     -0.229972     -5.108602
  C      -1.035810      4.216890      1.258012
  H      -0.528153      3.296611      1.608494
  H      -0.369856      5.083725      1.433577
  H      -1.970115      4.359294      1.823163
  C       2.147361      2.919858     -5.251662
  H       1.515802      2.019376     -5.385260
  H       1.602405      3.797329     -5.650350
  H       3.089849      2.793127     -5.805473
  C       1.544436      1.226699      3.879999
  H       0.620549      0.957089      3.331119
  H       1.552058      0.697199      4.852430
  H       1.560888      2.312818      4.061253
  C       4.526079     -4.514302      0.365425
  H       4.424758     -3.961682     -0.589529
  H       5.503009     -4.260228      0.820340
  H       4.485167     -5.596581      0.170332
  C       3.982149      4.582657      1.981705
  H       3.413971      4.025374      2.752603
  H       5.058396      4.349355      2.096531
  H       3.826820      5.663375      2.119488
  C       3.324727     -1.209473     -2.516645
  H       2.245413     -0.959333     -2.521923
  H       3.820987     -0.676959     -3.351024
  H       3.451487     -2.294521     -2.655995
108
[6]CPP-12OMe, Relaxed Surface Scan Step 3
  C       3.305026     -2.935927      1.717410
  O       3.484385     -4.233160      1.297723
  C       4.101539     -1.868786      1.270575
  H       4.875803     -2.057449      0.528397
  C       3.810774     -0.520961      1.588984
  C       2.845334     -0.319977      2.624281
  O       2.631607      0.964761      3.060324
  C       2.048671     -1.382576      3.057260
  H       1.202814     -1.187479      3.716917
  C       2.157287     -2.678548      2.508424
  C       3.750236      0.351583     -0.767637
  O       3.810472     -0.937831     -1.236948
  C       3.278144      1.399823     -1.562451
  H       2.897249      1.188807     -2.562056
  C       3.076190      2.701124     -1.054131
  C       3.650891      2.983850      0.210354
  O       3.577771      4.287615      0.641125
  C       4.121865      1.933674      1.016303
  H       4.415401      2.137458      2.044980
  C       4.025529      0.580860      0.614674
  C       1.917783      3.443368     -1.622366
  C       1.518465      3.342126     -2.979031
  O       2.516383      3.120320     -3.898768
  C       0.154657      3.312549     -3.305445
  H      -0.142423      3.071341     -4.323702
  C      -0.863156      3.390802     -2.320984
  C      -0.437481      3.852711     -1.034554
  O      -1.397379      4.135440     -0.094740
  C       0.922823      3.849627     -0.708458
  H       1.228869      4.004914      0.326582
  C      -3.249913      2.889489     -1.604586
  H      -3.344700      3.886337     -1.179707
  C      -4.113231      1.874149     -1.167055
  O      -5.118241      2.088993     -0.252639
  C      -3.878334      0.528542     -1.551953
  C      -2.978018      0.339237     -2.622068
  H      -2.841943     -0.679459     -2.984845
  C      -2.134880      1.353754     -3.085220
  O      -1.186611      1.107689     -4.047462
  C      -2.135014      2.632870     -2.442437
  C      -3.889456     -0.436017      0.720218
  H      -3.978480      0.583141      1.096120
  C      -3.381772     -1.436337      1.554715
  O      -3.063556     -1.177775      2.865213
  C      -3.027899     -2.711321      1.008787
  C      -3.550652     -2.985310     -0.280366
  H      -3.393654     -3.981175     -0.688981
  C      -4.089284     -1.984961     -1.103016
  O      -4.480163     -2.214415     -2.401818
  C      -4.111465     -0.637213     -0.658874
  C      -1.858463     -3.442885      1.560007
  C      -1.495803     -3.358009      2.928135
  H      -2.280236     -3.132790      3.647415
  C      -0.158632     -3.362116      3.351893
  O       0.217239     -3.135857      4.655008
  C       0.885070     -3.442572      2.395405
  C       0.511877     -3.852794      1.098124
  H       1.310721     -3.991209      0.369012
  C      -0.821344     -3.881153      0.676029
  O      -1.153602     -4.166408     -0.625031
  C      -0.802490     -2.965853      5.625639
  H      -1.430154     -2.078606      5.410270
  H      -1.457049     -3.856793      5.686490
  H      -0.286202     -2.826021      6.587355
  C      -0.119336     -4.248723     -1.591524
  H       0.475882     -3.315148     -1.628739
  H       0.559964     -5.100580     -1.395011
  H      -0.621546     -4.403311     -2.559226
  C      -3.082614      0.164819      3.320586
  H      -2.414409      0.808511      2.714893
  H      -4.104375      0.590635      3.302534
  H      -2.721560      0.136158      4.360492
  C      -4.403434     -3.540019     -2.899814
  H      -3.361355     -3.916375     -2.906314
  H      -5.027237     -4.233580     -2.303503
  H      -4.786088     -3.499698     -3.930849
  C      -5.333620      3.413253      0.206704
  H      -4.449307      3.810476      0.743163
  H      -5.578260      4.097181     -0.628833
  H      -6.188968      3.359875      0.897084
  C      -0.945337     -0.232727     -4.441525
  H      -0.668376     -0.866779     -3.576079
  H      -1.824834     -0.677753     -4.945577
  H      -0.104364     -0.192165     -5.151244
  C      -1.010600      4.244722      1.265082
  H      -0.505027      3.324348      1.618047
  H      -0.340739      5.109951      1.433441
  H      -1.942069      4.393376      1.833249
  C       2.146527      2.929985     -5.254352
  H       1.511422      2.031458     -5.384212
  H       1.603633      3.808405     -5.653857
  H       3.087070      2.798515     -5.810343
  C       1.441772      1.251721      3.775778
  H       0.542366      0.946440      3.205327
  H       1.425179      0.754703      4.765247
  H       1.432102      2.343311      3.921378
  C       4.565087     -4.509410      0.421601
  H       4.465997     -3.962537     -0.536909
  H       5.537262     -4.246204      0.881580
  H       4.533096     -5.593011      0.232288
  C       4.049465      4.587964      1.944585
  H       3.479766      4.041988      2.722495
  H       5.123696      4.342702      2.053692
  H       3.908231      5.671308      2.076731
  C       3.168373     -1.244919     -2.463019
  H       2.099591     -0.953644     -2.444786
  H       3.660787     -0.749332     -3.322234
  H       3.250271     -2.336704     -2.582206
108
[6]CPP-12OMe, Relaxed Surface Scan Step 4
  C       3.317149     -2.928333      1.748557
  O       3.509850     -4.227030      1.339821
  C       4.112023     -1.857828      1.303892
  H       4.894859     -2.045810      0.569798
  C       3.805915     -0.510684      1.605889
  C       2.809105     -0.306156      2.609641
  O       2.569907      0.985107      3.012540
  C       2.019480     -1.371314      3.046979
  H       1.157507     -1.176867      3.685755
  C       2.155894     -2.673632      2.519487
  C       3.693085      0.334728     -0.757497
  O       3.709372     -0.963810     -1.205131
  C       3.236521      1.384432     -1.559064
  H       2.829962      1.171085     -2.548159
  C       3.080007      2.697147     -1.063993
  C       3.680519      2.983164      0.186894
  O       3.636459      4.292594      0.603222
  C       4.146758      1.931999      0.996573
  H       4.461123      2.138578      2.019106
  C       4.002265      0.579662      0.613476
  C       1.927483      3.454535     -1.626018
  C       1.523160      3.358080     -2.981039
  O       2.517634      3.133106     -3.903465
  C       0.157967      3.331607     -3.301921
  H      -0.143800      3.093236     -4.319443
  C      -0.855174      3.406248     -2.312154
  C      -0.423803      3.865569     -1.026476
  O      -1.379666      4.146261     -0.082065
  C       0.938199      3.860228     -0.706167
  H       1.249176      4.008858      0.328611
  C      -3.236574      2.894299     -1.583813
  H      -3.330849      3.888106     -1.151853
  C      -4.096615      1.874990     -1.149131
  O      -5.098541      2.083557     -0.229745
  C      -3.862427      0.532002     -1.544383
  C      -2.967534      0.352124     -2.620751
  H      -2.832706     -0.663530     -2.992195
  C      -2.128527      1.371007     -3.081700
  O      -1.186798      1.132655     -4.052398
  C      -2.125977      2.645732     -2.429899
  C      -3.880675     -0.449346      0.721872
  H      -3.975685      0.566590      1.104780
  C      -3.376025     -1.454289      1.552621
  O      -3.069416     -1.204185      2.867557
  C      -3.014002     -2.724349      1.000113
  C      -3.528061     -2.990016     -0.294408
  H      -3.366462     -3.982606     -0.709025
  C      -4.065198     -1.985645     -1.113005
  O      -4.450393     -2.208598     -2.414729
  C      -4.093549     -0.640620     -0.660120
  C      -1.846897     -3.457551      1.554164
  C      -1.490835     -3.376530      2.924396
  H      -2.278938     -3.155259      3.640825
  C      -0.155490     -3.377665      3.353710
  O       0.215234     -3.152069      4.658190
  C       0.891967     -3.451334      2.401120
  C       0.526632     -3.860815      1.101554
  H       1.329327     -3.992419      0.375194
  C      -0.805086     -3.893308      0.674119
  O      -1.132044     -4.179415     -0.627955
  C      -0.808227     -2.983333      5.625056
  H      -1.436501     -2.097195      5.406947
  H      -1.461651     -3.875259      5.684082
  H      -0.295676     -2.842142      6.588556
  C      -0.093858     -4.264275     -1.590000
  H       0.499871     -3.329956     -1.628824
  H       0.585880     -5.114234     -1.386965
  H      -0.591975     -4.423744     -2.559001
  C      -3.114033      0.132943      3.336860
  H      -2.447878      0.793090      2.746872
  H      -4.141712      0.543706      3.309834
  H      -2.765738      0.098284      4.380892
  C      -4.370821     -3.531538     -2.919306
  H      -3.328313     -3.906746     -2.924922
  H      -4.995483     -4.228771     -2.328221
  H      -4.750681     -3.486341     -3.951176
  C      -5.314991      3.405237      0.236495
  H      -4.429979      3.801486      0.772529
  H      -5.563015      4.092638     -0.595166
  H      -6.168416      3.347054      0.928871
  C      -0.960198     -0.202888     -4.470687
  H      -0.678254     -0.853185     -3.619043
  H      -1.848950     -0.632975     -4.971418
  H      -0.127003     -0.157057     -5.189162
  C      -0.987607      4.250291      1.276703
  H      -0.482818      3.327639      1.624687
  H      -0.315277      5.113539      1.445330
  H      -1.916618      4.399141      1.848816
  C       2.143021      2.940378     -5.257317
  H       1.504696      2.043508     -5.382738
  H       1.601619      3.819346     -5.657747
  H       3.081365      2.804385     -5.815918
  C       1.365932      1.269103      3.704559
  H       0.479236      0.939067      3.127931
  H       1.341775      0.792080      4.703809
  H       1.338485      2.363132      3.827560
  C       4.597746     -4.500625      0.471724
  H       4.500853     -3.958802     -0.489882
  H       5.565467     -4.229311      0.936460
  H       4.573770     -5.585306      0.287476
  C       4.124716      4.597735      1.899477
  H       3.554549      4.066628      2.687298
  H       5.196464      4.338443      2.000843
  H       4.000171      5.684100      2.023298
  C       3.049177     -1.268915     -2.421694
  H       1.987860     -0.951725     -2.397849
  H       3.545572     -0.794956     -3.290901
  H       3.103936     -2.363542     -2.529142
108
[6]CPP-12OMe, Relaxed Surface Scan Step 5
  C       3.324180     -2.920362      1.770402
  O       3.532565     -4.219359      1.370381
  C       4.114306     -1.844267      1.327967
  H       4.904204     -2.028870      0.599827
  C       3.792545     -0.499100      1.617597
  C       2.768214     -0.295997      2.592579
  O       2.504600      0.999506      2.966539
  C       1.987490     -1.365314      3.033506
  H       1.111711     -1.174216      3.654217
  C       2.151254     -2.672305      2.525021
  C       3.622831      0.325031     -0.747584
  O       3.588940     -0.980835     -1.172679
  C       3.184357      1.377349     -1.555414
  H       2.749749      1.163952     -2.532678
  C       3.079645      2.700567     -1.074734
  C       3.707881      2.986110      0.161795
  O       3.698161      4.300472      0.563724
  C       4.166903      1.932112      0.974159
  H       4.504492      2.139694      1.989653
  C       3.970485      0.582421      0.610444
  C       1.937234      3.478306     -1.631476
  C       1.529505      3.387634     -2.985442
  O       2.521483      3.159969     -3.909553
  C       0.163289      3.363659     -3.301995
  H      -0.142008      3.127025     -4.318829
  C      -0.845924      3.434139     -2.307586
  C      -0.410109      3.894943     -1.023625
  O      -1.362977      4.177962     -0.077082
  C       0.953204      3.886322     -0.707397
  H       1.267936      4.028661      0.327397
  C      -3.219149      2.902340     -1.564773
  H      -3.316524      3.892952     -1.126346
  C      -4.071506      1.875946     -1.131713
  O      -5.070672      2.075033     -0.207083
  C      -3.833766      0.536341     -1.537184
  C      -2.943848      0.368741     -2.619701
  H      -2.806908     -0.643386     -2.999656
  C      -2.113383      1.395013     -3.079661
  O      -1.178192      1.167433     -4.059327
  C      -2.112716      2.665949     -2.419962
  C      -3.862207     -0.464399      0.722214
  H      -3.962690      0.547990      1.112768
  C      -3.366224     -1.475814      1.550294
  O      -3.076051     -1.235294      2.870757
  C      -2.997546     -2.741977      0.992316
  C      -3.499172     -2.996556     -0.309745
  H      -3.335176     -3.986143     -0.730159
  C      -4.028615     -1.986019     -1.125614
  O      -4.404298     -2.200641     -2.431623
  C      -4.062525     -0.644064     -0.663170
  C      -1.837717     -3.481322      1.553545
  C      -1.486066     -3.395861      2.925005
  H      -2.275939     -3.171507      3.638349
  C      -0.152151     -3.394735      3.357960
  O       0.215406     -3.164763      4.662391
  C       0.897644     -3.467117      2.407754
  C       0.537358     -3.888556      1.110569
  H       1.342244     -4.021256      0.386601
  C      -0.794006     -3.929426      0.681341
  O      -1.120075     -4.236410     -0.615905
  C      -0.810311     -2.994335      5.626459
  H      -1.438551     -2.109053      5.404816
  H      -1.463445     -3.886446      5.686155
  H      -0.300086     -2.850446      6.590784
  C      -0.079722     -4.359100     -1.571321
  H       0.519733     -3.430460     -1.638105
  H       0.593550     -5.206393     -1.338171
  H      -0.575866     -4.546186     -2.536311
  C      -3.141721      0.096235      3.353256
  H      -2.472903      0.769376      2.781314
  H      -4.172955      0.496819      3.313612
  H      -2.809829      0.053831      4.402310
  C      -4.321090     -3.520163     -2.944364
  H      -3.278509     -3.895218     -2.945032
  H      -4.949891     -4.221352     -2.362453
  H      -4.693502     -3.468080     -3.978632
  C      -5.292733      3.393431      0.265718
  H      -4.408111      3.792145      0.800573
  H      -5.547299      4.083095     -0.562064
  H      -6.143479      3.327490      0.960702
  C      -0.961698     -0.162024     -4.501397
  H      -0.670993     -0.826897     -3.664092
  H      -1.858533     -0.581026     -4.997006
  H      -0.137581     -0.107559     -5.229636
  C      -0.966534      4.287187      1.280064
  H      -0.463429      3.364737      1.630698
  H      -0.291242      5.149311      1.442315
  H      -1.893365      4.441349      1.854251
  C       2.143729      2.968021     -5.262544
  H       1.502784      2.072834     -5.386556
  H       1.603854      3.848304     -5.662273
  H       3.080551      2.829344     -5.823024
  C       1.292036      1.276064      3.645673
  H       0.413865      0.927332      3.066860
  H       1.266177      0.811170      4.650714
  H       1.249333      2.370999      3.754872
  C       4.628554     -4.486664      0.510447
  H       4.532704     -3.949787     -0.454019
  H       5.590793     -4.204693      0.980282
  H       4.615707     -5.572306      0.330767
  C       4.202842      4.607564      1.853225
  H       3.630025      4.092710      2.649922
  H       5.270863      4.330709      1.947847
  H       4.098376      5.696905      1.969219
  C       2.890377     -1.284304     -2.367777
  H       1.839357     -0.936785     -2.322395
  H       3.377819     -0.837543     -3.256384
  H       2.911949     -2.381437     -2.460039
108
[6]CPP-12OMe, Relaxed Surface Scan Step 6
  C       3.331942     -2.915366      1.800307
  O       3.561109     -4.213869      1.410397
  C       4.115115     -1.830939      1.362830
  H       4.915869     -2.009424      0.644314
  C       3.771136     -0.488955      1.638062
  C       2.715023     -0.292248      2.578883
  O       2.419626      1.005550      2.920772
  C       1.945857     -1.368300      3.021579
  H       1.052929     -1.184073      3.619626
  C       2.144380     -2.678573      2.534498
  C       3.556215      0.315403     -0.728482
  O       3.483644     -0.995937     -1.131352
  C       3.135252      1.367758     -1.545154
  H       2.678487      1.153451     -2.512114
  C       3.075205      2.699843     -1.081108
  C       3.726158      2.986389      0.142751
  O       3.748983      4.305282      0.528499
  C       4.176228      1.931112      0.960672
  H       4.533254      2.140991      1.969548
  C       3.932951      0.584974      0.618095
  C       1.945424      3.495622     -1.639470
  C       1.535256      3.400965     -2.992242
  O       2.524803      3.161691     -3.915857
  C       0.168466      3.380282     -3.305718
  H      -0.139578      3.137612     -4.320143
  C      -0.838231      3.458601     -2.308694
  C      -0.397342      3.934913     -1.031668
  O      -1.347045      4.239450     -0.088943
  C       0.966729      3.919450     -0.717026
  H       1.284044      4.065533      0.316671
  C      -3.200738      2.910591     -1.540759
  H      -3.298019      3.898392     -1.096411
  C      -4.044737      1.878765     -1.104444
  O      -5.036201      2.070534     -0.169859
  C      -3.808379      0.541990     -1.520850
  C      -2.929219      0.385048     -2.613630
  H      -2.794242     -0.623701     -3.002854
  C      -2.107681      1.416867     -3.077021
  O      -1.185663      1.197235     -4.071017
  C      -2.102413      2.684326     -2.409807
  C      -3.838296     -0.479049      0.731302
  H      -3.939804      0.529789      1.130495
  C      -3.348974     -1.498677      1.553261
  O      -3.066662     -1.269813      2.877572
  C      -2.980037     -2.761279      0.986909
  C      -3.474737     -3.002718     -0.320366
  H      -3.310937     -3.989013     -0.748418
  C      -3.998895     -1.984381     -1.129838
  O      -4.371644     -2.188826     -2.438399
  C      -4.033352     -0.645910     -0.656466
  C      -1.826804     -3.509674      1.549839
  C      -1.481209     -3.431252      2.923359
  H      -2.273839     -3.209750      3.634513
  C      -0.148961     -3.430311      3.361031
  O       0.214810     -3.204147      4.666905
  C       0.903496     -3.493328      2.413302
  C       0.550109     -3.914449      1.114202
  H       1.358032     -4.039266      0.391922
  C      -0.780327     -3.958913      0.681118
  O      -1.103609     -4.268653     -0.615944
  C      -0.813662     -3.037152      5.628563
  H      -1.441811     -2.151614      5.407696
  H      -1.466484     -3.929808      5.683946
  H      -0.306281     -2.895645      6.594723
  C      -0.059919     -4.412074     -1.564738
  H       0.546145     -3.488750     -1.642188
  H       0.606246     -5.260430     -1.315724
  H      -0.552967     -4.609469     -2.529208
  C      -3.147563      0.055494      3.374558
  H      -2.478328      0.740527      2.817463
  H      -4.181465      0.448383      3.328739
  H      -2.825797      0.003492      4.426313
  C      -4.290814     -3.504907     -2.960248
  H      -3.249169     -3.882590     -2.961562
  H      -4.922563     -4.208496     -2.384474
  H      -4.661080     -3.444552     -3.994844
  C      -5.257860      3.385781      0.311721
  H      -4.369610      3.784240      0.840712
  H      -5.521858      4.079004     -0.510089
  H      -6.102100      3.313699      1.014009
  C      -0.983164     -0.127021     -4.534776
  H      -0.679879     -0.804504     -3.712189
  H      -1.890984     -0.535396     -5.019032
  H      -0.172363     -0.066073     -5.277264
  C      -0.945666      4.384648      1.263343
  H      -0.449587      3.468516      1.638934
  H      -0.262427      5.245193      1.397947
  H      -1.869345      4.563224      1.835422
  C       2.144240      2.961464     -5.266745
  H       1.499126      2.068265     -5.383194
  H       1.607668      3.841098     -5.672389
  H       3.079546      2.814334     -5.827598
  C       1.185474      1.272325      3.563367
  H       0.329009      0.897208      2.968795
  H       1.141318      0.825754      4.576210
  H       1.120473      2.368087      3.651065
  C       4.667312     -4.471858      0.560822
  H       4.572776     -3.940408     -0.406772
  H       5.622328     -4.176554      1.037260
  H       4.668888     -5.558361      0.385900
  C       4.267035      4.615574      1.811913
  H       3.689580      4.118670      2.616711
  H       5.330538      4.320588      1.903081
  H       4.183059      5.707685      1.918078
  C       2.792318     -1.294827     -2.331277
  H       1.744976     -0.934882     -2.296900
  H       3.293074     -0.856823     -3.216928
  H       2.801942     -2.392275     -2.419694
108
[6]CPP-12OMe, Relaxed Surface Scan Step 7
  C       3.336119     -2.907196      1.820092
  O       3.583972     -4.204290      1.436752
  C       4.111111     -1.814375      1.386325
  H       4.919137     -1.985736      0.673498
  C       3.748500     -0.476171      1.652397
  C       2.668692     -0.288209      2.566481
  O       2.347644      1.010078      2.883498
  C       1.910848     -1.370737      3.010979
  H       1.005383     -1.194086      3.592138
  C       2.137933     -2.682441      2.540192
  C       3.475425      0.313111     -0.709130
  O       3.350337     -1.001859     -1.086403
  C       3.073579      1.366288     -1.533840
  H       2.586393      1.153480     -2.486316
  C       3.069789      2.706182     -1.089032
  C       3.751319      2.990377      0.117758
  O       3.815425      4.313033      0.484765
  C       4.191679      1.932327      0.939760
  H       4.577105      2.143291      1.938402
  C       3.893674      0.592374      0.622020
  C       1.953724      3.523836     -1.645298
  C       1.541570      3.431752     -2.997268
  O       2.529319      3.187241     -3.921051
  C       0.174095      3.412562     -3.307544
  H      -0.136517      3.168435     -4.320760
  C      -0.829648      3.489460     -2.307004
  C      -0.385385      3.972701     -1.033340
  O      -1.332771      4.284894     -0.091065
  C       0.979653      3.953858     -0.721152
  H       1.299336      4.095929      0.312655
  C      -3.181690      2.919032     -1.521487
  H      -3.281980      3.903321     -1.070286
  C      -4.016531      1.879578     -1.085870
  O      -5.003971      2.061251     -0.144875
  C      -3.776714      0.546491     -1.513099
  C      -2.904428      0.402929     -2.613242
  H      -2.767537     -0.601870     -3.011611
  C      -2.093121      1.442747     -3.076696
  O      -1.180179      1.234596     -4.081649
  C      -2.088928      2.706166     -2.401219
  C      -3.816192     -0.494798      0.731533
  H      -3.923235      0.510200      1.138606
  C      -3.336187     -1.521231      1.550463
  O      -3.070711     -1.302296      2.879999
  C      -2.961161     -2.780020      0.978776
  C      -3.442058     -3.009369     -0.336205
  H      -3.275293     -3.992347     -0.770314
  C      -3.957669     -1.984512     -1.142714
  O      -4.319809     -2.180303     -2.455682
  C      -3.998288     -0.649398     -0.659396
  C      -1.817141     -3.536606      1.549398
  C      -1.476362     -3.454394      2.924266
  H      -2.270663     -3.228325      3.631938
  C      -0.145831     -3.453806      3.366142
  O       0.214557     -3.224518      4.672231
  C       0.909089     -3.515916      2.420837
  C       0.560539     -3.949776      1.124538
  H       1.370427     -4.076525      0.404575
  C      -0.769510     -4.001128      0.689493
  O      -1.092024     -4.332889     -0.602085
  C      -0.816346     -3.053857      5.630536
  H      -1.442379     -2.167741      5.405990
  H      -1.470851     -3.945297      5.685948
  H      -0.311562     -2.911018      6.597849
  C      -0.045954     -4.533839     -1.537506
  H       0.576181     -3.625254     -1.650173
  H       0.603886     -5.381821     -1.247761
  H      -0.536904     -4.762925     -2.495929
  C      -3.173254      0.016707      3.389610
  H      -2.501723      0.714486      2.851490
  H      -4.210163      0.399604      3.330203
  H      -2.868569     -0.043573      4.445976
  C      -4.232721     -3.492413     -2.986394
  H      -3.190554     -3.868655     -2.981108
  H      -4.868684     -4.200983     -2.421496
  H      -4.593797     -3.424877     -4.023802
  C      -5.230384      3.372728      0.344666
  H      -4.341658      3.773243      0.871304
  H      -5.502314      4.068735     -0.472169
  H      -6.070659      3.292310      1.050808
  C      -0.991609     -0.082162     -4.571816
  H      -0.677549     -0.775599     -3.766810
  H      -1.909583     -0.477748     -5.047362
  H      -0.193060     -0.011632     -5.326572
  C      -0.926483      4.451679      1.257308
  H      -0.431732      3.540683      1.646602
  H      -0.240299      5.312368      1.374479
  H      -1.847701      4.642387      1.829352
  C       2.146569      2.981750     -5.270425
  H       1.499273      2.089508     -5.381884
  H       1.611466      3.860684     -5.679643
  H       3.080745      2.829819     -5.831870
  C       1.104759      1.264401      3.513438
  H       0.258588      0.871968      2.915204
  H       1.058246      0.826053      4.529887
  H       1.023246      2.359742      3.591197
  C       4.695648     -4.450917      0.590980
  H       4.597019     -3.922952     -0.378139
  H       5.645782     -4.143046      1.069302
  H       4.710969     -5.537751      0.418733
  C       4.358608      4.626043      1.757006
  H       3.780885      4.152225      2.575470
  H       5.416259      4.307576      1.837226
  H       4.301592      5.720976      1.851374
  C       2.633448     -1.295364     -2.272268
  H       1.596203     -0.908579     -2.226039
  H       3.131679     -0.880195     -3.170364
  H       2.613886     -2.393474     -2.348642
108
[6]CPP-12OMe, Relaxed Surface Scan Step 8
  C       3.340870     -2.900326      1.836606
  O       3.607426     -4.195052      1.457480
  C       4.104030     -1.797810      1.404074
  H       4.916312     -1.959866      0.693176
  C       3.722097     -0.464555      1.664632
  C       2.625784     -0.288393      2.559499
  O       2.279651      1.008552      2.855773
  C       1.882208     -1.378737      3.007348
  H       0.967678     -1.211732      3.576874
  C       2.135357     -2.690079      2.548618
  C       3.376545      0.315243     -0.683968
  O       3.186685     -1.000318     -1.030568
  C       2.994472      1.368942     -1.516758
  H       2.469355      1.160019     -2.449925
  C       3.057902      2.714821     -1.096028
  C       3.776670      2.993699      0.089158
  O       3.890915      4.318813      0.433418
  C       4.206238      1.932157      0.914824
  H       4.628248      2.142867      1.899076
  C       3.848744      0.601263      0.626532
  C       1.959517      3.558813     -1.650576
  C       1.547092      3.471759     -3.002364
  O       2.533965      3.222371     -3.925183
  C       0.179192      3.455043     -3.310913
  H      -0.133049      3.210846     -4.323556
  C      -0.822406      3.528092     -2.307469
  C      -0.376306      4.015765     -1.035707
  O      -1.322198      4.331826     -0.093557
  C       0.989421      3.993517     -0.724893
  H       1.310208      4.128541      0.309822
  C      -3.163008      2.930620     -1.506474
  H      -3.268369      3.910895     -1.047946
  C      -3.986436      1.881613     -1.072212
  O      -4.970485      2.051009     -0.125226
  C      -3.740028      0.552927     -1.510525
  C      -2.874533      0.425307     -2.618082
  H      -2.733698     -0.574908     -3.026165
  C      -2.076034      1.475104     -3.081160
  O      -1.172250      1.281031     -4.097351
  C      -2.075435      2.733997     -2.396637
  C      -3.790649     -0.509498      0.726155
  H      -3.906700      0.491166      1.141046
  C      -3.320141     -1.541933      1.543009
  O      -3.076043     -1.332482      2.878265
  C      -2.935215     -2.796251      0.967125
  C      -3.397710     -3.013585     -0.356881
  H      -3.224359     -3.992633     -0.796821
  C      -3.904631     -1.983152     -1.161467
  O      -4.251996     -2.171190     -2.479664
  C      -3.956111     -0.651641     -0.668189
  C      -1.802703     -3.561495      1.548631
  C      -1.468360     -3.472797      2.925139
  H      -2.264766     -3.238181      3.627423
  C      -0.140516     -3.475778      3.373620
  O       0.214603     -3.242146      4.680270
  C       0.918313     -3.541411      2.432464
  C       0.575025     -3.992112      1.140359
  H       1.387339     -4.125644      0.424175
  C      -0.754025     -4.048044      0.701443
  O      -1.073876     -4.406628     -0.583570
  C      -0.820040     -3.061961      5.632702
  H      -1.440123     -2.173426      5.401255
  H      -1.479637     -3.949614      5.688624
  H      -0.319305     -2.917591      6.601880
  C      -0.025419     -4.695228     -1.492834
  H       0.627745     -3.815846     -1.651521
  H       0.593140     -5.544365     -1.144399
  H      -0.513388     -4.963817     -2.442353
  C      -3.205202     -0.020464      3.399797
  H      -2.531981      0.691562      2.882992
  H      -4.245481      0.349968      3.323430
  H      -2.920721     -0.088632      4.461279
  C      -4.151909     -3.478753     -3.019266
  H      -3.108031     -3.849950     -3.003169
  H      -4.791812     -4.194580     -2.468153
  H      -4.499869     -3.404793     -4.060722
  C      -5.204982      3.358238      0.371835
  H      -4.317090      3.763084      0.896557
  H      -5.485986      4.056065     -0.440337
  H      -6.041441      3.267675      1.081283
  C      -0.999342     -0.026207     -4.617953
  H      -0.673636     -0.737954     -3.833952
  H      -1.928365     -0.407215     -5.083723
  H      -0.214603      0.056298     -5.385780
  C      -0.913009      4.509258      1.252724
  H      -0.419578      3.600516      1.648849
  H      -0.224571      5.369288      1.360663
  H      -1.832670      4.706979      1.824811
  C       2.150539      3.009577     -5.273140
  H       1.500947      2.118335     -5.378825
  H       1.617676      3.887269     -5.688050
  H       3.084192      2.851650     -5.833783
  C       1.032056      1.247416      3.481762
  H       0.193105      0.836968      2.885289
  H       0.990735      0.815944      4.501492
  H       0.932657      2.341761      3.551372
  C       4.720440     -4.427867      0.609574
  H       4.611695     -3.903160     -0.360271
  H       5.667427     -4.106014      1.084968
  H       4.750580     -5.514716      0.439328
  C       4.471804      4.633686      1.688267
  H       3.898635      4.189673      2.526466
  H       5.521134      4.284832      1.750096
  H       4.449678      5.731083      1.767388
  C       2.423660     -1.284173     -2.189520
  H       1.403074     -0.859028     -2.118064
  H       2.909213     -0.901939     -3.109038
  H       2.361510     -2.381673     -2.247392
108
[6]CPP-12OMe, Relaxed Surface Scan Step 9
  C       3.382448     -2.930967      1.831630
  O       3.646742     -4.219790      1.432118
  C       4.102004     -1.817153      1.358769
  H       4.860598     -1.961219      0.586017
  C       3.719175     -0.494778      1.656406
  C       2.698582     -0.331629      2.633551
  O       2.369083      0.961721      2.960826
  C       1.984436     -1.433248      3.105610
  H       1.105157     -1.279235      3.731238
  C       2.208908     -2.735505      2.602434
  C       3.064938      0.303924     -0.587776
  O       2.631007     -0.981044     -0.809527
  C       2.702164      1.359407     -1.426158
  H       2.041965      1.171961     -2.275624
  C       2.963821      2.703690     -1.091244
  C       3.805907      2.957338      0.012938
  O       4.054583      4.278450      0.292643
  C       4.238659      1.886446      0.827049
  H       4.796085      2.085714      1.744449
  C       3.769736      0.576784      0.615607
  C       1.924100      3.626321     -1.642301
  C       1.537027      3.582648     -3.002035
  O       2.536897      3.334904     -3.908323
  C       0.173274      3.590869     -3.332541
  H      -0.126009      3.370436     -4.354563
  C      -0.839982      3.635826     -2.338717
  C      -0.412459      4.094161     -1.049010
  O      -1.371176      4.385842     -0.112551
  C       0.948802      4.051219     -0.719000
  H       1.253541      4.140685      0.326228
  C      -3.168722      2.965051     -1.559821
  H      -3.305858      3.934676     -1.087163
  C      -3.957206      1.883756     -1.140268
  O      -4.951145      2.011201     -0.197036
  C      -3.662845      0.568403     -1.591827
  C      -2.797686      0.486229     -2.704356
  H      -2.624791     -0.502406     -3.127550
  C      -2.039905      1.569683     -3.158054
  O      -1.140242      1.421900     -4.185097
  C      -2.075100      2.816628     -2.451827
  C      -3.721706     -0.517514      0.635474
  H      -3.883884      0.474531      1.054895
  C      -3.250605     -1.542380      1.461125
  O      -3.062018     -1.332853      2.805490
  C      -2.816683     -2.784948      0.893623
  C      -3.220944     -2.998654     -0.450525
  H      -3.004133     -3.968351     -0.891231
  C      -3.728473     -1.977120     -1.265001
  O      -4.026224     -2.168909     -2.594698
  C      -3.842480     -0.651433     -0.764257
  C      -1.711482     -3.553454      1.518456
  C      -1.411393     -3.439841      2.902466
  H      -2.221532     -3.172082      3.575886
  C      -0.100098     -3.468924      3.392949
  O       0.216738     -3.225027      4.708050
  C       0.985640     -3.576470      2.484842
  C       0.662690     -4.068422      1.201448
  H       1.488410     -4.251357      0.512562
  C      -0.652846     -4.103543      0.723759
  O      -0.934061     -4.506827     -0.560030
  C      -0.845443     -3.017049      5.624119
  H      -1.438845     -2.117633      5.366249
  H      -1.524361     -3.890810      5.662702
  H      -0.374538     -2.876198      6.608637
  C       0.105907     -5.087859     -1.331454
  H       0.897232     -4.354428     -1.580673
  H       0.566946     -5.943586     -0.803053
  H      -0.367302     -5.436582     -2.262098
  C      -3.238633     -0.026233      3.327025
  H      -2.562794      0.702306      2.837276
  H      -4.283336      0.321966      3.215167
  H      -2.990816     -0.093339      4.397718
  C      -3.852001     -3.466490     -3.140463
  H      -2.795529     -3.795292     -3.083691
  H      -4.484970     -4.212195     -2.621994
  H      -4.160062     -3.395960     -4.194638
  C      -5.239510      3.306455      0.303387
  H      -4.373292      3.741627      0.839840
  H      -5.537441      3.996992     -0.508888
  H      -6.079567      3.181155      1.003216
  C      -0.969363      0.138568     -4.764022
  H      -0.615579     -0.601479     -4.020131
  H      -1.908123     -0.231167     -5.218803
  H      -0.206255      0.260461     -5.547871
  C      -0.986366      4.494323      1.248762
  H      -0.509547      3.562246      1.610654
  H      -0.292121      5.341023      1.410723
  H      -1.915012      4.674824      1.811954
  C       2.176232      3.127656     -5.263401
  H       1.516963      2.245367     -5.380825
  H       1.663720      4.012618     -5.688733
  H       3.118071      2.956872     -5.806175
  C       1.157189      1.191770      3.656517
  H       0.288237      0.776591      3.107353
  H       1.175366      0.757434      4.675767
  H       1.054393      2.285388      3.734030
  C       4.709121     -4.431524      0.515628
  H       4.525951     -3.914161     -0.446820
  H       5.676130     -4.085884      0.929729
  H       4.753100     -5.518221      0.347582
  C       4.775930      4.585510      1.474063
  H       4.255704      4.212861      2.378919
  H       5.798218      4.159684      1.450206
  H       4.842023      5.683251      1.514159
  C       1.466733     -1.159786     -1.604145
  H       0.657366     -0.470406     -1.297264
  H       1.675377     -1.014165     -2.682921
  H       1.136751     -2.195420     -1.435104
108
[6]CPP-12OMe, Relaxed Surface Scan Step 10
  C       3.405897     -2.953910      1.863135
  O       3.687262     -4.236871      1.457168
  C       4.096190     -1.825919      1.380875
  H       4.838764     -1.951956      0.588987
  C       3.692943     -0.513958      1.693731
  C       2.696868     -0.370903      2.696126
  O       2.353934      0.916326      3.032168
  C       2.005152     -1.486739      3.170473
  H       1.131638     -1.350349      3.808371
  C       2.237020     -2.779903      2.647248
  C       2.873965      0.298615     -0.473755
  O       2.335600     -0.959188     -0.603229
  C       2.516320      1.345972     -1.323709
  H       1.786839      1.173821     -2.118357
  C       2.888731      2.680324     -1.063735
  C       3.803681      2.923389     -0.018344
  O       4.140751      4.236564      0.197543
  C       4.232329      1.853769      0.801973
  H       4.866018      2.046886      1.670165
  C       3.697455      0.561861      0.653910
  C       1.892389      3.638873     -1.638611
  C       1.527998      3.590708     -3.004076
  O       2.538803      3.321246     -3.890691
  C       0.169463      3.612434     -3.356120
  H      -0.116050      3.383045     -4.379918
  C      -0.858158      3.672146     -2.376922
  C      -0.445516      4.149329     -1.088465
  O      -1.414326      4.470378     -0.172637
  C       0.909906      4.089513     -0.736010
  H       1.197580      4.178866      0.314413
  C      -3.177042      2.974357     -1.591868
  H      -3.325076      3.941117     -1.117037
  C      -3.944707      1.880860     -1.165920
  O      -4.933215      1.992612     -0.215108
  C      -3.633753      0.570217     -1.620268
  C      -2.780088      0.502967     -2.742404
  H      -2.597138     -0.482137     -3.169632
  C      -2.044978      1.598835     -3.203796
  O      -1.160236      1.466446     -4.245358
  C      -2.086909      2.843053     -2.491900
  C      -3.657091     -0.517105      0.606485
  H      -3.819471      0.474596      1.026612
  C      -3.179459     -1.540915      1.429596
  O      -2.978179     -1.329686      2.771938
  C      -2.754562     -2.786002      0.861288
  C      -3.158255     -2.997976     -0.482809
  H      -2.942632     -3.967830     -0.924065
  C      -3.669791     -1.976509     -1.295277
  O      -3.970373     -2.167630     -2.624385
  C      -3.789245     -0.652293     -0.792209
  C      -1.661622     -3.566296      1.492263
  C      -1.386404     -3.477333      2.883042
  H      -2.207338     -3.214884      3.545699
  C      -0.084697     -3.522935      3.397378
  O       0.209226     -3.299703      4.721375
  C       1.016704     -3.622591      2.507014
  C       0.713477     -4.092905      1.210781
  H       1.550194     -4.266886      0.533268
  C      -0.592145     -4.106328      0.706676
  O      -0.847248     -4.466469     -0.595944
  C      -0.868665     -3.097050      5.620405
  H      -1.451582     -2.190550      5.363549
  H      -1.553359     -3.967016      5.634449
  H      -0.415311     -2.972498      6.615282
  C       0.208306     -5.026069     -1.363866
  H       1.010552     -4.289529     -1.563582
  H       0.648309     -5.905941     -0.857713
  H      -0.244583     -5.334118     -2.318611
  C      -3.154433     -0.023289      3.293902
  H      -2.485462      0.707185      2.797700
  H      -4.201281      0.321385      3.191249
  H      -2.896516     -0.088705      4.362317
  C      -3.793377     -3.463862     -3.172610
  H      -2.735908     -3.789753     -3.118184
  H      -4.423533     -4.212184     -2.654510
  H      -4.103353     -3.392342     -4.226153
  C      -5.240641      3.283514      0.285112
  H      -4.378853      3.734141      0.815865
  H      -5.555000      3.967638     -0.526384
  H      -6.074216      3.145020      0.990176
  C      -0.993398      0.190307     -4.842046
  H      -0.613085     -0.553939     -4.115573
  H      -1.940943     -0.182515     -5.275341
  H      -0.252456      0.327210     -5.644323
  C      -1.047267      4.608383      1.191110
  H      -0.592488      3.678129      1.584876
  H      -0.340255      5.446721      1.340144
  H      -1.980512      4.820173      1.735367
  C       2.197120      3.093148     -5.247328
  H       1.530123      2.216031     -5.358486
  H       1.701385      3.975627     -5.697112
  H       3.145357      2.902140     -5.771903
  C       1.144695      1.126293      3.738680
  H       0.279095      0.691881      3.199273
  H       1.180484      0.696161      4.759338
  H       1.021356      2.218080      3.812993
  C       4.750027     -4.430521      0.537439
  H       4.550731     -3.926270     -0.428878
  H       5.710015     -4.057976      0.944375
  H       4.819174     -5.517116      0.377552
  C       4.960106      4.540215      1.313779
  H       4.485643      4.230340      2.266224
  H       5.952710      4.054550      1.235847
  H       5.090521      5.632912      1.307981
  C       1.098811     -1.081455     -1.295055
  H       0.370436     -0.319119     -0.960038
  H       1.230054     -0.994114     -2.392247
  H       0.707356     -2.079872     -1.053544
108
[6]CPP-12OMe, Relaxed Surface Scan Step 11
  C       3.414187     -2.966668      1.877949
  O       3.710251     -4.242474      1.460124
  C       4.080536     -1.824882      1.394777
  H       4.810480     -1.932430      0.588150
  C       3.663205     -0.522908      1.728995
  C       2.687696     -0.402903      2.752673
  O       2.336243      0.876873      3.106644
  C       2.013946     -1.532369      3.221931
  H       1.146073     -1.413680      3.871015
  C       2.250097     -2.814707      2.674835
  C       2.715113      0.315058     -0.363487
  O       2.105729     -0.915134     -0.419432
  C       2.360625      1.356625     -1.220700
  H       1.578415      1.203769     -1.967814
  C       2.824768      2.673665     -1.030674
  C       3.803055      2.900378     -0.042001
  O       4.220866      4.198702      0.111386
  C       4.224496      1.830922      0.784685
  H       4.922058      2.011783      1.605475
  C       3.629064      0.561080      0.696520
  C       1.866797      3.656912     -1.633624
  C       1.524146      3.592829     -3.003966
  O       2.546206      3.302395     -3.870007
  C       0.170915      3.616017     -3.376748
  H      -0.099953      3.368603     -4.400161
  C      -0.871016      3.692093     -2.412984
  C      -0.474898      4.198305     -1.129885
  O      -1.454337      4.549201     -0.236955
  C       0.874612      4.132422     -0.755101
  H       1.144484      4.231133      0.299438
  C      -3.180228      2.971280     -1.620550
  H      -3.337600      3.937329     -1.147679
  C      -3.931493      1.869802     -1.186419
  O      -4.916029      1.972375     -0.230573
  C      -3.608477      0.561663     -1.639354
  C      -2.761241      0.502073     -2.766533
  H      -2.570169     -0.481578     -3.193579
  C      -2.042685      1.605591     -3.236002
  O      -1.166900      1.480640     -4.285866
  C      -2.092102      2.850819     -2.525488
  C      -3.610498     -0.525091      0.588020
  H      -3.769197      0.467164      1.008334
  C      -3.132941     -1.550189      1.409661
  O      -2.922875     -1.339765      2.750719
  C      -2.718635     -2.798394      0.840778
  C      -3.123785     -3.008556     -0.502785
  H      -2.914231     -3.979917     -0.943832
  C      -3.633529     -1.985068     -1.314217
  O      -3.936887     -2.174669     -2.642905
  C      -3.750856     -0.661310     -0.809941
  C      -1.633911     -3.587633      1.474452
  C      -1.374246     -3.517898      2.869029
  H      -2.202113     -3.262428      3.526093
  C      -0.078086     -3.571866      3.396936
  O       0.201203     -3.366151      4.726896
  C       1.032969     -3.659447      2.516841
  C       0.743332     -4.110394      1.210720
  H       1.587114     -4.271447      0.539313
  C      -0.556134     -4.113541      0.691552
  O      -0.796149     -4.439665     -0.622468
  C      -0.886547     -3.172862      5.616286
  H      -1.465215     -2.262366      5.364078
  H      -1.572447     -4.041958      5.611733
  H      -0.444196     -3.061434      6.617644
  C       0.284513     -4.913271     -1.413254
  H       1.061498     -4.137504     -1.555911
  H       0.750441     -5.808744     -0.960275
  H      -0.150086     -5.175741     -2.389806
  C      -3.094106     -0.033163      3.273700
  H      -2.426553      0.696280      2.774156
  H      -4.140951      0.313242      3.176640
  H      -2.830468     -0.099115      4.340677
  C      -3.765312     -3.471222     -3.192103
  H      -2.708908     -3.800933     -3.139735
  H      -4.397215     -4.217691     -2.673491
  H      -4.076719     -3.398016     -4.245103
  C      -5.237227      3.261014      0.266695
  H      -4.378513      3.724226      0.791541
  H      -5.564226      3.938302     -0.545540
  H      -6.065378      3.114512      0.976507
  C      -0.997487      0.206576     -4.886796
  H      -0.600247     -0.535260     -4.166894
  H      -1.948029     -0.173475     -5.306916
  H      -0.269307      0.351043     -5.699273
  C      -1.103165      4.733267      1.125746
  H      -0.664213      3.813348      1.559742
  H      -0.388264      5.568506      1.252276
  H      -2.040755      4.975350      1.649376
  C       2.223309      3.044048     -5.225810
  H       1.554422      2.167120     -5.325654
  H       1.738000      3.917628     -5.703498
  H       3.178242      2.837090     -5.731872
  C       1.143319      1.063994      3.846247
  H       0.269259      0.626442      3.323301
  H       1.209957      0.620566      4.859682
  H       1.009633      2.153140      3.938319
  C       4.778317     -4.416673      0.542991
  H       4.572206     -3.918528     -0.425182
  H       5.729640     -4.024314      0.951597
  H       4.868969     -5.501899      0.384646
  C       5.126388      4.488702      1.162480
  H       4.698962      4.235933      2.153309
  H       6.083763      3.945118      1.038548
  H       5.315971      5.571530      1.111670
  C       0.838986     -0.996813     -1.063157
  H       0.155433     -0.200163     -0.714150
  H       0.932012     -0.928597     -2.165523
  H       0.418095     -1.975174     -0.793215
108
[6]CPP-12OMe, Relaxed Surface Scan Step 12
  C       3.421445     -2.982855      1.881909
  O       3.733522     -4.244706      1.434125
  C       4.055721     -1.820036      1.406724
  H       4.765225     -1.897357      0.578399
  C       3.625965     -0.533580      1.782464
  C       2.684538     -0.452823      2.839939
  O       2.329907      0.812889      3.236753
  C       2.034735     -1.602999      3.294160
  H       1.179914     -1.511986      3.964582
  C       2.268574     -2.865932      2.702460
  C       2.544906      0.344000     -0.217929
  O       1.884106     -0.859888     -0.207680
  C       2.186333      1.380874     -1.077998
  H       1.358828      1.247541     -1.778613
  C       2.734721      2.673924     -0.964951
  C       3.772803      2.881875     -0.036274
  O       4.267793      4.158976      0.047137
  C       4.189553      1.814068      0.797072
  H       4.948644      1.978935      1.565119
  C       3.542357      0.567594      0.769805
  C       1.826705      3.672767     -1.620969
  C       1.521378      3.565427     -2.997753
  O       2.562512      3.231125     -3.823696
  C       0.179338      3.589465     -3.408146
  H      -0.066185      3.300755     -4.426700
  C      -0.888154      3.712090     -2.475802
  C      -0.517389      4.281548     -1.210870
  O      -1.512077      4.707150     -0.369011
  C       0.819408      4.203007     -0.792894
  H       1.058221      4.337619      0.265375
  C      -3.178563      2.968367     -1.653635
  H      -3.337866      3.931937     -1.177152
  C      -3.906190      1.858335     -1.202878
  O      -4.874851      1.951573     -0.230082
  C      -3.576533      0.553057     -1.660042
  C      -2.754173      0.504804     -2.805934
  H      -2.562441     -0.475816     -3.239519
  C      -2.062469      1.617913     -3.293585
  O      -1.220655      1.505355     -4.371925
  C      -2.104206      2.861385     -2.578298
  C      -3.545496     -0.535618      0.567581
  H      -3.697753      0.456863      0.989565
  C      -3.071484     -1.564447      1.386559
  O      -2.851081     -1.357190      2.726283
  C      -2.673456     -2.816954      0.816235
  C      -3.080479     -3.022234     -0.527073
  H      -2.880751     -3.995421     -0.968842
  C      -3.586096     -1.994444     -1.336101
  O      -3.895677     -2.181759     -2.663741
  C      -3.697704     -0.670996     -0.829547
  C      -1.600936     -3.620143      1.452734
  C      -1.357296     -3.572264      2.850769
  H      -2.191754     -3.323367      3.502380
  C      -0.067149     -3.637819      3.392319
  O       0.196113     -3.455638      4.729002
  C       1.054261     -3.710977      2.522877
  C       0.777726     -4.140861      1.206689
  H       1.628112     -4.290077      0.541651
  C      -0.515269     -4.132171      0.672538
  O      -0.741230     -4.423486     -0.651414
  C      -0.902225     -3.274605      5.608195
  H      -1.475268     -2.358232      5.364670
  H      -1.590071     -4.141664      5.579799
  H      -0.471965     -3.181998      6.616710
  C       0.364281     -4.783233     -1.467407
  H       1.103322     -3.962139     -1.540747
  H       0.870176     -5.689312     -1.083302
  H      -0.053109     -4.989644     -2.464705
  C      -3.008085     -0.049480      3.250892
  H      -2.338889      0.674875      2.746411
  H      -4.053044      0.304965      3.162218
  H      -2.736484     -0.117781      4.315714
  C      -3.736894     -3.479612     -3.213700
  H      -2.682959     -3.817890     -3.166332
  H      -4.372339     -4.221082     -2.692315
  H      -4.052478     -3.403833     -4.265277
  C      -5.200467      3.237145      0.272058
  H      -4.337122      3.709406      0.781048
  H      -5.549017      3.910434     -0.534514
  H      -6.014018      3.082560      0.996884
  C      -1.047376      0.232324     -4.974473
  H      -0.613790     -0.499252     -4.265004
  H      -2.003875     -0.166175     -5.362699
  H      -0.348748      0.387325     -5.810549
  C      -1.184926      5.005055      0.979784
  H      -0.783788      4.117146      1.506589
  H      -0.447287      5.827291      1.045222
  H      -2.125727      5.320617      1.456127
  C       2.272499      2.915487     -5.174677
  H       1.600420      2.038824     -5.252609
  H       1.805670      3.769880     -5.702811
  H       3.238487      2.680649     -5.646454
  C       1.173037      0.962794      4.039310
  H       0.278312      0.533756      3.545140
  H       1.293638      0.485543      5.032171
  H       1.034274      2.046569      4.174899
  C       4.795645     -4.382907      0.504222
  H       4.569104     -3.877791     -0.455855
  H       5.741640     -3.973716      0.908564
  H       4.909168     -5.463669      0.330841
  C       5.257191      4.429018      1.025065
  H       4.885163      4.232814      2.050478
  H       6.172561      3.827710      0.857388
  H       5.502450      5.497070      0.924154
  C       0.600504     -0.916147     -0.821656
  H      -0.052847     -0.096057     -0.469642
  H       0.669293     -0.864734     -1.926602
  H       0.161245     -1.879274     -0.528736
108
[6]CPP-12OMe, Relaxed Surface Scan Step 13
  C       3.451139     -2.970440      1.923412
  O       3.808672     -4.198220      1.418276
  C       4.033546     -1.764614      1.493746
  H       4.729054     -1.776245      0.649900
  C       3.563001     -0.514242      1.937370
  C       2.654291     -0.517481      3.024508
  O       2.276007      0.713557      3.498220
  C       2.043988     -1.710786      3.423413
  H       1.195636     -1.680853      4.107408
  C       2.299337     -2.931096      2.754826
  C       2.361820      0.398271      0.035948
  O       1.676290     -0.788152      0.103105
  C       1.998277      1.415756     -0.842553
  H       1.148795      1.278427     -1.514416
  C       2.607222      2.685648     -0.821102
  C       3.670802      2.901556      0.076181
  O       4.217498      4.160542      0.082003
  C       4.081631      1.853474      0.938854
  H       4.881359      2.018863      1.664498
  C       3.418312      0.615454      0.962367
  C       1.786012      3.655259     -1.618753
  C       1.528098      3.355998     -2.978525
  O       2.576528      2.838104     -3.692474
  C       0.209567      3.379766     -3.450651
  H      -0.016823      2.919776     -4.408849
  C      -0.886055      3.713241     -2.606377
  C      -0.523935      4.474770     -1.443758
  O      -1.515171      5.132604     -0.759328
  C       0.783319      4.372290     -0.938779
  H       0.981304      4.664471      0.096156
  C      -3.082073      2.971932     -1.590482
  H      -3.140919      3.906196     -1.038174
  C      -3.786634      1.859491     -1.116811
  O      -4.653370      1.945200     -0.050960
  C      -3.535324      0.565587     -1.659400
  C      -2.870945      0.571905     -2.908278
  H      -2.761669     -0.384328     -3.417757
  C      -2.238120      1.704514     -3.432928
  O      -1.601049      1.661962     -4.649549
  C      -2.131475      2.898307     -2.644498
  C      -3.449719     -0.592964      0.539837
  H      -3.612797      0.382618      0.992885
  C      -2.982016     -1.641765      1.334479
  O      -2.775264     -1.469851      2.681110
  C      -2.578981     -2.878879      0.737037
  C      -2.965708     -3.043116     -0.617514
  H      -2.757989     -4.002642     -1.085005
  C      -3.474189     -1.996967     -1.402017
  O      -3.787114     -2.163858     -2.732090
  C      -3.600060     -0.684453     -0.862952
  C      -1.521616     -3.700521      1.374387
  C      -1.317306     -3.702095      2.779498
  H      -2.172466     -3.488206      3.416836
  C      -0.041447     -3.769329      3.353585
  O       0.180964     -3.637147      4.703608
  C       1.105089     -3.789674      2.512942
  C       0.869681     -4.176551      1.174978
  H       1.738865     -4.288246      0.527851
  C      -0.407958     -4.165435      0.605506
  O      -0.595614     -4.398504     -0.734996
  C      -0.944650     -3.507924      5.557378
  H      -1.524515     -2.590580      5.334894
  H      -1.617737     -4.382894      5.473537
  H      -0.544504     -3.451001      6.580838
  C       0.544904     -4.604473     -1.556159
  H       1.228324     -3.734089     -1.528457
  H       1.102866     -5.511032     -1.253488
  H       0.159248     -4.737019     -2.578540
  C      -2.925660     -0.173751      3.235926
  H      -2.247689      0.556663      2.752939
  H      -3.967280      0.191107      3.149728
  H      -2.661343     -0.269812      4.300431
  C      -3.625854     -3.450950     -3.306648
  H      -2.570203     -3.784964     -3.273111
  H      -4.254448     -4.204268     -2.794365
  H      -3.949351     -3.357255     -4.354431
  C      -4.890170      3.221083      0.521206
  H      -3.971465      3.645836      0.972517
  H      -5.279206      3.934533     -0.230262
  H      -5.645674      3.065375      1.306154
  C      -1.594209      0.440886     -5.373159
  H      -1.058110     -0.357209     -4.822946
  H      -2.622623      0.096586     -5.592691
  H      -1.067975      0.652876     -6.316129
  C      -1.191737      5.750886      0.477765
  H      -0.892531      5.006600      1.241312
  H      -0.376471      6.488718      0.355103
  H      -2.107326      6.265530      0.806278
  C       2.307200      2.275784     -4.964935
  H       1.597302      1.427825     -4.892609
  H       1.893009      3.026936     -5.665754
  H       3.272941      1.913919     -5.348652
  C       1.160346      0.780230      4.367739
  H       0.250148      0.362843      3.892530
  H       1.345011      0.239755      5.317307
  H       1.005118      1.848334      4.583856
  C       4.874387     -4.254548      0.483989
  H       4.625309     -3.723657     -0.456507
  H       5.801885     -3.819895      0.904181
  H       5.034428     -5.321916      0.269285
  C       5.264096      4.429457      0.998493
  H       4.935214      4.295875      2.048444
  H       6.143931      3.781140      0.816044
  H       5.549026      5.480112      0.837005
  C       0.402787     -0.853953     -0.532222
  H      -0.252195     -0.022058     -0.212833
  H       0.490751     -0.831300     -1.636369
  H      -0.044328     -1.806820     -0.221726
108
[6]CPP-12OMe, Relaxed Surface Scan Step 14
  C       3.452754     -2.949113      1.917647
  O       3.817743     -4.163668      1.386360
  C       4.026342     -1.730958      1.511698
  H       4.717296     -1.720124      0.663993
  C       3.551048     -0.493311      1.985901
  C       2.650571     -0.526865      3.078972
  O       2.266715      0.691408      3.580081
  C       2.047493     -1.732024      3.453381
  H       1.201537     -1.721187      4.140838
  C       2.302764     -2.934464      2.753460
  C       2.280701      0.455221      0.154834
  O       1.572060     -0.713412      0.261469
  C       1.912329      1.470055     -0.723703
  H       1.034056      1.349263     -1.360940
  C       2.574003      2.712613     -0.763280
  C       3.683037      2.907342      0.081522
  O       4.285144      4.139203      0.026272
  C       4.089478      1.862691      0.952218
  H       4.929725      2.010600      1.634696
  C       3.385013      0.650193      1.029137
  C       1.777217      3.672677     -1.599687
  C       1.537502      3.325796     -2.951743
  O       2.593097      2.777230     -3.630696
  C       0.225244      3.331850     -3.441629
  H       0.009849      2.831247     -4.382149
  C      -0.880983      3.699714     -2.626590
  C      -0.534006      4.502239     -1.487827
  O      -1.534104      5.187235     -0.843404
  C       0.765381      4.413108     -0.959392
  H       0.946504      4.737572      0.069137
  C      -3.062383      2.954952     -1.590273
  H      -3.108775      3.886460     -1.031758
  C      -3.768441      1.844292     -1.115232
  O      -4.624558      1.931811     -0.040985
  C      -3.529896      0.551348     -1.666717
  C      -2.877977      0.561656     -2.922780
  H      -2.778931     -0.392175     -3.438761
  C      -2.246360      1.694469     -3.449128
  O      -1.624550      1.657753     -4.674260
  C      -2.126449      2.883772     -2.656919
  C      -3.452441     -0.618889      0.528482
  H      -3.616695      0.353971      0.986694
  C      -2.986802     -1.671839      1.318802
  O      -2.782181     -1.507871      2.666511
  C      -2.579050     -2.904223      0.715399
  C      -2.963434     -3.062378     -0.640419
  H      -2.753121     -4.019012     -1.112770
  C      -3.471784     -2.012839     -1.420534
  O      -3.784028     -2.174646     -2.751342
  C      -3.597555     -0.702206     -0.875721
  C      -1.514478     -3.720635      1.347856
  C      -1.313111     -3.734993      2.753179
  H      -2.172262     -3.538744      3.390968
  C      -0.037742     -3.794329      3.329676
  O       0.178632     -3.678236      4.682177
  C       1.112081     -3.792572      2.492570
  C       0.883785     -4.161928      1.148370
  H       1.755626     -4.256603      0.502347
  C      -0.392189     -4.157540      0.575268
  O      -0.573292     -4.369672     -0.769163
  C      -0.950999     -3.572012      5.533873
  H      -1.539714     -2.657905      5.321562
  H      -1.614549     -4.452809      5.436302
  H      -0.554639     -3.524444      6.559281
  C       0.572463     -4.505574     -1.597431
  H       1.225911     -3.614243     -1.535334
  H       1.161261     -5.404077     -1.331082
  H       0.190431     -4.611607     -2.624324
  C      -2.922978     -0.212988      3.226892
  H      -2.240278      0.514413      2.746094
  H      -3.962084      0.159578      3.143454
  H      -2.658305     -0.315225      4.290713
  C      -3.624574     -3.459952     -3.330550
  H      -2.569219     -3.795057     -3.299655
  H      -4.253190     -4.214358     -2.819946
  H      -3.949415     -3.362326     -4.377556
  C      -4.848913      3.207325      0.537129
  H      -3.924264      3.624738      0.983203
  H      -5.238750      3.925624     -0.209261
  H      -5.599602      3.053730      1.327089
  C      -1.644294      0.445000     -5.411525
  H      -1.106635     -0.365208     -4.880782
  H      -2.680438      0.114196     -5.614896
  H      -1.133849      0.662173     -6.361946
  C      -1.223303      5.863077      0.366627
  H      -0.939249      5.155432      1.169831
  H      -0.401420      6.588872      0.218996
  H      -2.139794      6.398500      0.657116
  C       2.337968      2.163456     -4.882141
  H       1.625472      1.320198     -4.783624
  H       1.933768      2.885782     -5.618216
  H       3.307490      1.784538     -5.238914
  C       1.154885      0.732736      4.456092
  H       0.244507      0.321565      3.975752
  H       1.346784      0.171895      5.392308
  H       0.995335      1.794848      4.697046
  C       4.883509     -4.193794      0.451004
  H       4.630081     -3.647348     -0.479419
  H       5.807533     -3.759592      0.879211
  H       5.051979     -5.255594      0.216093
  C       5.388367      4.382081      0.881354
  H       5.107830      4.292159      1.949830
  H       6.227074      3.688217      0.674098
  H       5.712727      5.413466      0.675977
  C       0.300661     -0.779169     -0.376820
  H      -0.351000      0.059584     -0.069080
  H       0.392583     -0.768298     -1.480649
  H      -0.151034     -1.726484     -0.057248
108
[6]CPP-12OMe, Relaxed Surface Scan Step 15
  C       3.454570     -2.926897      1.902224
  O       3.821149     -4.127816      1.341857
  C       4.021687     -1.698273      1.520312
  H       4.704412     -1.665333      0.666428
  C       3.548216     -0.473644      2.029745
  C       2.663334     -0.536861      3.133827
  O       2.282010      0.667900      3.667955
  C       2.063250     -1.751919      3.482063
  H       1.222457     -1.758675      4.175873
  C       2.309245     -2.934273      2.745882
  C       2.205557      0.522446      0.284207
  O       1.472341     -0.625166      0.433064
  C       1.828616      1.538044     -0.588780
  H       0.919255      1.438173     -1.185039
  C       2.543551      2.746225     -0.696760
  C       3.702563      2.911022      0.084235
  O       4.360836      4.108111     -0.040092
  C       4.107080      1.868777      0.960413
  H       4.990143      1.992999      1.591772
  C       3.361931      0.686188      1.095494
  C       1.769035      3.691841     -1.572959
  C       1.551336      3.297486     -2.915949
  O       2.617361      2.725303     -3.557235
  C       0.246221      3.279793     -3.424805
  H       0.045702      2.740250     -4.347197
  C      -0.873222      3.675763     -2.642158
  C      -0.546673      4.517968     -1.527003
  O      -1.559086      5.222915     -0.924134
  C       0.743939      4.448392     -0.973929
  H       0.905442      4.805012      0.047322
  C      -3.046626      2.929348     -1.596956
  H      -3.085061      3.859912     -1.035945
  C      -3.759049      1.822410     -1.123042
  O      -4.611618      1.914347     -0.046346
  C      -3.531965      0.529232     -1.679299
  C      -2.881638      0.539313     -2.936686
  H      -2.790060     -0.413487     -3.455868
  C      -2.244032      1.669671     -3.461776
  O      -1.624455      1.633365     -4.688420
  C      -2.117463      2.857067     -2.668977
  C      -3.474653     -0.650048      0.513551
  H      -3.642060      0.320415      0.975606
  C      -3.009011     -1.705449      1.300781
  O      -2.805585     -1.547643      2.649210
  C      -2.591080     -2.931478      0.692276
  C      -2.973503     -3.086866     -0.664280
  H      -2.757792     -4.040451     -1.140524
  C      -3.483096     -2.035818     -1.441396
  O      -3.792978     -2.193736     -2.773126
  C      -3.609961     -0.726616     -0.892333
  C      -1.512016     -3.734677      1.317827
  C      -1.310307     -3.761775      2.722768
  H      -2.172761     -3.587225      3.362553
  C      -0.034145     -3.809948      3.299562
  O       0.178168     -3.710595      4.654121
  C       1.117573     -3.784888      2.464918
  C       0.894114     -4.131164      1.113801
  H       1.767383     -4.206515      0.467533
  C      -0.380652     -4.134479      0.538687
  O      -0.555488     -4.320444     -0.810005
  C      -0.953977     -3.630293      5.505334
  H      -1.554073     -2.721033      5.304361
  H      -1.605953     -4.518176      5.394972
  H      -0.559634     -3.591445      6.531893
  C       0.592077     -4.364531     -1.645693
  H       1.204831     -3.448793     -1.539506
  H       1.221688     -5.248074     -1.426521
  H       0.211538     -4.436859     -2.676158
  C      -2.933959     -0.252934      3.213272
  H      -2.248115      0.470175      2.730560
  H      -3.970613      0.127685      3.136067
  H      -2.664753     -0.359470      4.275527
  C      -3.631918     -3.477230     -3.356107
  H      -2.576222     -3.811257     -3.326232
  H      -4.259685     -4.233734     -2.847609
  H      -3.956939     -3.376897     -4.402795
  C      -4.823611      3.190039      0.536138
  H      -3.894482      3.597895      0.981815
  H      -5.208473      3.914003     -0.207331
  H      -5.574094      3.040536      1.327066
  C      -1.661656      0.425776     -5.433355
  H      -1.129886     -0.393932     -4.911232
  H      -2.702597      0.107640     -5.632477
  H      -1.154542      0.643546     -6.385414
  C      -1.267065      5.949784      0.260822
  H      -0.996705      5.277229      1.098235
  H      -0.441969      6.668031      0.095328
  H      -2.187507      6.497459      0.513429
  C       2.381969      2.062833     -4.787576
  H       1.670169      1.221821     -4.666800
  H       1.986850      2.755017     -5.556784
  H       3.357507      1.673253     -5.115298
  C       1.174026      0.687069      4.549761
  H       0.260963      0.289981      4.062392
  H       1.369289      0.101345      5.469865
  H       1.016978      1.742553      4.819632
  C       4.882545     -4.133289      0.401101
  H       4.622121     -3.569062     -0.516737
  H       5.806378     -3.703310      0.833924
  H       5.054990     -5.189146      0.143422
  C       5.524676      4.314810      0.740767
  H       5.304999      4.269119      1.826161
  H       6.312552      3.571935      0.505561
  H       5.888709      5.321589      0.485793
  C       0.186652     -0.676835     -0.175709
  H      -0.443670      0.176382      0.136664
  H       0.253214     -0.678870     -1.281170
  H      -0.271788     -1.613458      0.164431
108
[6]CPP-12OMe, Relaxed Surface Scan Step 16
  C       3.456059     -2.903238      1.863552
  O       3.814720     -4.086022      1.260958
  C       4.017616     -1.664017      1.510498
  H       4.680881     -1.603468      0.642826
  C       3.558726     -0.456597      2.072704
  C       2.707900     -0.557217      3.200136
  O       2.346500      0.628436      3.787163
  C       2.106100     -1.781524      3.514839
  H       1.279204     -1.808337      4.224589
  C       2.323807     -2.935223      2.726212
  C       2.130028      0.606021      0.445394
  O       1.376761     -0.519997      0.640458
  C       1.735646      1.628007     -0.411481
  H       0.791296      1.554500     -0.955374
  C       2.502507      2.793515     -0.600006
  C       3.716941      2.918427      0.099346
  O       4.428931      4.072293     -0.105945
  C       4.126775      1.876886      0.975364
  H       5.056824      1.969264      1.541449
  C       3.345238      0.727421      1.174385
  C       1.749886      3.714873     -1.522637
  C       1.565723      3.268686     -2.854655
  O       2.647778      2.675269     -3.447063
  C       0.272522      3.222897     -3.391825
  H       0.095294      2.643232     -4.294732
  C      -0.866689      3.646581     -2.654129
  C      -0.571212      4.529435     -1.562883
  O      -1.601299      5.251672     -1.012259
  C       0.705498      4.484001     -0.975400
  H       0.839125      4.876644      0.036704
  C      -3.043232      2.902349     -1.620410
  H      -3.079925      3.833692     -1.060269
  C      -3.765866      1.800100     -1.151236
  O      -4.623922      1.897687     -0.079475
  C      -3.544300      0.505623     -1.706603
  C      -2.883392      0.511474     -2.958832
  H      -2.793540     -0.442005     -3.477107
  C      -2.234103      1.637691     -3.479067
  O      -1.602167      1.597719     -4.699635
  C      -2.109710      2.825563     -2.687935
  C      -3.510617     -0.674920      0.487231
  H      -3.683085      0.294340      0.950113
  C      -3.040782     -1.728932      1.274206
  O      -2.835885     -1.571963      2.622411
  C      -2.609426     -2.949067      0.664051
  C      -2.991904     -3.107747     -0.692114
  H      -2.769200     -4.059366     -1.169215
  C      -3.505462     -2.058868     -1.469160
  O      -3.812699     -2.216775     -2.801413
  C      -3.635512     -0.749763     -0.919900
  C      -1.513169     -3.734056      1.283447
  C      -1.306555     -3.768626      2.687358
  H      -2.169757     -3.611745      3.330733
  C      -0.028549     -3.809427      3.261747
  O       0.182150     -3.727399      4.617889
  C       1.123592     -3.767803      2.427352
  C       0.898694     -4.093212      1.071004
  H       1.770928     -4.156501      0.422507
  C      -0.376322     -4.102934      0.497407
  O      -0.549648     -4.271577     -0.853530
  C      -0.950604     -3.667778      5.470066
  H      -1.558288     -2.760989      5.281086
  H      -1.595021     -4.559601      5.348062
  H      -0.556378     -3.639175      6.497015
  C       0.594221     -4.251545     -1.694832
  H       1.176136     -3.319158     -1.562294
  H       1.254747     -5.119692     -1.507109
  H       0.211154     -4.304649     -2.725625
  C      -2.943358     -0.274393      3.184914
  H      -2.254550      0.439345      2.692759
  H      -3.976389      0.117934      3.118826
  H      -2.663406     -0.381422      4.244368
  C      -3.646844     -3.499490     -3.384897
  H      -2.590005     -3.829809     -3.354922
  H      -4.272026     -4.258332     -2.876710
  H      -3.972054     -3.399909     -4.431588
  C      -4.829635      3.174470      0.502935
  H      -3.900186      3.574634      0.954965
  H      -5.204095      3.902095     -0.242264
  H      -5.586219      3.030037      1.288958
  C      -1.646060      0.392529     -5.447919
  H      -1.126251     -0.433985     -4.924341
  H      -2.688753      0.085292     -5.654971
  H      -1.130204      0.607562     -6.395891
  C      -1.339425      6.029516      0.147120
  H      -1.088803      5.394454      1.019296
  H      -0.511339      6.741773     -0.028982
  H      -2.266496      6.585331      0.353409
  C       2.443505      1.962146     -4.654440
  H       1.732767      1.122937     -4.515783
  H       2.063238      2.620553     -5.459912
  H       3.427986      1.564657     -4.943703
  C       1.255420      0.622312      4.690264
  H       0.329539      0.253651      4.204485
  H       1.462111     -0.001621      5.582250
  H       1.113989      1.667484      5.005018
  C       4.862861     -4.061716      0.305693
  H       4.588146     -3.472687     -0.592222
  H       5.791254     -3.641005      0.737775
  H       5.034504     -5.109347      0.015922
  C       5.658447      4.230001      0.579669
  H       5.519357      4.227022      1.679245
  H       6.382288      3.435311      0.310300
  H       6.059347      5.206104      0.267227
  C       0.080734     -0.569056      0.057319
  H      -0.542106      0.286063      0.380259
  H       0.125069     -0.572274     -1.049089
  H      -0.370762     -1.505153      0.407181
108
[6]CPP-12OMe, Relaxed Surface Scan Step 17
  C       3.467526     -2.877998      1.772238
  O       3.797192     -4.032057      1.101119
  C       4.021300     -1.627569      1.453801
  H       4.634447     -1.525383      0.553689
  C       3.609746     -0.449289      2.107760
  C       2.847439     -0.606651      3.289624
  O       2.551360      0.544092      3.972391
  C       2.233191     -1.838043      3.558766
  H       1.443941     -1.891029      4.308487
  C       2.370782     -2.940571      2.682523
  C       2.054022      0.722636      0.694116
  O       1.279094     -0.368174      0.973765
  C       1.624378      1.757028     -0.130074
  H       0.632898      1.720164     -0.587818
  C       2.442985      2.859568     -0.441168
  C       3.727611      2.926445      0.128822
  O       4.487647      4.020182     -0.195194
  C       4.162230      1.884466      0.993044
  H       5.153062      1.928184      1.451767
  C       3.350960      0.774232      1.276987
  C       1.709967      3.733046     -1.424410
  C       1.579972      3.221198     -2.739368
  O       2.684667      2.601057     -3.257077
  C       0.309126      3.145352     -3.324414
  H       0.167571      2.519957     -4.203179
  C      -0.858880      3.607918     -2.659475
  C      -0.610587      4.534926     -1.595032
  O      -1.664153      5.278051     -1.121107
  C       0.640474      4.516984     -0.952925
  H       0.732897      4.957027      0.044141
  C      -3.055981      2.874584     -1.671220
  H      -3.095183      3.805533     -1.110174
  C      -3.797536      1.778106     -1.218959
  O      -4.674638      1.881149     -0.163145
  C      -3.575256      0.482832     -1.772449
  C      -2.891210      0.485916     -3.012763
  H      -2.798096     -0.467514     -3.530581
  C      -2.221143      1.607375     -3.516846
  O      -1.560913      1.566082     -4.722655
  C      -2.104458      2.792096     -2.721807
  C      -3.588526     -0.697860      0.423577
  H      -3.789184      0.266835      0.884668
  C      -3.109590     -1.743246      1.217001
  O      -2.936009     -1.587805      2.569913
  C      -2.627585     -2.946259      0.610702
  C      -2.995312     -3.115730     -0.748840
  H      -2.746359     -4.061869     -1.223389
  C      -3.523240     -2.079574     -1.532219
  O      -3.814545     -2.245340     -2.867152
  C      -3.680662     -0.771787     -0.986569
  C      -1.508776     -3.695849      1.233512
  C      -1.291534     -3.717104      2.636630
  H      -2.152030     -3.562434      3.283623
  C      -0.011261     -3.758284      3.207514
  O       0.197086     -3.685664      4.564881
  C       1.142514     -3.726963      2.372658
  C       0.905584     -4.045375      1.015720
  H       1.773527     -4.122133      0.363989
  C      -0.370220     -4.056401      0.445987
  O      -0.544885     -4.238651     -0.902970
  C      -0.935803     -3.617416      5.416276
  H      -1.534878     -2.704793      5.228037
  H      -1.587885     -4.503318      5.292569
  H      -0.541901     -3.594024      6.443511
  C       0.595632     -4.221177     -1.747816
  H       1.171810     -3.283262     -1.628558
  H       1.263097     -5.082459     -1.552944
  H       0.209650     -4.288566     -2.776758
  C      -3.141322     -0.307645      3.145314
  H      -2.479063      0.453782      2.689875
  H      -4.192892      0.022762      3.043965
  H      -2.894618     -0.414488      4.212925
  C      -3.619466     -3.525863     -3.446265
  H      -2.556786     -3.835816     -3.407147
  H      -4.233946     -4.295400     -2.941104
  H      -3.938212     -3.434921     -4.495734
  C      -4.878585      3.158365      0.419059
  H      -3.954279      3.547425      0.890984
  H      -5.230309      3.891977     -0.331319
  H      -5.652294      3.019669      1.189284
  C      -1.605422      0.366034     -5.478870
  H      -1.107138     -0.470547     -4.950179
  H      -2.647765      0.073668     -5.708267
  H      -1.068134      0.579613     -6.415205
  C      -1.450262      6.111773      0.008803
  H      -1.235748      5.520617      0.920677
  H      -0.615588      6.816312     -0.167380
  H      -2.385036      6.675074      0.149650
  C       2.530007      1.830898     -4.436423
  H       1.815189      0.996960     -4.286984
  H       2.181940      2.449463     -5.286769
  H       3.525807      1.423042     -4.666572
  C       1.519856      0.499801      4.942578
  H       0.556081      0.185116      4.494086
  H       1.767206     -0.188024      5.775149
  H       1.425787      1.523850      5.334739
  C       4.807563     -3.965071      0.107589
  H       4.497756     -3.339500     -0.753419
  H       5.751141     -3.560288      0.521322
  H       4.968542     -4.999244     -0.232321
  C       5.798425      4.104782      0.334772
  H       5.792240      4.147079      1.442286
  H       6.425620      3.249041      0.014629
  H       6.228266      5.037390     -0.060942
  C      -0.044495     -0.415417      0.461875
  H      -0.640902      0.455353      0.794612
  H      -0.059649     -0.448194     -0.644609
  H      -0.483403     -1.338434      0.859221
108
[6]CPP-12OMe, Relaxed Surface Scan Step 18
  C       2.832646     -2.540936      0.982629
  O       2.590258     -3.353542     -0.094277
  C       3.318854     -1.238591      0.828409
  H       3.424148     -0.811338     -0.172388
  C       3.479771     -0.371904      1.922362
  C       3.418682     -0.926659      3.216897
  O       3.728632     -0.088397      4.252444
  C       2.862379     -2.209599      3.379831
  H       2.608208     -2.558044      4.379263
  C       2.389908     -2.967034      2.276617
  C       1.883019      1.434218      1.666258
  O       1.021400      0.537511      2.246771
  C       1.445772      2.578780      0.999957
  H       0.374996      2.768092      0.893786
  C       2.327971      3.375161      0.237717
  C       3.713711      3.117011      0.333234
  O       4.534285      3.980306     -0.336302
  C       4.166627      1.970968      1.031960
  H       5.224617      1.697522      1.016966
  C       3.254155      1.070850      1.606385
  C       1.617389      4.048332     -0.890200
  C       1.716625      3.411779     -2.156531
  O       2.909314      2.809443     -2.456144
  C       0.554647      3.208152     -2.909741
  H       0.580504      2.510283     -3.744656
  C      -0.721645      3.655151     -2.480857
  C      -0.701471      4.654802     -1.459051
  O      -1.866691      5.338499     -1.208671
  C       0.440047      4.787179     -0.651315
  H       0.370450      5.339011      0.290318
  C      -2.940628      2.736752     -1.756840
  H      -3.086173      3.627785     -1.149138
  C      -3.666184      1.580546     -1.451731
  O      -4.662187      1.596292     -0.501192
  C      -3.313325      0.328576     -2.049923
  C      -2.517570      0.458434     -3.218858
  H      -2.319253     -0.448142     -3.784996
  C      -1.863914      1.640078     -3.582033
  O      -1.076626      1.714504     -4.708823
  C      -1.895245      2.772132     -2.713772
  C      -3.806210     -1.034215      0.010261
  H      -4.321297     -0.168061      0.417155
  C      -3.430748     -2.065295      0.875971
  O      -3.799723     -2.055398      2.202930
  C      -2.561470     -3.105968      0.427091
  C      -2.452199     -3.197754     -0.983740
  H      -1.888113     -4.039700     -1.379565
  C      -2.899510     -2.205623     -1.862593
  O      -2.751036     -2.345010     -3.224661
  C      -3.437001     -0.978626     -1.359391
  C      -1.553880     -3.768471      1.290495
  C      -1.247639     -3.214744      2.561180
  H      -2.020202     -2.622135      3.046044
  C       0.038521     -3.232572      3.106486
  O       0.331445     -2.619723      4.294898
  C       1.124896     -3.744082      2.327751
  C       0.737171     -4.631278      1.292366
  H       1.520399     -5.172250      0.765449
  C      -0.573078     -4.684076      0.797843
  O      -0.924207     -5.501291     -0.253243
  C      -0.699244     -1.924839      4.979098
  H      -1.098693     -1.088906      4.374565
  H      -1.530391     -2.602215      5.253373
  H      -0.236463     -1.521953      5.892571
  C       0.056110     -6.383204     -0.778154
  H       0.905870     -5.833877     -1.228366
  H       0.445238     -7.062296      0.004155
  H      -0.453210     -6.973099     -1.555310
  C      -4.604695     -0.986161      2.673329
  H      -4.082009     -0.012412      2.591515
  H      -5.559865     -0.925005      2.117834
  H      -4.808528     -1.205133      3.732426
  C      -2.167500     -3.537041     -3.725061
  H      -1.117441     -3.652338     -3.390122
  H      -2.740992     -4.429940     -3.411387
  H      -2.194784     -3.448913     -4.821856
  C      -4.975138      2.826334      0.132653
  H      -4.124423      3.208234      0.731283
  H      -5.266187      3.597378     -0.605800
  H      -5.825469      2.614743      0.798579
  C      -0.989359      0.572213     -5.545601
  H      -0.516581     -0.283860     -5.024220
  H      -1.987884      0.260527     -5.906948
  H      -0.364847      0.871151     -6.401016
  C      -1.884229      6.272843     -0.139636
  H      -1.755669      5.776610      0.842665
  H      -1.092260      7.035811     -0.262106
  H      -2.871412      6.757492     -0.177327
  C       2.952066      1.898420     -3.540352
  H       2.258702      1.047494     -3.384564
  H       2.702591      2.390222     -4.500653
  H       3.986690      1.525169     -3.581805
  C       3.428143     -0.515793      5.570910
  H       2.346182     -0.714655      5.693019
  H       3.993396     -1.428525      5.843801
  H       3.728803      0.308910      6.234525
  C       2.512810     -2.769122     -1.386230
  H       1.783729     -1.936366     -1.408260
  H       3.498521     -2.400355     -1.729880
  H       2.174784     -3.570546     -2.061815
  C       5.870995      3.579665     -0.580137
  H       6.454656      3.495640      0.357984
  H       5.908748      2.610790     -1.115768
  H       6.315592      4.364462     -1.210558
  C      -0.324371      0.510189      1.784196
  H      -0.914785      1.362588      2.176333
  H      -0.372093      0.521117      0.678912
  H      -0.756045     -0.432743      2.150750
108
[6]CPP-12OMe, Relaxed Surface Scan Step 19
  C       2.760373     -2.516858      1.083211
  O       2.555885     -3.379080      0.036372
  C       3.274763     -1.231592      0.884403
  H       3.432713     -0.856670     -0.130183
  C       3.404075     -0.314392      1.940080
  C       3.280265     -0.800616      3.257178
  O       3.562385      0.084463      4.259876
  C       2.683511     -2.060714      3.458807
  H       2.373408     -2.351210      4.461351
  C       2.257366     -2.872951      2.376899
  C       1.936050      1.599533      1.661751
  O       1.052510      0.827146      2.371995
  C       1.544673      2.714756      0.922436
  H       0.486245      2.976903      0.856904
  C       2.434539      3.373430      0.045310
  C       3.802115      3.021832      0.096244
  O       4.643938      3.764332     -0.682463
  C       4.210770      1.904401      0.866809
  H       5.243194      1.549073      0.819026
  C       3.265404      1.118034      1.546654
  C       1.704637      3.996822     -1.101104
  C       1.684234      3.243196     -2.306471
  O       2.812106      2.526344     -2.606149
  C       0.467033      3.061586     -2.977461
  H       0.388201      2.293803     -3.747940
  C      -0.738962      3.641245     -2.516767
  C      -0.606842      4.698108     -1.572646
  O      -1.736778      5.425364     -1.287388
  C       0.593613      4.830901     -0.854762
  H       0.618738      5.456237      0.042261
  C      -2.734063      2.663926     -1.427103
  H      -2.657636      3.457434     -0.684888
  C      -3.424560      1.492802     -1.101905
  O      -4.081352      1.373459      0.099574
  C      -3.341636      0.345747     -1.957253
  C      -2.844300      0.619527     -3.260208
  H      -2.872997     -0.186606     -3.987828
  C      -2.183237      1.810026     -3.593691
  O      -1.603436      2.020826     -4.823517
  C      -1.968308      2.806458     -2.605868
  C      -4.045657     -1.325339     -0.173636
  H      -4.787035     -0.619559      0.189842
  C      -3.654146     -2.384344      0.656250
  O      -4.210861     -2.597716      1.897082
  C      -2.565087     -3.219468      0.286412
  C      -2.155825     -3.112497     -1.061971
  H      -1.381411     -3.798927     -1.400836
  C      -2.571707     -2.081145     -1.908933
  O      -2.084141     -1.981960     -3.190022
  C      -3.415154     -1.034035     -1.413551
  C      -1.612471     -3.827815      1.249167
  C      -1.397157     -3.173771      2.486453
  H      -2.209668     -2.561232      2.877699
  C      -0.138740     -3.120257      3.095765
  O       0.080222     -2.413950      4.249847
  C       0.996909     -3.662353      2.412377
  C       0.689069     -4.623553      1.417650
  H       1.513647     -5.173563      0.968693
  C      -0.589835     -4.735290      0.855250
  O      -0.870075     -5.585435     -0.190413
  C      -1.030456     -1.827958      4.908767
  H      -1.504358     -1.036150      4.296807
  H      -1.793840     -2.588012      5.162327
  H      -0.632379     -1.378712      5.831086
  C       0.150212     -6.469776     -0.625332
  H       1.021161     -5.923561     -1.038215
  H       0.498235     -7.120410      0.199847
  H      -0.301658     -7.089531     -1.414573
  C      -5.253024     -1.734950      2.322376
  H      -4.909690     -0.684088      2.396106
  H      -6.120324     -1.778042      1.635830
  H      -5.556959     -2.093752      3.317395
  C      -1.113397     -2.917405     -3.628366
  H      -0.193628     -2.869068     -3.013657
  H      -1.504521     -3.952634     -3.606441
  H      -0.874226     -2.639436     -4.666425
  C      -4.031469      2.451928      1.018788
  H      -2.993711      2.669576      1.338474
  H      -4.475514      3.371758      0.592500
  H      -4.621418      2.131554      1.891200
  C      -1.731036      1.007807     -5.807804
  H      -1.257703      0.060147     -5.483006
  H      -2.792860      0.809686     -6.050342
  H      -1.216788      1.388284     -6.703253
  C      -1.655434      6.425862     -0.284530
  H      -1.460802      5.991057      0.716378
  H      -0.861410      7.162033     -0.514056
  H      -2.633530      6.929813     -0.278225
  C       2.723319      1.503027     -3.582013
  H       1.979955      0.731656     -3.296150
  H       2.455026      1.906314     -4.577901
  H       3.723660      1.046638     -3.634094
  C       3.116149     -0.227843      5.569855
  H       2.019248     -0.373119      5.592995
  H       3.609027     -1.137715      5.965161
  H       3.389445      0.633159      6.198285
  C       2.603420     -2.869235     -1.286659
  H       1.905448     -2.019403     -1.417177
  H       3.624657     -2.545753     -1.566348
  H       2.298464     -3.699709     -1.942441
  C       5.938182      3.252536     -0.946595
  H       6.558522      3.205398     -0.029710
  H       5.886725      2.242585     -1.398881
  H       6.403356      3.949855     -1.659545
  C      -0.324984      0.905348      2.036232
  H      -0.786510      1.843221      2.405916
  H      -0.482976      0.832329      0.943412
  H      -0.805840      0.046276      2.525973
108
[6]CPP-12OMe, Relaxed Surface Scan Step 20
  C       2.631527     -2.331084      1.014836
  O       2.380402     -3.117104     -0.080916
  C       3.134701     -1.033958      0.888646
  H       3.252072     -0.582690     -0.099917
  C       3.324249     -0.199448      2.004548
  C       3.266169     -0.781989      3.286265
  O       3.636532      0.010907      4.335078
  C       2.654443     -2.046629      3.420492
  H       2.386598     -2.412285      4.411569
  C       2.199064     -2.786518      2.301398
  C       2.101099      1.924753      1.973507
  O       1.277420      1.343678      2.902256
  C       1.716516      2.997640      1.167161
  H       0.681961      3.346887      1.192747
  C       2.533978      3.460379      0.109910
  C       3.875813      3.009100      0.070365
  O       4.698916      3.638057     -0.818048
  C       4.257065      1.897662      0.860803
  H       5.224205      1.413899      0.701375
  C       3.317127      1.254321      1.685149
  C       1.744243      3.942775     -1.059950
  C       1.717219      3.102447     -2.208505
  O       2.834760      2.351598     -2.466478
  C       0.503889      2.891067     -2.876936
  H       0.430378      2.089997     -3.612945
  C      -0.703031      3.499820     -2.465734
  C      -0.582194      4.589134     -1.559867
  O      -1.721855      5.313572     -1.306093
  C       0.621889      4.778538     -0.861832
  H       0.652712      5.473324     -0.017791
  C      -2.732434      2.532674     -1.428221
  H      -2.653346      3.307749     -0.666467
  C      -3.457746      1.370145     -1.147848
  O      -4.148209      1.236712      0.032587
  C      -3.379140      0.241275     -2.027937
  C      -2.850339      0.533967     -3.314379
  H      -2.879942     -0.254615     -4.060846
  C      -2.154239      1.715903     -3.603213
  O      -1.539053      1.942636     -4.812821
  C      -1.941591      2.684048     -2.588094
  C      -4.108292     -1.458289     -0.279776
  H      -4.854858     -0.760967      0.089625
  C      -3.708659     -2.520521      0.542067
  O      -4.270823     -2.753156      1.776972
  C      -2.600849     -3.332301      0.173636
  C      -2.200553     -3.220788     -1.177170
  H      -1.416993     -3.894995     -1.519477
  C      -2.632446     -2.192533     -2.020177
  O      -2.159472     -2.090306     -3.306527
  C      -3.473746     -1.148900     -1.513341
  C      -1.624953     -3.899283      1.140438
  C      -1.441825     -3.224006      2.371754
  H      -2.280624     -2.640696      2.750955
  C      -0.188455     -3.108817      2.982762
  O       0.007148     -2.363330      4.115480
  C       0.967924     -3.623502      2.318312
  C       0.709894     -4.591182      1.319061
  H       1.562415     -5.096844      0.868228
  C      -0.561382     -4.760781      0.751554
  O      -0.796788     -5.619697     -0.297954
  C      -1.102721     -1.684965      4.677279
  H      -1.546174     -0.964555      3.962825
  H      -1.889285     -2.393475      5.001590
  H      -0.714765     -1.141052      5.552022
  C       0.272386     -6.437149     -0.746791
  H       1.108432     -5.834814     -1.153854
  H       0.659849     -7.077502      0.068828
  H      -0.144963     -7.071894     -1.543125
  C      -5.333397     -1.914523      2.199458
  H      -5.010338     -0.858562      2.290428
  H      -6.191080     -1.964593      1.501378
  H      -5.643146     -2.290866      3.186195
  C      -1.207280     -3.035983     -3.763179
  H      -0.273644     -2.994154     -3.169439
  H      -1.607707     -4.067203     -3.728085
  H      -0.988658     -2.763695     -4.807214
  C      -4.056539      2.267262      1.001464
  H      -3.011665      2.421230      1.335755
  H      -4.455019      3.225992      0.617685
  H      -4.667455      1.934462      1.854696
  C      -1.668941      0.958531     -5.825437
  H      -1.227405     -0.009020     -5.514653
  H      -2.729429      0.793666     -6.097270
  H      -1.124391      1.347924     -6.698882
  C      -1.654094      6.358928     -0.350213
  H      -1.438379      5.974098      0.666935
  H      -0.880982      7.103718     -0.620428
  H      -2.643850      6.839674     -0.354489
  C       2.737240      1.293075     -3.402932
  H       1.978295      0.545600     -3.096299
  H       2.486049      1.662364     -4.416153
  H       3.729945      0.817838     -3.426624
  C       3.239905     -0.381995      5.638754
  H       2.139907     -0.486935      5.706708
  H       3.711956     -1.337265      5.941698
  H       3.577599      0.417980      6.314708
  C       2.347431     -2.508553     -1.361767
  H       1.618918     -1.675402     -1.393562
  H       3.343384     -2.132297     -1.666396
  H       2.034580     -3.298050     -2.062629
  C       5.906148      2.993225     -1.183780
  H       6.606301      2.914888     -0.328737
  H       5.713406      1.979652     -1.586524
  H       6.362324      3.617809     -1.966485
  C      -0.067575      1.780488      2.966961
  H      -0.140588      2.854770      3.229128
  H      -0.597338      1.605749      2.008994
  H      -0.542455      1.184529      3.759820
108
[6]CPP-12OMe, Relaxed Surface Scan Step 21
  C       2.662114     -2.330368      1.040842
  O       2.424653     -3.122068     -0.054212
  C       3.188686     -1.042202      0.915415
  H       3.332211     -0.601020     -0.074216
  C       3.360699     -0.198804      2.028220
  C       3.258292     -0.769634      3.313308
  O       3.620702      0.024050      4.363951
  C       2.626921     -2.024280      3.443262
  H       2.332246     -2.378396      4.430818
  C       2.189737     -2.768238      2.319548
  C       2.166592      1.949108      2.019335
  O       1.366335      1.405694      2.990294
  C       1.766320      3.003907      1.195721
  H       0.736502      3.364340      1.246754
  C       2.551260      3.430272      0.099325
  C       3.887467      2.964736      0.029702
  O       4.692030      3.570723     -0.890647
  C       4.278209      1.863944      0.828201
  H       5.232775      1.363246      0.646310
  C       3.362330      1.252975      1.704301
  C       1.737627      3.897195     -1.059112
  C       1.692223      3.053460     -2.204805
  O       2.798234      2.288345     -2.471121
  C       0.472847      2.856674     -2.866619
  H       0.386629      2.058275     -3.604137
  C      -0.724668      3.478542     -2.449447
  C      -0.589198      4.560981     -1.538170
  O      -1.722123      5.291818     -1.272680
  C       0.622212      4.740109     -0.850307
  H       0.667482      5.437762     -0.009350
  C      -2.751778      2.511929     -1.410715
  H      -2.658318      3.272638     -0.636038
  C      -3.479915      1.348176     -1.143178
  O      -4.154797      1.192611      0.043049
  C      -3.415564      0.235790     -2.044400
  C      -2.900586      0.546066     -3.331746
  H      -2.941384     -0.230265     -4.090803
  C      -2.200834      1.729481     -3.606789
  O      -1.593855      1.974510     -4.816832
  C      -1.972465      2.677277     -2.576231
  C      -4.147299     -1.490670     -0.323766
  H      -4.914195     -0.811514      0.038538
  C      -3.735619     -2.549273      0.497451
  O      -4.305988     -2.801670      1.724514
  C      -2.605661     -3.333630      0.139062
  C      -2.184262     -3.204146     -1.203322
  H      -1.378963     -3.857459     -1.536041
  C      -2.624548     -2.178550     -2.045171
  O      -2.128249     -2.048512     -3.319776
  C      -3.499105     -1.160305     -1.544107
  C      -1.630511     -3.884777      1.116150
  C      -1.460090     -3.193274      2.339444
  H      -2.304039     -2.607887      2.703910
  C      -0.212852     -3.068706      2.961176
  O      -0.030582     -2.307228      4.085666
  C       0.950760     -3.593480      2.317591
  C       0.704383     -4.568915      1.322748
  H       1.561979     -5.079218      0.887225
  C      -0.560438     -4.743753      0.742304
  O      -0.784099     -5.607710     -0.305519
  C      -1.140072     -1.597522      4.608222
  H      -1.555746     -0.887084      3.867528
  H      -1.945052     -2.284402      4.933895
  H      -0.760632     -1.039885      5.478157
  C       0.291119     -6.424326     -0.740896
  H       1.130383     -5.821457     -1.140557
  H       0.671284     -7.062077      0.080228
  H      -0.116540     -7.061797     -1.540054
  C      -5.393529     -1.991248      2.138303
  H      -5.097371     -0.928307      2.238901
  H      -6.241233     -2.058025      1.429472
  H      -5.706137     -2.380370      3.119152
  C      -1.123997     -2.947580     -3.758507
  H      -0.211829     -2.875394     -3.134990
  H      -1.481621     -3.995027     -3.749860
  H      -0.884880     -2.651961     -4.791691
  C      -4.019923      2.186653      1.044337
  H      -2.963759      2.311058      1.354787
  H      -4.411989      3.164951      0.705869
  H      -4.613730      1.834180      1.901787
  C      -1.738388      1.010155     -5.846313
  H      -1.300041      0.034412     -5.557515
  H      -2.802148      0.856592     -6.111966
  H      -1.199045      1.412454     -6.717132
  C      -1.640463      6.332021     -0.312517
  H      -1.416651      5.941208      0.700638
  H      -0.866742      7.074917     -0.586345
  H      -2.628019      6.817225     -0.304789
  C       2.682234      1.236334     -3.412601
  H       1.914765      0.497267     -3.106841
  H       2.431517      1.614389     -4.422708
  H       3.668412      0.748016     -3.443401
  C       3.169134     -0.338362      5.658365
  H       2.065394     -0.417528      5.687934
  H       3.608088     -1.298706      5.993367
  H       3.500770      0.464803      6.333572
  C       2.444374     -2.527219     -1.341394
  H       1.736597     -1.678012     -1.403902
  H       3.457328     -2.176273     -1.619099
  H       2.134848     -3.316895     -2.043574
  C       5.882656      2.907868     -1.277603
  H       6.603512      2.834292     -0.439519
  H       5.669122      1.890686     -1.660274
  H       6.325059      3.516006     -2.080877
  C       0.042107      1.889594      3.112657
  H       0.019090      2.971766      3.349822
  H      -0.542885      1.710894      2.187897
  H      -0.410564      1.329439      3.943795
108
[6]CPP-12OMe, Relaxed Surface Scan Step 22
  C       2.697700     -2.327052      1.066322
  O       2.470301     -3.121692     -0.029106
  C       3.251970     -1.049955      0.943588
  H       3.422523     -0.619648     -0.046526
  C       3.408921     -0.198079      2.052808
  C       3.256948     -0.756285      3.339602
  O       3.610745      0.037202      4.393063
  C       2.604902     -1.999806      3.463853
  H       2.282509     -2.341873      4.446844
  C       2.185119     -2.747042      2.335606
  C       2.224806      1.960282      2.052291
  O       1.441994      1.441608      3.050456
  C       1.807211      2.997302      1.213779
  H       0.779687      3.361393      1.282787
  C       2.564711      3.399128      0.089636
  C       3.897520      2.927127     -0.002993
  O       4.683880      3.516185     -0.949435
  C       4.301000      1.838816      0.803856
  H       5.248345      1.329971      0.606872
  C       3.411108      1.252209      1.724019
  C       1.732335      3.856044     -1.058387
  C       1.671473      3.011324     -2.202705
  O       2.767284      2.233896     -2.475991
  C       0.447408      2.828701     -2.859766
  H       0.350115      2.033461     -3.599294
  C      -0.741737      3.462166     -2.437259
  C      -0.593259      4.537885     -1.520633
  O      -1.719546      5.275422     -1.245526
  C       0.623743      4.705723     -0.839880
  H       0.681201      5.404032     -0.000273
  C      -2.768315      2.498775     -1.397624
  H      -2.663227      3.248446     -0.613626
  C      -3.499363      1.334804     -1.139269
  O      -4.161983      1.163232      0.051355
  C      -3.446666      0.234833     -2.055853
  C      -2.942143      0.557856     -3.343760
  H      -2.991696     -0.209402     -4.111766
  C      -2.238874      1.741681     -3.608892
  O      -1.638046      1.999710     -4.819174
  C      -1.997646      2.673903     -2.567265
  C      -4.177441     -1.510856     -0.354498
  H      -4.958171     -0.844975      0.003472
  C      -3.755355     -2.566037      0.466246
  O      -4.329405     -2.832154      1.688572
  C      -2.609885     -3.329824      0.114069
  C      -2.176035     -3.187751     -1.222821
  H      -1.355793     -3.825551     -1.549386
  C      -2.624231     -2.164840     -2.063719
  O      -2.113859     -2.014776     -3.330257
  C      -3.521799     -1.165472     -1.566180
  C      -1.633515     -3.867748      1.097460
  C      -1.473025     -3.165467      2.315319
  H      -2.321558     -2.580644      2.670022
  C      -0.230427     -3.032120      2.944554
  O      -0.060273     -2.261018      4.064707
  C       0.939315     -3.561108      2.315591
  C       0.702630     -4.541489      1.322936
  H       1.564475     -5.054051      0.898866
  C      -0.557116     -4.722350      0.733474
  O      -0.771027     -5.590424     -0.312895
  C      -1.175660     -1.548528      4.570620
  H      -1.582896     -0.842108      3.821342
  H      -1.984217     -2.233352      4.891674
  H      -0.805893     -0.986131      5.441710
  C       0.309858     -6.404516     -0.738626
  H       1.150334     -5.799783     -1.132941
  H       0.685887     -7.039744      0.086380
  H      -0.089734     -7.044624     -1.539737
  C      -5.433725     -2.042059      2.097201
  H      -5.156910     -0.974452      2.203256
  H      -6.275181     -2.121220      1.382203
  H      -5.746419     -2.439711      3.074585
  C      -1.069917     -2.874966     -3.753944
  H      -0.175304     -2.777731     -3.108681
  H      -1.391303     -3.934130     -3.763521
  H      -0.817712     -2.561455     -4.778748
  C      -3.995677      2.130448      1.073969
  H      -2.932068      2.234083      1.366256
  H      -4.382086      3.121605      0.767871
  H      -4.577288      1.764051      1.933973
  C      -1.793979      1.050023     -5.860570
  H      -1.358617      0.068339     -5.587917
  H      -2.860175      0.905222     -6.121357
  H      -1.258299      1.461385     -6.729405
  C      -1.625180      6.310892     -0.281561
  H      -1.396461      5.914405      0.728311
  H      -0.849231      7.050700     -0.557536
  H      -2.609847      6.801704     -0.264704
  C       2.635778      1.188505     -3.422619
  H       1.860414      0.456883     -3.118826
  H       2.386653      1.574992     -4.429941
  H       3.615954      0.688588     -3.459051
  C       3.100910     -0.291832      5.674552
  H       1.995299     -0.343003      5.661826
  H       3.502182     -1.256760      6.042073
  H       3.426585      0.514257      6.349214
  C       2.528301     -2.535787     -1.319077
  H       1.842546     -1.670193     -1.399657
  H       3.554268     -2.210369     -1.579763
  H       2.212936     -3.322005     -2.022645
  C       5.864299      2.843916     -1.350827
  H       6.601273      2.779088     -0.526152
  H       5.639867      1.822381     -1.715265
  H       6.292657      3.439429     -2.170981
  C       0.121893      1.931800      3.190026
  H       0.106619      3.018079      3.407976
  H      -0.482164      1.738564      2.280514
  H      -0.315753      1.387891      4.039891
108
[6]CPP-12OMe, Relaxed Surface Scan Step 23
  C       2.731022     -2.321056      1.092948
  O       2.512246     -3.116499     -0.004083
  C       3.312765     -1.055415      0.975890
  H       3.509028     -0.634831     -0.013572
  C       3.457286     -0.196493      2.082301
  C       3.256899     -0.744269      3.368217
  O       3.606342      0.044573      4.426450
  C       2.583920     -1.976325      3.484414
  H       2.235355     -2.307731      4.461973
  C       2.180089     -2.724907      2.351303
  C       2.282742      1.972585      2.086796
  O       1.517262      1.481065      3.111632
  C       1.846729      2.989925      1.232561
  H       0.821659      3.357266      1.318758
  C       2.575636      3.365895      0.081458
  C       3.904714      2.887553     -0.033003
  O       4.672425      3.458322     -1.005361
  C       4.321260      1.813169      0.783341
  H       5.261616      1.296769      0.572354
  C       3.460134      1.252478      1.747894
  C       1.724634      3.812352     -1.055895
  C       1.648849      2.966725     -2.198731
  O       2.734053      2.176529     -2.477980
  C       0.420732      2.798742     -2.851964
  H       0.312787      2.006878     -3.593602
  C      -0.760165      3.443679     -2.424862
  C      -0.599329      4.512208     -1.502446
  O      -1.719046      5.256253     -1.218105
  C       0.622764      4.668601     -0.828197
  H       0.691964      5.367421      0.010038
  C      -2.788799      2.484464     -1.388005
  H      -2.674108      3.223519     -0.595200
  C      -3.523084      1.320392     -1.139670
  O      -4.176610      1.133692      0.053436
  C      -3.479359      0.232277     -2.070293
  C      -2.982661      0.567535     -3.357672
  H      -3.038703     -0.191231     -4.133908
  C      -2.275860      1.751764     -3.612322
  O      -1.678737      2.021963     -4.821643
  C      -2.024061      2.668895     -2.559967
  C      -4.207842     -1.531688     -0.387286
  H      -5.001819     -0.878866     -0.033864
  C      -3.774925     -2.582497      0.433808
  O      -4.351712     -2.861273      1.651850
  C      -2.614342     -3.325549      0.088223
  C      -2.168934     -3.171716     -1.243297
  H      -1.334095     -3.793907     -1.563288
  C      -2.625511     -2.152404     -2.083975
  O      -2.101787     -1.983113     -3.342394
  C      -3.545644     -1.171984     -1.590741
  C      -1.636513     -3.848979      1.078152
  C      -1.485578     -3.134105      2.289318
  H      -2.338238     -2.548764      2.633250
  C      -0.247693     -2.992106      2.925942
  O      -0.088438     -2.209580      4.040058
  C       0.927609     -3.527205      2.312663
  C       0.700448     -4.512943      1.322936
  H       1.566360     -5.027980      0.910525
  C      -0.554245     -4.699773      0.724652
  O      -0.758678     -5.572431     -0.319703
  C      -1.205981     -1.484861      4.523282
  H      -1.596870     -0.782008      3.761877
  H      -2.024057     -2.160634      4.839291
  H      -0.844713     -0.917502      5.394753
  C       0.328128     -6.383057     -0.736728
  H       1.169064     -5.775628     -1.125935
  H       0.700932     -7.015865      0.091623
  H      -0.063400     -7.025736     -1.539750
  C      -5.473138     -2.092401      2.054334
  H      -5.216719     -1.020189      2.165003
  H      -6.307822     -2.185057      1.333020
  H      -5.785631     -2.498106      3.028456
  C      -1.019117     -2.802746     -3.748990
  H      -0.143656     -2.680201     -3.081994
  H      -1.302708     -3.872405     -3.775421
  H      -0.754621     -2.471441     -4.765103
  C      -3.982978      2.075031      1.095259
  H      -2.913489      2.160065      1.371877
  H      -4.363362      3.077233      0.818936
  H      -4.554674      1.695136      1.956089
  C      -1.844568      1.086717     -5.874535
  H      -1.412655      0.099429     -5.617120
  H      -2.912772      0.950485     -6.131717
  H      -1.311298      1.506802     -6.740668
  C      -1.613071      6.285350     -0.248666
  H      -1.380065      5.881548      0.757342
  H      -0.835037      7.022856     -0.525020
  H      -2.594972      6.781273     -0.222574
  C       2.587751      1.138899     -3.430798
  H       1.804264      0.414570     -3.130250
  H       2.341166      1.534773     -4.435102
  H       3.561748      0.627431     -3.472591
  C       3.055184     -0.262624      5.695967
  H       1.949541     -0.290695      5.653589
  H       3.425733     -1.232636      6.081972
  H       3.379501      0.542072      6.372970
  C       2.609715     -2.538167     -1.294949
  H       1.947190     -1.656388     -1.392419
  H       3.648155     -2.238593     -1.536760
  H       2.288916     -3.319482     -2.001632
  C       5.842981      2.776721     -1.419302
  H       6.595376      2.721711     -0.607952
  H       5.608853      1.750591     -1.764275
  H       6.257121      3.358731     -2.256268
  C       0.204337      1.984194      3.270573
  H       0.201983      3.075035      3.464543
  H      -0.422646      1.775788      2.380018
  H      -0.217155      1.462506      4.142273
108
[6]CPP-12OMe, Relaxed Surface Scan Step 24
  C       2.765140     -2.320773      1.124410
  O       2.559551     -3.120697      0.027811
  C       3.372951     -1.066707      1.012413
  H       3.595829     -0.658458      0.023556
  C       3.502834     -0.197472      2.113800
  C       3.253695     -0.732600      3.397967
  O       3.600182      0.051275      4.460773
  C       2.559123     -1.952263      3.506525
  H       2.183248     -2.270684      4.478097
  C       2.172551     -2.704578      2.370032
  C       2.337074      1.982646      2.116776
  O       1.589382      1.521559      3.168304
  C       1.882458      2.979273      1.246752
  H       0.860526      3.350841      1.350121
  C       2.581607      3.327504      0.069420
  C       3.905801      2.840880     -0.066685
  O       4.654551      3.391069     -1.065171
  C       4.335254      1.781592      0.760070
  H       5.268630      1.257638      0.536411
  C       3.505150      1.249254      1.768934
  C       1.712073      3.765084     -1.056230
  C       1.619066      2.918875     -2.197417
  O       2.691499      2.113519     -2.482839
  C       0.386480      2.768175     -2.846237
  H       0.265879      1.979957     -3.589779
  C      -0.784508      3.426684     -2.413825
  C      -0.609088      4.487113     -1.485332
  O      -1.720967      5.238745     -1.190427
  C       0.618721      4.629832     -0.818524
  H       0.701437      5.328735      0.018358
  C      -2.813228      2.471047     -1.377238
  H      -2.687162      3.197983     -0.574851
  C      -3.548901      1.305813     -1.138888
  O      -4.189266      1.100258      0.057999
  C      -3.515587      0.231740     -2.085489
  C      -3.030114      0.581243     -3.372707
  H      -3.093153     -0.168295     -4.157721
  C      -2.321376      1.766788     -3.616738
  O      -1.730252      2.051218     -4.825570
  C      -2.057260      2.666942     -2.552941
  C      -4.240532     -1.554710     -0.425500
  H      -5.050827     -0.918078     -0.078830
  C      -3.796110     -2.600548      0.396314
  O      -4.377590     -2.894971      1.608196
  C      -2.617931     -3.318852      0.060062
  C      -2.155397     -3.148370     -1.263220
  H      -1.302633     -3.750957     -1.573730
  C      -2.619503     -2.132185     -2.103376
  O      -2.075473     -1.936643     -3.349210
  C      -3.569010     -1.176932     -1.617556
  C      -1.641281     -3.828162      1.058695
  C      -1.500400     -3.098972      2.261808
  H      -2.356568     -2.511105      2.592768
  C      -0.267788     -2.949289      2.906915
  O      -0.119277     -2.153702      4.013462
  C       0.912822     -3.493434      2.311837
  C       0.694920     -4.485687      1.326276
  H       1.564449     -5.005006      0.927292
  C      -0.554178     -4.677002      0.717846
  O      -0.749640     -5.554380     -0.324084
  C      -1.234705     -1.405899      4.465347
  H      -1.600767     -0.708680      3.686447
  H      -2.068370     -2.064373      4.777067
  H      -0.880862     -0.831035      5.334955
  C       0.342389     -6.362388     -0.732136
  H       1.184445     -5.752843     -1.115639
  H       0.711023     -6.993489      0.099418
  H      -0.041303     -7.006927     -1.537437
  C      -5.519588     -2.152169      2.001723
  H      -5.288097     -1.074935      2.118321
  H      -6.344773     -2.260758      1.271717
  H      -5.832870     -2.567811      2.971379
  C      -0.943464     -2.700693     -3.729037
  H      -0.097376     -2.547625     -3.030870
  H      -1.176118     -3.781791     -3.779138
  H      -0.660809     -2.343734     -4.731552
  C      -3.962039      2.009693      1.121234
  H      -2.885669      2.074755      1.375957
  H      -4.336797      3.023532      0.882014
  H      -4.519305      1.612142      1.983601
  C      -1.908876      1.132879     -5.891225
  H      -1.479961      0.139629     -5.652502
  H      -2.979737      1.005835     -6.142004
  H      -1.380290      1.563532     -6.755024
  C      -1.601882      6.259435     -0.213782
  H      -1.364302      5.846182      0.787334
  H      -0.821381      6.994549     -0.489646
  H      -2.580499      6.761121     -0.176824
  C       2.526999      1.082552     -3.439765
  H       1.733950      0.368187     -3.140261
  H       2.283102      1.486499     -4.441528
  H       3.493332      0.557193     -3.487015
  C       3.016088     -0.237792      5.719435
  H       1.911221     -0.243307      5.654201
  H       3.357970     -1.213425      6.117622
  H       3.342682      0.563297      6.399632
  C       2.724426     -2.561277     -1.264195
  H       2.092818     -1.661699     -1.397985
  H       3.779929     -2.294336     -1.467478
  H       2.408779     -3.341431     -1.974481
  C       5.813508      2.697801     -1.491685
  H       6.582003      2.652364     -0.694960
  H       5.568196      1.667277     -1.815243
  H       6.212899      3.264356     -2.346231
  C       0.289837      2.049506      3.352943
  H       0.310219      3.144760      3.518294
  H      -0.367605      1.828815      2.487541
  H      -0.112976      1.557156      4.250215
108
[6]CPP-12OMe, Relaxed Surface Scan Step 25
  C       2.806696     -2.322778      1.157887
  O       2.620596     -3.130207      0.063081
  C       3.439704     -1.080445      1.051649
  H       3.692568     -0.687746      0.063891
  C       3.550149     -0.197468      2.145548
  C       3.248485     -0.717448      3.426166
  O       3.588428      0.062929      4.493721
  C       2.533363     -1.924633      3.526536
  H       2.128186     -2.228063      4.490858
  C       2.167697     -2.683495      2.387514
  C       2.384736      1.988610      2.137338
  O       1.651047      1.554220      3.209699
  C       1.912595      2.965199      1.253006
  H       0.893624      3.340361      1.370982
  C       2.584906      3.288950      0.054097
  C       3.904177      2.794557     -0.100841
  O       4.634528      3.323847     -1.123875
  C       4.346704      1.751542      0.737012
  H       5.275344      1.222927      0.504055
  C       3.547779      1.246154      1.786149
  C       1.699525      3.720617     -1.060474
  C       1.587893      2.872809     -2.198755
  O       2.645889      2.049989     -2.488504
  C       0.350833      2.740750     -2.842786
  H       0.215979      1.955306     -3.586789
  C      -0.808779      3.415327     -2.405471
  C      -0.616932      4.468594     -1.472754
  O      -1.719657      5.229573     -1.167718
  C       0.616771      4.596298     -0.813745
  H       0.714106      5.295323      0.021408
  C      -2.836018      2.464926     -1.364922
  H      -2.697494      3.180681     -0.554400
  C      -3.571709      1.298256     -1.133693
  O      -4.196834      1.074806      0.067872
  C      -3.549303      0.237225     -2.094631
  C      -3.077376      0.599675     -3.382555
  H      -3.147553     -0.141950     -4.174838
  C      -2.368346      1.786781     -3.618948
  O      -1.785088      2.084006     -4.828309
  C      -2.090900      2.671301     -2.545705
  C      -4.267457     -1.571106     -0.456269
  H      -5.091654     -0.949314     -0.114666
  C      -3.812671     -2.613518      0.364732
  O      -4.397448     -2.923011      1.571065
  C      -2.619840     -3.309620      0.035307
  C      -2.142319     -3.121310     -1.279861
  H      -1.274011     -3.705523     -1.582629
  C      -2.612305     -2.105894     -2.117411
  O      -2.048213     -1.882927     -3.349661
  C      -3.588704     -1.175506     -1.637701
  C      -1.643780     -3.808315      1.040035
  C      -1.512233     -3.069807      2.237766
  H      -2.372323     -2.482384      2.559392
  C      -0.284178     -2.912180      2.889658
  O      -0.147299     -2.107888      3.991692
  C       0.901991     -3.459808      2.308410
  C       0.692996     -4.456159      1.324494
  H       1.566035     -4.977407      0.936237
  C      -0.551119     -4.652617      0.707771
  O      -0.738034     -5.532733     -0.333237
  C      -1.266692     -1.355735      4.426185
  H      -1.622983     -0.662956      3.638690
  H      -2.104736     -2.010750      4.733342
  H      -0.921592     -0.775677      5.295862
  C       0.359594     -6.335741     -0.735756
  H       1.201099     -5.722127     -1.113984
  H       0.726489     -6.966084      0.097168
  H      -0.016754     -6.981192     -1.543777
  C      -5.554564     -2.201161      1.959560
  H      -5.342341     -1.120567      2.081547
  H      -6.372929     -2.321121      1.223652
  H      -5.867212     -2.625653      2.925569
  C      -0.872833     -2.592930     -3.702062
  H      -0.058012     -2.416773     -2.972486
  H      -1.057480     -3.681839     -3.777650
  H      -0.571790     -2.207697     -4.688713
  C      -3.942442      1.958773      1.146403
  H      -2.860755      2.010938      1.380964
  H      -4.314818      2.980203      0.937537
  H      -4.485496      1.545799      2.010627
  C      -1.977029      1.180623     -5.904458
  H      -1.550218      0.182474     -5.683087
  H      -3.050660      1.061357     -6.147143
  H      -1.454476      1.620659     -6.767181
  C      -1.585579      6.242654     -0.185189
  H      -1.344049      5.820717      0.811369
  H      -0.801424      6.973702     -0.461585
  H      -2.559928      6.751706     -0.137745
  C       2.458989      1.018763     -3.440950
  H       1.655052      0.319208     -3.135322
  H       2.217563      1.423149     -4.443183
  H       3.415918      0.476680     -3.490854
  C       2.963614     -0.202030      5.737719
  H       1.861126     -0.183182      5.641996
  H       3.271921     -1.181798      6.152887
  H       3.289437      0.597132      6.420573
  C       2.867588     -2.597559     -1.226856
  H       2.272294     -1.681381     -1.406917
  H       3.939844     -2.365718     -1.379233
  H       2.564075     -3.379395     -1.940549
  C       5.781982      2.618699     -1.561406
  H       6.566130      2.583577     -0.779541
  H       5.526313      1.583805     -1.862347
  H       6.166304      3.168850     -2.433399
  C       0.352417      2.083030      3.398176
  H       0.371826      3.181352      3.541451
  H      -0.314365      1.843459      2.545072
  H      -0.038891      1.607879      4.309787
108
[6]CPP-12OMe, Relaxed Surface Scan Step 26
  C       2.844255     -2.310674      1.186757
  O       2.669563     -3.117136      0.088980
  C       3.505428     -1.081905      1.092702
  H       3.786712     -0.701207      0.108120
  C       3.603542     -0.190986      2.182816
  C       3.249407     -0.700839      3.455725
  O       3.585480      0.069787      4.531736
  C       2.513417     -1.895141      3.543116
  H       2.081727     -2.187652      4.499054
  C       2.165112     -2.654776      2.399402
  C       2.437466      1.999654      2.164678
  O       1.717795      1.589848      3.255800
  C       1.946145      2.955031      1.266609
  H       0.929246      3.331267      1.397854
  C       2.592131      3.256123      0.048308
  C       3.907753      2.757273     -0.122803
  O       4.620251      3.267976     -1.167566
  C       4.364049      1.730627      0.725112
  H       5.289040      1.199206      0.483359
  C       3.597833      1.250877      1.811953
  C       1.692025      3.678930     -1.056871
  C       1.567316      2.829314     -2.192479
  O       2.614774      1.993959     -2.484664
  C       0.327741      2.710918     -2.834099
  H       0.183127      1.927611     -3.578499
  C      -0.823573      3.397947     -2.394992
  C      -0.620552      4.445565     -1.458752
  O      -1.716465      5.214036     -1.147987
  C       0.616600      4.562027     -0.804158
  H       0.724273      5.261839      0.029010
  C      -2.854597      2.455168     -1.357567
  H      -2.707874      3.162152     -0.540710
  C      -3.594157      1.289486     -1.133980
  O      -4.212499      1.055220      0.068925
  C      -3.579700      0.237899     -2.105240
  C      -3.113118      0.609532     -3.392171
  H      -3.188377     -0.125523     -4.190272
  C      -2.399525      1.795613     -3.620350
  O      -1.817608      2.100802     -4.828237
  C      -2.113256      2.667792     -2.539509
  C      -4.291481     -1.583987     -0.479674
  H      -5.123217     -0.971730     -0.138744
  C      -3.826536     -2.622795      0.340325
  O      -4.409676     -2.941477      1.544952
  C      -2.624076     -3.302781      0.012766
  C      -2.144306     -3.106629     -1.300307
  H      -1.267414     -3.679159     -1.600896
  C      -2.623558     -2.094622     -2.136677
  O      -2.056547     -1.858933     -3.365126
  C      -3.612556     -1.177777     -1.657057
  C      -1.643632     -3.787786      1.019886
  C      -1.520645     -3.041803      2.213461
  H      -2.385577     -2.458209      2.528944
  C      -0.296456     -2.873798      2.869875
  O      -0.171041     -2.062266      3.968326
  C       0.895389     -3.420859      2.299612
  C       0.696155     -4.419725      1.315896
  H       1.573420     -4.939626      0.935760
  C      -0.543566     -4.624210      0.693177
  O      -0.720797     -5.507474     -0.346812
  C      -1.297394     -1.314756      4.392617
  H      -1.652109     -0.626407      3.600407
  H      -2.134045     -1.973018      4.696581
  H      -0.961237     -0.729883      5.262563
  C       0.383876     -6.303261     -0.744293
  H       1.223032     -5.684039     -1.118598
  H       0.751210     -6.931265      0.090211
  H       0.015504     -6.951145     -1.554034
  C      -5.577001     -2.235326      1.931854
  H      -5.379170     -1.152302      2.056392
  H      -6.391878     -2.364510      1.193637
  H      -5.886552     -2.665628      2.896282
  C      -0.862593     -2.541740     -3.709061
  H      -0.059136     -2.351334     -2.970431
  H      -1.022680     -3.634021     -3.791705
  H      -0.560240     -2.145428     -4.690934
  C      -3.938036      1.919089      1.158890
  H      -2.853208      1.958353      1.381336
  H      -4.304326      2.946888      0.971564
  H      -4.474474      1.496355      2.022561
  C      -2.016534      1.208050     -5.912007
  H      -1.594108      0.205867     -5.700724
  H      -3.091319      1.096213     -6.153134
  H      -1.493914      1.653282     -6.772009
  C      -1.571852      6.222405     -0.162191
  H      -1.328748      5.795055      0.831687
  H      -0.784345      6.949705     -0.439011
  H      -2.542751      6.737402     -0.108598
  C       2.415561      0.969577     -3.441837
  H       1.604569      0.277134     -3.138809
  H       2.177436      1.381460     -4.441826
  H       3.366540      0.417479     -3.495523
  C       2.927522     -0.179867      5.761363
  H       1.828071     -0.138377      5.641069
  H       3.205771     -1.165273      6.184457
  H       3.254368      0.613404      6.450590
  C       2.954762     -2.591728     -1.196074
  H       2.384304     -1.662423     -1.388795
  H       4.034891     -2.384430     -1.326911
  H       2.648128     -3.367328     -1.915312
  C       5.759622      2.554810     -1.612744
  H       6.556678      2.531347     -0.843587
  H       5.498241      1.515445     -1.892771
  H       6.129715      3.090464     -2.499788
  C       0.414495      2.108130      3.441776
  H       0.422318      3.209065      3.564341
  H      -0.254538      1.844777      2.597582
  H       0.034059      1.646139      4.364791
108
[6]CPP-12OMe, Relaxed Surface Scan Step 27
  C       2.888837     -2.298251      1.218767
  O       2.732196     -3.106111      0.119008
  C       3.575883     -1.082484      1.139357
  H       3.887787     -0.714710      0.159326
  C       3.657670     -0.182214      2.224911
  C       3.250561     -0.682748      3.487477
  O       3.581477      0.076198      4.573689
  C       2.494126     -1.863915      3.559281
  H       2.034652     -2.145337      4.505287
  C       2.165637     -2.624549      2.410579
  C       2.489427      2.012474      2.193310
  O       1.784575      1.628636      3.303111
  C       1.978372      2.945932      1.282146
  H       0.963822      3.323489      1.426642
  C       2.597583      3.223579      0.045355
  C       3.909336      2.720163     -0.141139
  O       4.603677      3.211196     -1.207304
  C       4.379818      1.710834      0.717061
  H       5.301811      1.177640      0.467076
  C       3.647306      1.257279      1.839743
  C       1.682951      3.636666     -1.050575
  C       1.545219      2.784004     -2.182439
  O       2.581721      1.935470     -2.475650
  C       0.303532      2.679194     -2.822041
  H       0.149120      1.897290     -3.565914
  C      -0.839170      3.379907     -2.382821
  C      -0.625101      4.422415     -1.443809
  O      -1.713921      5.199102     -1.128521
  C       0.615160      4.527732     -0.793200
  H       0.733111      5.228967      0.037322
  C      -2.876550      2.446750     -1.351296
  H      -2.722726      3.145054     -0.528192
  C      -3.621271      1.282739     -1.136354
  O      -4.236073      1.039223      0.066417
  C      -3.613018      0.239886     -2.117090
  C      -3.149901      0.620669     -3.402471
  H      -3.229634     -0.107632     -4.206416
  C      -2.430939      1.805241     -3.621623
  O      -1.849062      2.118320     -4.827355
  C      -2.136673      2.664853     -2.532995
  C      -4.315432     -1.593781     -0.501479
  H      -5.152774     -0.989980     -0.158980
  C      -3.838844     -2.628469      0.317003
  O      -4.417264     -2.954707      1.521811
  C      -2.628403     -3.293557     -0.011699
  C      -2.152218     -3.092664     -1.325278
  H      -1.269046     -3.655240     -1.626460
  C      -2.643024     -2.085083     -2.160316
  O      -2.079433     -1.841184     -3.388611
  C      -3.640120     -1.178623     -1.677654
  C      -1.640880     -3.763475      0.995463
  C      -1.525906     -3.011420      2.185627
  H      -2.395804     -2.432824      2.496422
  C      -0.305693     -2.833715      2.846596
  O      -0.192177     -2.016604      3.942551
  C       0.892018     -3.379230      2.286832
  C       0.702416     -4.378750      1.301425
  H       1.583775     -4.896721      0.928616
  C      -0.532903     -4.590669      0.672699
  O      -0.700226     -5.476262     -0.366988
  C      -1.325369     -1.274178      4.357360
  H      -1.678986     -0.590270      3.560753
  H      -2.160284     -1.935971      4.658386
  H      -0.997826     -0.684601      5.227407
  C       0.411558     -6.264125     -0.760271
  H       1.247935     -5.638749     -1.130556
  H       0.779799     -6.890204      0.075274
  H       0.051131     -6.913962     -1.572020
  C      -5.593045     -2.263133      1.909531
  H      -5.408407     -1.177937      2.035340
  H      -6.406270     -2.401326      1.171125
  H      -5.897350     -2.698252      2.873460
  C      -0.878599     -2.511028     -3.734399
  H      -0.076910     -2.314582     -2.995339
  H      -1.027864     -3.604614     -3.819800
  H      -0.580381     -2.109182     -4.715286
  C      -3.944948      1.884277      1.166933
  H      -2.857969      1.910596      1.380763
  H      -4.303769      2.917916      0.998215
  H      -4.478095      1.453392      2.028642
  C      -2.054371      1.236657     -5.919003
  H      -1.636847      0.230382     -5.717706
  H      -3.130119      1.132659     -6.159376
  H      -1.530805      1.687088     -6.775709
  C      -1.558549      6.203975     -0.140862
  H      -1.314438      5.772467      0.850979
  H      -0.767240      6.926687     -0.418922
  H      -2.525671      6.725477     -0.082127
  C       2.369547      0.915679     -3.434857
  H       1.553001      0.230096     -3.131086
  H       2.132440      1.332443     -4.433077
  H       3.315049      0.354723     -3.493017
  C       2.892623     -0.161734      5.788175
  H       1.796965     -0.097369      5.645194
  H       3.141096     -1.153607      6.214814
  H       3.221001      0.623249      6.486138
  C       3.071050     -2.594206     -1.158458
  H       2.527074     -1.654280     -1.374997
  H       4.159089     -2.410237     -1.253998
  H       2.772461     -3.367517     -1.883540
  C       5.734416      2.489278     -1.659841
  H       6.544787      2.477990     -0.904424
  H       5.467324      1.445527     -1.917429
  H       6.089443      3.009146     -2.562307
  C       0.478354      2.139408      3.489693
  H       0.477195      3.242569      3.590207
  H      -0.195517      1.852895      2.657069
  H       0.110177      1.692893      4.425346
108
[6]CPP-12OMe, Relaxed Surface Scan Step 28
  C       2.938300     -2.286140      1.252312
  O       2.803061     -3.095494      0.150556
  C       3.650287     -1.083563      1.190458
  H       3.994907     -0.729526      0.216656
  C       3.712566     -0.172676      2.270435
  C       3.252723     -0.664842      3.520050
  O       3.576826      0.080532      4.618188
  C       2.476658     -1.832816      3.573764
  H       1.989292     -2.103658      4.508529
  C       2.169031     -2.594041      2.419878
  C       2.541582      2.025857      2.221560
  O       1.852950      1.670163      3.350446
  C       2.010155      2.936427      1.297816
  H       0.998440      3.315961      1.455850
  C       2.601642      3.189174      0.043096
  C       3.909197      2.680649     -0.158308
  O       4.584995      3.150433     -1.245773
  C       4.394384      1.689834      0.710596
  H       5.313738      1.155437      0.452776
  C       3.696643      1.263627      1.867535
  C       1.672267      3.592294     -1.043202
  C       1.520843      2.736436     -2.170970
  O       2.545837      1.874487     -2.465431
  C       0.277032      2.645606     -2.808273
  H       0.112508      1.865192     -3.551492
  C      -0.856616      3.360568     -2.369201
  C      -0.631005      4.397786     -1.427495
  O      -1.712211      5.183262     -1.107610
  C       0.612455      4.491619     -0.781211
  H       0.741128      5.194341      0.046403
  C      -2.903781      2.440057     -1.346571
  H      -2.744679      3.130454     -0.517706
  C      -3.654874      1.278392     -1.140980
  O      -4.271083      1.027966      0.059488
  C      -3.649557      0.242700     -2.129447
  C      -3.187737      0.631787     -3.412769
  H      -3.270517     -0.090254     -4.222090
  C      -2.463098      1.814550     -3.622659
  O      -1.879685      2.134712     -4.825628
  C      -2.162232      2.661999     -2.526375
  C      -4.339354     -1.601490     -0.520854
  H      -5.181359     -1.005819     -0.175456
  C      -3.849837     -2.631563      0.295786
  O      -4.421592     -2.964576      1.501882
  C      -2.632507     -3.282412     -0.036077
  C      -2.163063     -3.077977     -1.351423
  H      -1.274896     -3.631356     -1.654981
  C      -2.666837     -2.075503     -2.184866
  O      -2.109602     -1.825661     -3.414746
  C      -3.670190     -1.178262     -1.697617
  C      -1.636164     -3.737318      0.969132
  C      -1.528278     -2.980800      2.156702
  H      -2.403104     -2.408282      2.464625
  C      -0.311613     -2.793800      2.821316
  O      -0.209770     -1.972639      3.915705
  C       0.891792     -3.336519      2.270512
  C       0.711321     -4.334926      1.281738
  H       1.596644     -4.849770      0.914483
  C      -0.520069     -4.554033      0.648010
  O      -0.678020     -5.440819     -0.392165
  C      -1.349286     -1.235045      4.321702
  H      -1.702219     -0.555784      3.520761
  H      -2.182322     -1.900158      4.620590
  H      -1.029594     -0.640628      5.191368
  C       0.441100     -6.218909     -0.783940
  H       1.273373     -5.585889     -1.150511
  H       0.812129     -6.843839      0.051224
  H       0.088186     -6.869874     -1.598089
  C      -5.604618     -2.286948      1.892253
  H      -5.432387     -1.199792      2.018641
  H      -6.417477     -2.433969      1.155156
  H      -5.902131     -2.726306      2.856376
  C      -0.905193     -2.486559     -3.765666
  H      -0.102214     -2.285979     -3.029018
  H      -1.047447     -3.580967     -3.852271
  H      -0.613149     -2.081051     -4.746896
  C      -3.973635      1.860679      1.167863
  H      -2.886316      1.878314      1.380728
  H      -4.326458      2.897985      1.009368
  H      -4.508605      1.424834      2.025947
  C      -2.090412      1.263756     -5.924821
  H      -1.678149      0.253546     -5.732667
  H      -3.166874      1.167624     -6.165309
  H      -1.565005      1.718868     -6.777911
  C      -1.545357      6.184488     -0.118181
  H      -1.300206      5.748693      0.871535
  H      -0.750005      6.902202     -0.397723
  H      -2.508360      6.712930     -0.054049
  C       2.320100      0.859664     -3.426801
  H       1.498521      0.180672     -3.121730
  H       2.083107      1.281621     -4.422876
  H       3.260114      0.290192     -3.490542
  C       2.856944     -0.147626      5.815950
  H       1.766079     -0.059872      5.649977
  H       3.074938     -1.146335      6.243451
  H       3.186192      0.627375      6.524615
  C       3.214572     -2.603729     -1.113376
  H       2.707943     -1.650842     -1.361833
  H       4.310606     -2.450586     -1.159018
  H       2.928384     -3.374606     -1.845969
  C       5.706073      2.418388     -1.705528
  H       6.530338      2.419496     -0.965181
  H       5.432780      1.370500     -1.938866
  H       6.045127      2.920819     -2.623883
  C       0.545383      2.176487      3.540263
  H       0.537643      3.281509      3.616864
  H      -0.135698      1.867026      2.721966
  H       0.190884      1.748257      4.489784
108
[6]CPP-12OMe, Relaxed Surface Scan Step 29
  C       2.992254     -2.271607      1.287337
  O       2.881576     -3.082608      0.183803
  C       3.727481     -1.082025      1.246404
  H       4.106168     -0.741704      0.280740
  C       3.768946     -0.160936      2.320954
  C       3.257535     -0.647252      3.554924
  O       3.574473      0.081019      4.667186
  C       2.462152     -1.801598      3.587207
  H       1.946744     -2.062978      4.509254
  C       2.176217     -2.561609      2.427179
  C       2.598299      2.043482      2.255364
  O       1.929642      1.719461      3.405185
  C       2.045018      2.930290      1.320171
  H       1.036837      3.312615      1.492946
  C       2.606633      3.155980      0.047512
  C       3.909745      2.642235     -0.169041
  O       4.566202      3.090243     -1.277372
  C       4.409974      1.669897      0.709557
  H       5.326029      1.133875      0.442772
  C       3.748417      1.271903      1.899134
  C       1.661652      3.546217     -1.029034
  C       1.497944      2.685319     -2.151347
  O       2.511950      1.810038     -2.444422
  C       0.252958      2.606867     -2.787687
  H       0.079870      1.827397     -3.529883
  C      -0.872478      3.335767     -2.351058
  C      -0.637283      4.368450     -1.407122
  O      -1.711794      5.162124     -1.084609
  C       0.608640      4.452803     -0.764226
  H       0.746701      5.158238      0.059501
  C      -2.933434      2.429796     -1.342992
  H      -2.771126      3.112147     -0.508021
  C      -3.693981      1.272178     -1.149237
  O      -4.317530      1.017666      0.046404
  C      -3.689527      0.242784     -2.144700
  C      -3.224543      0.640074     -3.424638
  H      -3.309760     -0.074873     -4.239907
  C      -2.491336      1.819475     -3.622846
  O      -1.902860      2.146103     -4.821501
  C      -2.185773      2.654322     -2.518239
  C      -4.364526     -1.609451     -0.539395
  H      -5.208744     -1.020694     -0.187727
  C      -3.859454     -2.634005      0.274406
  O      -4.420329     -2.972422      1.484074
  C      -2.636517     -3.271091     -0.064520
  C      -2.182123     -3.068225     -1.385346
  H      -1.291529     -3.614232     -1.695210
  C      -2.703860     -2.073672     -2.217443
  O      -2.164629     -1.825702     -3.455440
  C      -3.706677     -1.180590     -1.720736
  C      -1.627594     -3.707007      0.936225
  C      -1.526385     -2.945191      2.120677
  H      -2.406196     -2.379232      2.426054
  C      -0.313598     -2.748548      2.789026
  O      -0.223549     -1.921560      3.880395
  C       0.895445     -3.290160      2.249054
  C       0.724388     -4.286375      1.255945
  H       1.613736     -4.798106      0.894551
  C      -0.502745     -4.512048      0.616307
  O      -0.650344     -5.399616     -0.424836
  C      -1.366539     -1.180816      4.270561
  H      -1.713810     -0.509798      3.460139
  H      -2.201589     -1.843119      4.570127
  H      -1.053500     -0.577461      5.136489
  C       0.476260     -6.168109     -0.814004
  H       1.304885     -5.527675     -1.175968
  H       0.849046     -6.792009      0.021132
  H       0.131527     -6.820001     -1.630921
  C      -5.609919     -2.309581      1.879823
  H      -5.450603     -1.220471      2.006225
  H      -6.423937     -2.466165      1.145995
  H      -5.897905     -2.753062      2.844950
  C      -0.967231     -2.489779     -3.824159
  H      -0.150761     -2.285246     -3.103742
  H      -1.112284     -3.584510     -3.900853
  H      -0.692924     -2.090753     -4.813093
  C      -4.021268      1.841957      1.161523
  H      -2.935138      1.851718      1.380649
  H      -4.367013      2.882220      1.007027
  H      -4.563843      1.404294      2.013880
  C      -2.117117      1.286450     -5.928827
  H      -1.712031      0.271840     -5.744839
  H      -3.193686      1.199663     -6.172399
  H      -1.586821      1.745540     -6.776740
  C      -1.535392      6.160781     -0.094330
  H      -1.289797      5.721941      0.893941
  H      -0.736451      6.873961     -0.375308
  H      -2.494782      6.695283     -0.026283
  C       2.274460      0.798919     -3.406853
  H       1.446097      0.128271     -3.101844
  H       2.041356      1.224684     -4.402233
  H       3.208282      0.219521     -3.472086
  C       2.828319     -0.144137      5.848803
  H       1.742352     -0.033746      5.664501
  H       3.018593     -1.151044      6.270437
  H       3.159252      0.617468      6.571122
  C       3.354338     -2.606642     -1.064683
  H       2.878238     -1.644796     -1.337991
  H       4.454298     -2.476504     -1.066023
  H       3.082258     -3.375609     -1.804576
  C       5.678516      2.349062     -1.743190
  H       6.515794      2.362950     -1.017687
  H       5.400683      1.297256     -1.952518
  H       6.001587      2.834247     -2.676468
  C       0.626654      2.232891      3.607048
  H       0.621987      3.339443      3.656687
  H      -0.070375      1.904574      2.809916
  H       0.289812      1.828845      4.573570
108
[6]CPP-12OMe, Relaxed Surface Scan Step 30
  C       3.049080     -2.264619      1.326633
  O       2.969288     -3.082860      0.225616
  C       3.803856     -1.086607      1.305752
  H       4.218109     -0.763154      0.349328
  C       3.820662     -0.151497      2.371239
  C       3.260186     -0.631397      3.588764
  O       3.568877      0.079603      4.715153
  C       2.446897     -1.772237      3.599688
  H       1.903745     -2.023072      4.508326
  C       2.184354     -2.533460      2.435113
  C       2.655996      2.062876      2.287373
  O       2.013090      1.776889      3.461150
  C       2.079869      2.926186      1.342688
  H       1.077308      3.314792      1.532957
  C       2.607922      3.121146      0.051494
  C       3.904441      2.598222     -0.182557
  O       4.540265      3.022597     -1.312086
  C       4.419000      1.642913      0.703907
  H       5.329672      1.103043      0.426092
  C       3.796150      1.276315      1.925771
  C       1.645983      3.498681     -1.013567
  C       1.467924      2.631747     -2.129203
  O       2.469195      1.741348     -2.420268
  C       0.221616      2.566940     -2.764036
  H       0.038749      1.788337     -3.504715
  C      -0.894248      3.311732     -2.330345
  C      -0.648115      4.339438     -1.384265
  O      -1.715181      5.141949     -1.058547
  C       0.600831      4.413645     -0.745769
  H       0.749488      5.122171      0.073401
  C      -2.970385      2.420795     -1.339143
  H      -2.805839      3.094155     -0.497212
  C      -3.739292      1.266318     -1.159075
  O      -4.371735      1.005755      0.030357
  C      -3.732485      0.243953     -2.162146
  C      -3.264780      0.651407     -3.438090
  H      -3.350530     -0.055909     -4.259898
  C      -2.524977      1.828700     -3.623164
  O      -1.931617      2.164032     -4.816853
  C      -2.215714      2.649338     -2.508962
  C      -4.388691     -1.619956     -0.562811
  H      -5.237185     -1.040904     -0.205434
  C      -3.866521     -2.638581      0.247417
  O      -4.416820     -2.985209      1.459543
  C      -2.636401     -3.258538     -0.097911
  C      -2.194401     -3.053105     -1.422444
  H      -1.299145     -3.588381     -1.737693
  C      -2.734896     -2.066445     -2.252147
  O      -2.210485     -1.815614     -3.495742
  C      -3.741621     -1.182110     -1.747001
  C      -1.616360     -3.676307      0.899032
  C      -1.522429     -2.909341      2.080339
  H      -2.406908     -2.349047      2.382330
  C      -0.314099     -2.704394      2.753665
  O      -0.235972     -1.870732      3.841059
  C       0.900522     -3.247024      2.226629
  C       0.738922     -4.240602      1.228720
  H       1.632061     -4.750141      0.874097
  C      -0.483305     -4.470477      0.581178
  O      -0.620379     -5.357356     -0.462074
  C      -1.376806     -1.113067      4.204299
  H      -1.709650     -0.455844      3.376663
  H      -2.220759     -1.761866      4.508584
  H      -1.067519     -0.494874      5.061117
  C       0.513393     -6.116280     -0.849011
  H       1.338991     -5.468351     -1.204543
  H       0.886866     -6.740928     -0.014754
  H       0.177089     -6.767306     -1.670134
  C      -5.614524     -2.340380      1.860491
  H      -5.470617     -1.249310      1.988452
  H      -6.428614     -2.507397      1.129049
  H      -5.892760     -2.789674      2.825785
  C      -1.015771     -2.476359     -3.879041
  H      -0.189689     -2.265592     -3.171538
  H      -1.157801     -3.571902     -3.948843
  H      -0.757461     -2.080316     -4.873430
  C      -4.084009      1.824523      1.151884
  H      -3.000184      1.829932      1.382032
  H      -4.424928      2.866407      0.997797
  H      -4.636631      1.385155      1.996850
  C      -2.149372      1.317740     -5.933700
  H      -1.750307      0.298891     -5.760329
  H      -3.226126      1.239732     -6.179479
  H      -1.615359      1.782917     -6.775935
  C      -1.528215      6.137720     -0.067416
  H      -1.281661      5.695556      0.919146
  H      -0.725692      6.846155     -0.350267
  H      -2.483705      6.678571      0.005320
  C       2.213960      0.725534     -3.373156
  H       1.377959      0.069105     -3.058694
  H       1.982894      1.145767     -4.371379
  H       3.139485      0.132844     -3.437181
  C       2.799512     -0.145484      5.881235
  H       1.718543     -0.013518      5.681508
  H       2.964219     -1.160639      6.293921
  H       3.132128      0.601453      6.618008
  C       3.519018     -2.634264     -1.001217
  H       3.079474     -1.666347     -1.312020
  H       4.619961     -2.527321     -0.943827
  H       3.270501     -3.407296     -1.745042
  C       5.638621      2.267386     -1.787764
  H       6.491463      2.290010     -1.080792
  H       5.351230      1.213399     -1.971894
  H       5.943977      2.733722     -2.736502
  C       0.725844      2.318453      3.688079
  H       0.741151      3.425866      3.704937
  H      -0.001669      1.979386      2.923410
  H       0.413288      1.948542      4.676308
108
[6]CPP-12OMe, Relaxed Surface Scan Step 31
  C       3.102982     -2.256028      1.364056
  O       3.053495     -3.080521      0.265721
  C       3.876608     -1.089942      1.365666
  H       4.327101     -0.783774      0.420423
  C       3.868990     -0.140919      2.421476
  C       3.261025     -0.615706      3.620745
  O       3.559403      0.075962      4.762566
  C       2.431122     -1.743197      3.608264
  H       1.861520     -1.984753      4.502818
  C       2.191665     -2.504729      2.439175
  C       2.718802      2.088261      2.320353
  O       2.108097      1.846505      3.520230
  C       2.118469      2.927642      1.367717
  H       1.123303      3.325174      1.577348
  C       2.609635      3.088157      0.058084
  C       3.898270      2.554009     -0.194338
  O       4.512313      2.953587     -1.344846
  C       4.426638      1.614597      0.698522
  H       5.329918      1.068827      0.408075
  C       3.843897      1.281381      1.950962
  C       1.629695      3.450724     -0.994730
  C       1.436829      2.575015     -2.101291
  O       2.424605      1.668281     -2.387825
  C       0.189579      2.522944     -2.734837
  H      -0.003123      1.743842     -3.472417
  C      -0.916261      3.285056     -2.306369
  C      -0.659517      4.309048     -1.359684
  O      -1.719340      5.120484     -1.032104
  C       0.592444      4.374486     -0.725761
  H       0.751696      5.087657      0.087320
  C      -3.008265      2.409204     -1.333984
  H      -2.842066      3.072695     -0.484417
  C      -3.786115      1.258180     -1.169419
  O      -4.428918      0.991045      0.012725
  C      -3.776284      0.243635     -2.180864
  C      -3.304493      0.662081     -3.451980
  H      -3.390141     -0.036830     -4.280910
  C      -2.557465      1.836971     -3.622077
  O      -1.957573      2.181777     -4.809601
  C      -2.245646      2.642325     -2.497506
  C      -4.413287     -1.632394     -0.588030
  H      -5.265799     -1.063415     -0.224210
  C      -3.873225     -2.644834      0.218011
  O      -4.412178     -3.000261      1.432602
  C      -2.636139     -3.246944     -0.134668
  C      -2.208206     -3.039541     -1.463434
  H      -1.308733     -3.564000     -1.784986
  C      -2.768630     -2.061469     -2.290307
  O      -2.261494     -1.809095     -3.540544
  C      -3.778060     -1.185334     -1.775409
  C      -1.604381     -3.645819      0.857689
  C      -1.517888     -2.874261      2.036215
  H      -2.407189     -2.320381      2.335570
  C      -0.314115     -2.661061      2.714503
  O      -0.247904     -1.821447      3.798241
  C       0.906093     -3.203935      2.200133
  C       0.754520     -4.193891      1.196538
  H       1.651791     -4.699994      0.847858
  C      -0.462717     -4.428018      0.541072
  O      -0.588568     -5.312879     -0.505389
  C      -1.383694     -1.042427      4.131187
  H      -1.698598     -0.400437      3.284814
  H      -2.239204     -1.673579      4.440485
  H      -1.076522     -0.408629      4.977408
  C       0.552894     -6.060916     -0.890768
  H       1.375026     -5.404534     -1.238824
  H       0.927301     -6.687097     -0.058090
  H       0.225638     -6.710166     -1.716948
  C      -5.618150     -2.374707      1.839216
  H      -5.490555     -1.281850      1.969165
  H      -6.432132     -2.552561      1.110215
  H      -5.885994     -2.830238      2.804518
  C      -1.074092     -2.472142     -3.942340
  H      -0.234917     -2.257898     -3.251609
  H      -1.218037     -3.567920     -4.003147
  H      -0.834147     -2.081492     -4.943389
  C      -4.148036      1.801020      1.142491
  H      -3.066650      1.799025      1.383575
  H      -4.481832      2.845602      0.991360
  H      -4.711588      1.359303      1.978941
  C      -2.175397      1.348707     -5.936271
  H      -1.782278      0.326005     -5.772326
  H      -3.251582      1.278923     -6.187033
  H      -1.635661      1.820018     -6.771412
  C      -1.522178      6.114944     -0.041774
  H      -1.274481      5.671121      0.943769
  H      -0.716396      6.818484     -0.327670
  H      -2.473914      6.661868      0.034820
  C       2.149140      0.642718     -3.324540
  H       1.304858      0.004186     -2.996023
  H       1.919988      1.051478     -4.327977
  H       3.065095      0.034928     -3.384205
  C       2.765300     -0.149930      5.911264
  H       1.690277      0.003926      5.694833
  H       2.903849     -1.173156      6.313659
  H       3.097938      0.581318      6.663673
  C       3.676092     -2.658585     -0.935387
  H       3.274013     -1.685636     -1.279695
  H       4.774458     -2.573575     -0.820876
  H       3.450414     -3.435290     -1.682560
  C       5.597193      2.184811     -1.828967
  H       6.464522      2.216003     -1.140106
  H       5.301477      1.129054     -1.988224
  H       5.885154      2.632462     -2.792044
  C       0.846220      2.431032      3.779811
  H       0.891853      3.537478      3.756805
  H       0.078613      2.086916      3.057794
  H       0.565214      2.103657      4.792303
108
[6]CPP-12OMe, Relaxed Surface Scan Step 32
  C       3.158110     -2.249186      1.403090
  O       3.142753     -3.082612      0.310195
  C       3.947697     -1.093902      1.427511
  H       4.436441     -0.807107      0.495730
  C       3.912549     -0.128677      2.470609
  C       3.258426     -0.597967      3.650315
  O       3.541642      0.076278      4.807101
  C       2.415146     -1.713622      3.614363
  H       1.819793     -1.946076      4.494072
  C       2.200676     -2.477325      2.441996
  C       2.780514      2.116773      2.348947
  O       2.206517      1.922284      3.574443
  C       2.155680      2.932981      1.390453
  H       1.169786      3.342381      1.620245
  C       2.608423      3.057089      0.063736
  C       3.887305      2.508797     -0.207668
  O       4.478137      2.880952     -1.379425
  C       4.428987      1.584492      0.690648
  H       5.323257      1.031242      0.386766
  C       3.887370      1.286602      1.971456
  C       1.610866      3.405048     -0.976383
  C       1.401314      2.518133     -2.071208
  O       2.372413      1.590924     -2.349080
  C       0.153827      2.480666     -2.704491
  H      -0.050083      1.699905     -3.437216
  C      -0.940206      3.263331     -2.283698
  C      -0.671430      4.284694     -1.338193
  O      -1.722727      5.107160     -1.010410
  C       0.583534      4.340384     -0.708727
  H       0.754609      5.059463      0.096680
  C      -3.047223      2.402918     -1.329228
  H      -2.879593      3.056670     -0.472229
  C      -3.831611      1.254030     -1.179363
  O      -4.483469      0.979428     -0.004154
  C      -3.817122      0.247020     -2.198727
  C      -3.342875      0.676924     -3.465346
  H      -3.427178     -0.014132     -4.300945
  C      -2.591234      1.850678     -3.621331
  O      -1.985634      2.205565     -4.802719
  C      -2.277671      2.641307     -2.486857
  C      -4.431707     -1.642210     -0.612865
  H      -5.288066     -1.083790     -0.241913
  C      -3.874113     -2.649497      0.187441
  O      -4.401891     -3.015121      1.403859
  C      -2.630672     -3.233864     -0.173545
  C      -2.216563     -3.022252     -1.505989
  H      -1.313190     -3.535510     -1.834697
  C      -2.796409     -2.051578     -2.328399
  O      -2.305723     -1.795897     -3.584440
  C      -3.808894     -1.184718     -1.803047
  C      -1.588136     -3.616972      0.813455
  C      -1.510162     -2.845805      1.992490
  H      -2.404873     -2.300615      2.291314
  C      -0.311391     -2.625556      2.676729
  O      -0.258966     -1.785270      3.760818
  C       0.915300     -3.164073      2.172299
  C       0.774710     -4.147394      1.159993
  H       1.676647     -4.647636      0.815377
  C      -0.437166     -4.385161      0.495971
  O      -0.550623     -5.265245     -0.556022
  C      -1.393376     -0.994985      4.071812
  H      -1.695341     -0.362891      3.213432
  H      -2.256051     -1.616302      4.381250
  H      -1.090563     -0.351568      4.912453
  C       0.598662     -6.002069     -0.939658
  H       1.417653     -5.337081     -1.278692
  H       0.973146     -6.630777     -0.108940
  H       0.281103     -6.648371     -1.771918
  C      -5.614706     -2.407826      1.817713
  H      -5.501800     -1.313759      1.950967
  H      -6.429182     -2.594499      1.091483
  H      -5.872028     -2.870287      2.782575
  C      -1.129045     -2.465277     -4.006851
  H      -0.275394     -2.252253     -3.333820
  H      -1.279124     -3.560573     -4.060127
  H      -0.907070     -2.079248     -5.013772
  C      -4.211242      1.782209      1.132999
  H      -3.132423      1.775183      1.384947
  H      -4.540055      2.828625      0.983948
  H      -4.784718      1.337806      1.961205
  C      -2.199906      1.383635     -5.938166
  H      -1.810045      0.358524     -5.781756
  H      -3.274998      1.318796     -6.194968
  H      -1.654837      1.861326     -6.766176
  C      -1.513684      6.102325     -0.023344
  H      -1.265441      5.658848      0.962221
  H      -0.703605      6.798941     -0.314127
  H      -2.460717      6.657002      0.055845
  C       2.069988      0.547623     -3.257637
  H       1.213470     -0.062821     -2.908481
  H       1.845593      0.934618     -4.270781
  H       2.971972     -0.081731     -3.305175
  C       2.720916     -0.150119      5.936346
  H       1.652730      0.023561      5.700915
  H       2.834412     -1.180077      6.329461
  H       3.049939      0.566756      6.704110
  C       3.838348     -2.690241     -0.860365
  H       3.474912     -1.714971     -1.239796
  H       4.930127     -2.624083     -0.686293
  H       3.638643     -3.473303     -1.608210
  C       5.543907      2.092989     -1.874430
  H       6.428390      2.129859     -1.207934
  H       5.235061      1.037043     -2.005187
  H       5.811880      2.518692     -2.853110
  C       0.972720      2.550018      3.865420
  H       1.045934      3.653195      3.798465
  H       0.165391      2.201137      3.190427
  H       0.727904      2.267458      4.900576
108
[6]CPP-12OMe, Relaxed Surface Scan Step 33
  C       3.215223     -2.246210      1.445658
  O       3.245355     -3.097275      0.366360
  C       4.014521     -1.097944      1.490389
  H       4.545025     -0.834895      0.575028
  C       3.944761     -0.111202      2.513825
  C       3.245519     -0.572807      3.673415
  O       3.506498      0.088369      4.843526
  C       2.393457     -1.679427      3.615046
  H       1.772069     -1.901757      4.478684
  C       2.209071     -2.451529      2.442791
  C       2.842444      2.156710      2.368047
  O       2.313307      2.018070      3.619979
  C       2.194225      2.951624      1.405665
  H       1.221769      3.380295      1.657074
  C       2.605346      3.033434      0.062798
  C       3.870418      2.463870     -0.228868
  O       4.435661      2.803758     -1.422941
  C       4.422662      1.552318      0.673898
  H       5.303085      0.985728      0.355040
  C       3.922555      1.294547      1.981192
  C       1.590098      3.365884     -0.964180
  C       1.359247      2.459805     -2.039108
  O       2.308020      1.504517     -2.298545
  C       0.112154      2.437925     -2.672708
  H      -0.106295      1.650986     -3.394602
  C      -0.965946      3.249066     -2.266004
  C      -0.681650      4.272535     -1.328299
  O      -1.722073      5.110406     -1.004916
  C       0.576916      4.318731     -0.704251
  H       0.762761      5.048238      0.088397
  C      -3.084937      2.405158     -1.324130
  H      -2.913330      3.048576     -0.459842
  C      -3.873276      1.256999     -1.186828
  O      -4.529301      0.972726     -0.016519
  C      -3.855704      0.258287     -2.214723
  C      -3.383779      0.700596     -3.478113
  H      -3.467834      0.017317     -4.320100
  C      -2.629771      1.874277     -3.621817
  O      -2.020964      2.240011     -4.797849
  C      -2.312708      2.650006     -2.478272
  C      -4.443306     -1.646548     -0.637208
  H      -5.302941     -1.099439     -0.257168
  C      -3.868523     -2.651139      0.154041
  O      -4.385780     -3.030469      1.370811
  C      -2.619607     -3.217869     -0.217597
  C      -2.220025     -2.997840     -1.553198
  H      -1.313733     -3.499640     -1.891371
  C      -2.819042     -2.032215     -2.367889
  O      -2.344920     -1.770154     -3.628990
  C      -3.834499     -1.176289     -1.829740
  C      -1.567282     -3.592324      0.761831
  C      -1.501064     -2.835912      1.950845
  H      -2.403429     -2.307122      2.255407
  C      -0.308632     -2.611867      2.644296
  O      -0.275644     -1.787662      3.741454
  C       0.927769     -3.131342      2.141797
  C       0.801254     -4.098996      1.111659
  H       1.709689     -4.585690      0.765542
  C      -0.404118     -4.339312      0.437195
  O      -0.500949     -5.205837     -0.627834
  C      -1.421680     -1.015493      4.056048
  H      -1.725209     -0.374722      3.204746
  H      -2.278838     -1.651488      4.350577
  H      -1.132048     -0.380975      4.908064
  C       0.659206     -5.923492     -1.014987
  H       1.472261     -5.243954     -1.339169
  H       1.036066     -6.559792     -0.191181
  H       0.354328     -6.561187     -1.858560
  C      -5.604347     -2.441301      1.793949
  H      -5.504650     -1.346814      1.934033
  H      -6.419525     -2.633487      1.069983
  H      -5.851481     -2.913337      2.756836
  C      -1.182983     -2.449394     -4.075839
  H      -0.312871     -2.242682     -3.422343
  H      -1.343419     -3.543424     -4.123517
  H      -0.979758     -2.066348     -5.087788
  C      -4.261281      1.766432      1.128182
  H      -3.183931      1.754827      1.385836
  H      -4.586868      2.814610      0.984804
  H      -4.840358      1.317334      1.949902
  C      -2.229603      1.427174     -5.940806
  H      -1.840467      0.400908     -5.790400
  H      -3.303388      1.364318     -6.203645
  H      -1.680354      1.911311     -6.762264
  C      -1.497991      6.111816     -0.027635
  H      -1.249330      5.674331      0.960494
  H      -0.682355      6.797717     -0.328358
  H      -2.438862      6.676911      0.051422
  C       1.961568      0.419845     -3.141005
  H       1.088872     -0.138395     -2.748004
  H       1.740469      0.752347     -4.174139
  H       2.841445     -0.241582     -3.158303
  C       2.656784     -0.137400      5.950771
  H       1.596445      0.053453      5.693134
  H       2.746536     -1.172406      6.336834
  H       2.977862      0.567574      6.732895
  C       4.029782     -2.748410     -0.760737
  H       3.711685     -1.778679     -1.192145
  H       5.106952     -2.693690     -0.509381
  H       3.870706     -3.548646     -1.499982
  C       5.477185      1.991319     -1.929262
  H       6.379847      2.030099     -1.287586
  H       5.150900      0.937293     -2.029311
  H       5.724242      2.392639     -2.923618
  C       1.115151      2.696587      3.943193
  H       1.219014      3.793284      3.827308
  H       0.265277      2.348299      3.322061
  H       0.912476      2.463014      4.999452
108
[6]CPP-12OMe, Relaxed Surface Scan Step 34
  C       3.279941     -2.255031      1.498440
  O       3.388827     -3.145689      0.456096
  C       4.073636     -1.103270      1.555124
  H       4.657880     -0.874585      0.663968
  C       3.948483     -0.082517      2.540724
  C       3.202425     -0.529116      3.679677
  O       3.421062      0.133589      4.857518
  C       2.350898     -1.633848      3.601434
  H       1.697062     -1.840820      4.443713
  C       2.213798     -2.432316      2.438835
  C       2.914413      2.230490      2.365841
  O       2.448684      2.175802      3.647794
  C       2.249950      3.010009      1.400323
  H       1.302945      3.479378      1.675978
  C       2.608741      3.028326      0.040860
  C       3.847551      2.414992     -0.273884
  O       4.379619      2.701885     -1.496942
  C       4.401898      1.513653      0.635868
  H       5.253819      0.914918      0.300541
  C       3.940647      1.308870      1.967724
  C       1.571090      3.337381     -0.970077
  C       1.302264      2.386841     -1.996722
  O       2.213168      1.384188     -2.211808
  C       0.054049      2.379064     -2.626473
  H      -0.190373      1.570643     -3.316176
  C      -0.995210      3.241626     -2.252917
  C      -0.682834      4.282628     -1.345736
  O      -1.704921      5.148515     -1.039076
  C       0.583658      4.323027     -0.735173
  H       0.795335      5.077990      0.026610
  C      -3.121946      2.420014     -1.311407
  H      -2.937456      3.047838     -0.437830
  C      -3.913024      1.271633     -1.185828
  O      -4.563543      0.970117     -0.017238
  C      -3.899091      0.286467     -2.227129
  C      -3.440558      0.746488     -3.489138
  H      -3.529632      0.074045     -4.339357
  C      -2.685273      1.920789     -3.620925
  O      -2.079071      2.302163     -4.792548
  C      -2.356600      2.675402     -2.467303
  C      -4.446837     -1.644499     -0.665734
  H      -5.310173     -1.113714     -0.271141
  C      -3.852388     -2.651756      0.107388
  O      -4.360377     -3.056816      1.319992
  C      -2.597460     -3.196238     -0.280365
  C      -2.214446     -2.953716     -1.617419
  H      -1.306015     -3.440142     -1.971259
  C      -2.835453     -1.988710     -2.415823
  O      -2.378773     -1.709032     -3.679718
  C      -3.856843     -1.152050     -1.858548
  C      -1.536479     -3.579373      0.685262
  C      -1.491639     -2.880666      1.910104
  H      -2.408671     -2.393153      2.237773
  C      -0.309242     -2.661899      2.622125
  O      -0.311063     -1.903633      3.766354
  C       0.945691     -3.118740      2.101465
  C       0.843343     -4.041658      1.026575
  H       1.764065     -4.490245      0.663551
  C      -0.351890     -4.281787      0.335832
  O      -0.419358     -5.108645     -0.762886
  C      -1.495633     -1.219645      4.138242
  H      -1.835977     -0.532804      3.338459
  H      -2.316074     -1.921841      4.382157
  H      -1.236769     -0.637504      5.036212
  C       0.761030     -5.781667     -1.168520
  H       1.558633     -5.069956     -1.460541
  H       1.148552     -6.439202     -0.366690
  H       0.477735     -6.393958     -2.038064
  C      -5.587789     -2.494442      1.754304
  H      -5.505603     -1.400993      1.912492
  H      -6.400535     -2.687966      1.028053
  H      -5.825775     -2.986425      2.709494
  C      -1.228454     -2.388521     -4.155452
  H      -0.344186     -2.189735     -3.519005
  H      -1.393804     -3.481573     -4.207271
  H      -1.044668     -1.998348     -5.168304
  C      -4.288804      1.745885      1.138460
  H      -3.210594      1.727603      1.391415
  H      -4.612621      2.796733      1.011734
  H      -4.865853      1.285961      1.955583
  C      -2.284772      1.501512     -5.944459
  H      -1.894750      0.474185     -5.804188
  H      -3.357994      1.440194     -6.210272
  H      -1.734467      1.994844     -6.759675
  C      -1.456025      6.170180     -0.089299
  H      -1.204454      5.753325      0.906960
  H      -0.633055      6.836016     -0.414405
  H      -2.387279      6.751675     -0.015417
  C       1.775632      0.205002     -2.865915
  H       0.891133     -0.232066     -2.362758
  H       1.533140      0.385273     -3.931727
  H       2.617188     -0.502579     -2.807142
  C       2.525238     -0.077258      5.930522
  H       1.478811      0.130586      5.631312
  H       2.583000     -1.112509      6.322004
  H       2.826928      0.624162      6.723616
  C       4.304096     -2.871486     -0.589801
  H       4.053393     -1.928442     -1.115247
  H       5.344287     -2.807553     -0.215739
  H       4.221257     -3.714119     -1.293355
  C       5.374505      1.840585     -2.015814
  H       6.301930      1.869100     -1.409732
  H       5.010157      0.795850     -2.070549
  H       5.596098      2.202989     -3.030871
  C       1.332333      2.963679      4.012275
  H       1.511900      4.040762      3.825777
  H       0.415066      2.654341      3.471533
  H       1.188873      2.801444      5.091337
108
[6]CPP-12OMe, Relaxed Surface Scan Step 35
  C       3.383173     -2.317675      1.694134
  O       3.725701     -3.328868      0.823944
  C       4.091121     -1.111317      1.726329
  H       4.815046     -0.951285      0.927473
  C       3.773792     -0.007804      2.569856
  C       2.922810     -0.399305      3.656784
  O       2.932714      0.358500      4.791983
  C       2.130743     -1.547826      3.559672
  H       1.352369     -1.701425      4.301599
  C       2.195595     -2.465818      2.482660
  C       2.930358      2.409834      2.276123
  O       2.555346      2.554424      3.577692
  C       2.315224      3.170923      1.264889
  H       1.427402      3.752974      1.522792
  C       2.642665      3.050298     -0.097731
  C       3.827974      2.324426     -0.377985
  O       4.365095      2.483974     -1.622163
  C       4.318998      1.442213      0.586663
  H       5.103334      0.748195      0.277604
  C       3.826932      1.346242      1.920809
  C       1.603169      3.338608     -1.112503
  C       1.258767      2.319168     -2.046118
  O       2.103555      1.247519     -2.185696
  C      -0.001858      2.329858     -2.650739
  H      -0.306021      1.479463     -3.263074
  C      -0.993211      3.277375     -2.329543
  C      -0.610033      4.366084     -1.512356
  O      -1.585200      5.296797     -1.247725
  C       0.674655      4.392460     -0.939089
  H       0.943496      5.194032     -0.245969
  C      -3.099086      2.528134     -1.292435
  H      -2.859928      3.155602     -0.431357
  C      -3.899571      1.391060     -1.121263
  O      -4.506169      1.107161      0.074244
  C      -3.937759      0.395604     -2.152259
  C      -3.540365      0.843102     -3.440155
  H      -3.677964      0.166021     -4.279799
  C      -2.775569      2.005209     -3.616093
  O      -2.212275      2.368763     -4.813818
  C      -2.383274      2.759890     -2.484239
  C      -4.386694     -1.534113     -0.549771
  H      -5.207695     -0.990259     -0.088812
  C      -3.774081     -2.573171      0.165272
  O      -4.250337     -2.998737      1.384778
  C      -2.554630     -3.146580     -0.306522
  C      -2.269815     -2.882768     -1.667015
  H      -1.409486     -3.388225     -2.099021
  C      -2.920514     -1.896748     -2.410296
  O      -2.548610     -1.627690     -3.704528
  C      -3.879785     -1.040346     -1.779665
  C      -1.460748     -3.628899      0.572252
  C      -1.449171     -3.268647      1.941133
  H      -2.401852     -2.987455      2.385436
  C      -0.277632     -3.120577      2.690686
  O      -0.329838     -2.767157      4.018659
  C       1.003682     -3.236973      2.060456
  C       0.965614     -3.890073      0.800351
  H       1.920327     -4.111577      0.330629
  C      -0.212949     -4.124613      0.086274
  O      -0.197177     -4.745298     -1.143906
  C      -1.598371     -2.575960      4.624287
  H      -2.150618     -1.734453      4.161966
  H      -2.218936     -3.489943      4.558497
  H      -1.395303     -2.344440      5.680975
  C       1.045970     -5.200351     -1.652558
  H       1.747082     -4.361620     -1.835567
  H       1.525949     -5.919403     -0.961631
  H       0.817531     -5.702089     -2.605167
  C      -5.432210     -2.401439      1.894324
  H      -5.295947     -1.318581      2.083004
  H      -6.284180     -2.538376      1.201390
  H      -5.646118     -2.916065      2.843395
  C      -1.463547     -2.347819     -4.266221
  H      -0.526528     -2.182301     -3.699866
  H      -1.671318     -3.434145     -4.302997
  H      -1.344022     -1.963020     -5.290600
  C      -4.203368      1.913176      1.202629
  H      -3.119706      1.902441      1.429160
  H      -4.532583      2.959562      1.054658
  H      -4.758965      1.474179      2.045520
  C      -2.464040      1.554376     -5.946558
  H      -2.080509      0.525082     -5.803748
  H      -3.545944      1.500970     -6.177021
  H      -1.935450      2.029829     -6.786389
  C      -1.270286      6.367255     -0.374643
  H      -1.009358      6.006378      0.640901
  H      -0.430119      6.975715     -0.762551
  H      -2.175011      6.990982     -0.317408
  C       1.559432      0.011217     -2.622692
  H       0.666895     -0.271106     -2.031668
  H       1.290730      0.032104     -3.697401
  H       2.351404     -0.738380     -2.467438
  C       1.942084      0.130441      5.774295
  H       0.921210      0.260445      5.362407
  H       2.020337     -0.883972      6.213682
  H       2.117190      0.880137      6.561138
  C       4.841846     -3.146456     -0.030166
  H       4.679446     -2.316855     -0.747636
  H       5.764343     -2.944886      0.547564
  H       4.956439     -4.090155     -0.584850
  C       5.278594      1.509592     -2.087898
  H       6.215207      1.505838     -1.495033
  H       4.829686      0.497126     -2.063043
  H       5.512698      1.779358     -3.128650
  C       1.575852      3.516881      3.912396
  H       1.874635      4.534712      3.591869
  H       0.589957      3.277330      3.464987
  H       1.490840      3.490401      5.009459
108
[6]CPP-12OMe, Relaxed Surface Scan Step 36
  C       3.268601     -2.414876      1.857630
  O       3.782697     -3.540668      1.255252
  C       3.881740     -1.161860      1.764598
  H       4.780685     -1.071305      1.152702
  C       3.326871      0.030653      2.310124
  C       2.266592     -0.183953      3.244931
  O       1.711643      0.883409      3.893551
  C       1.647192     -1.438819      3.315256
  H       0.727707     -1.530090      3.888060
  C       2.010589     -2.545546      2.521033
  C       3.097275      2.600829      2.111912
  O       3.120884      2.905197      3.435381
  C       2.549140      3.438899      1.125833
  H       1.817564      4.196587      1.419841
  C       2.785513      3.215076     -0.251176
  C       3.888044      2.359189     -0.542978
  O       4.475625      2.502965     -1.762863
  C       4.225888      1.372744      0.396204
  H       4.805474      0.512491      0.055454
  C       3.624066      1.338253      1.685145
  C       1.713860      3.510910     -1.229869
  C       1.332530      2.507667     -2.171126
  O       2.186428      1.461435     -2.409407
  C       0.029451      2.490464     -2.678683
  H      -0.291448      1.643084     -3.286050
  C      -0.969334      3.385582     -2.254993
  C      -0.557326      4.476401     -1.453992
  O      -1.538675      5.368678     -1.097356
  C       0.766924      4.538651     -0.985415
  H       1.055843      5.339348     -0.299596
  C      -2.921297      2.495343     -1.044494
  H      -2.612505      3.096170     -0.186479
  C      -3.671590      1.329117     -0.841289
  O      -4.132138      0.971140      0.399528
  C      -3.813150      0.384922     -1.908364
  C      -3.526655      0.876971     -3.206808
  H      -3.725242      0.223560     -4.053849
  C      -2.807040      2.064159     -3.409129
  O      -2.357355      2.478114     -4.638383
  C      -2.341147      2.799017     -2.292557
  C      -4.303719     -1.615681     -0.406301
  H      -5.100158     -1.066161      0.091001
  C      -3.747172     -2.733340      0.233286
  O      -4.254016     -3.218737      1.417610
  C      -2.552019     -3.329737     -0.274857
  C      -2.246960     -2.979698     -1.612738
  H      -1.406204     -3.488797     -2.076816
  C      -2.840895     -1.908226     -2.281832
  O      -2.433021     -1.546654     -3.543063
  C      -3.776741     -1.067499     -1.601338
  C      -1.477896     -3.902637      0.577443
  C      -1.499227     -3.690882      1.979616
  H      -2.468599     -3.506201      2.438504
  C      -0.339230     -3.531773      2.744366
  O      -0.388949     -3.283813      4.097291
  C       0.935355     -3.480438      2.104501
  C       0.959241     -4.037257      0.802481
  H       1.930841     -4.130573      0.319071
  C      -0.201792     -4.299627      0.066614
  O      -0.143272     -4.824331     -1.205064
  C      -1.657765     -3.277596      4.731814
  H      -2.299714     -2.454319      4.359469
  H      -2.187897     -4.237287      4.580711
  H      -1.459046     -3.130751      5.804206
  C       1.127864     -5.159425     -1.738253
  H       1.766699     -4.263596     -1.872321
  H       1.658808     -5.881357     -1.088948
  H       0.932573     -5.619921     -2.718588
  C      -5.392804     -2.583646      1.977995
  H      -5.186227     -1.527245      2.238739
  H      -6.255383     -2.618430      1.285593
  H      -5.634556     -3.148143      2.891380
  C      -1.351300     -2.244954     -4.136418
  H      -0.429930     -2.164720     -3.527150
  H      -1.588147     -3.315968     -4.284512
  H      -1.185307     -1.768725     -5.115062
  C      -3.669393      1.687812      1.533581
  H      -2.564300      1.667750      1.601778
  H      -4.012700      2.740273      1.520264
  H      -4.100622      1.178663      2.409410
  C      -2.679575      1.687648     -5.770258
  H      -2.259573      0.665795     -5.688984
  H      -3.774921      1.610279     -5.914489
  H      -2.233550      2.200111     -6.635859
  C      -1.194110      6.431414     -0.226416
  H      -0.842265      6.059025      0.757075
  H      -0.408623      7.078454     -0.663598
  H      -2.112771      7.020353     -0.084718
  C       1.643279      0.241116     -2.888798
  H       0.800520     -0.102747     -2.258467
  H       1.299629      0.323016     -3.938696
  H       2.461998     -0.493591     -2.838474
  C       0.546614      0.684907      4.672600
  H      -0.311249      0.352749      4.053772
  H       0.711150     -0.055045      5.479674
  H       0.316082      1.663627      5.120638
  C       4.997773     -3.426317      0.534606
  H       4.900704     -2.736546     -0.328024
  H       5.821481     -3.072380      1.184184
  H       5.231252     -4.437676      0.168943
  C       5.321143      1.464415     -2.219164
  H       6.205372      1.341374     -1.562261
  H       4.777357      0.501169     -2.277098
  H       5.654147      1.756666     -3.226180
  C       2.309178      3.970517      3.891534
  H       2.600237      4.933183      3.426064
  H       1.238471      3.778161      3.680647
  H       2.463184      4.030463      4.979343
108
[6]CPP-12OMe, Relaxed Surface Scan Step 37
  C       3.265851     -2.420005      1.912331
  O       3.799437     -3.565540      1.367954
  C       3.885382     -1.169027      1.808997
  H       4.817844     -1.092597      1.246228
  C       3.298759      0.037020      2.283640
  C       2.171374     -0.138678      3.144657
  O       1.556988      0.959952      3.680846
  C       1.559765     -1.394214      3.239551
  H       0.608255     -1.469588      3.760219
  C       1.981960     -2.532130      2.523468
  C       3.124688      2.599906      2.085267
  O       3.154869      2.882286      3.413978
  C       2.589443      3.454486      1.107256
  H       1.872533      4.223428      1.407935
  C       2.811762      3.226955     -0.272468
  C       3.896846      2.351334     -0.574431
  O       4.483923      2.491931     -1.794403
  C       4.214618      1.349360      0.356666
  H       4.761822      0.470051      0.009410
  C       3.623028      1.331359      1.648965
  C       1.731428      3.529723     -1.240131
  C       1.337708      2.532521     -2.183310
  O       2.187802      1.488182     -2.442592
  C       0.027176      2.515905     -2.671209
  H      -0.300492      1.671710     -3.279284
  C      -0.968054      3.403415     -2.224780
  C      -0.546241      4.490624     -1.423921
  O      -1.524539      5.377071     -1.045213
  C       0.785455      4.554504     -0.977250
  H       1.082055      5.352127     -0.291158
  C      -2.889333      2.487352     -0.985337
  H      -2.565186      3.079692     -0.127024
  C      -3.630408      1.315568     -0.780249
  O      -4.059618      0.938459      0.466508
  C      -3.794889      0.385378     -1.855816
  C      -3.531260      0.890050     -3.153684
  H      -3.742804      0.243907     -4.003376
  C      -2.818973      2.081658     -3.356793
  O      -2.391423      2.508443     -4.589470
  C      -2.336727      2.808136     -2.241655
  C      -4.290525     -1.631478     -0.377674
  H      -5.084112     -1.084392      0.127193
  C      -3.740374     -2.761292      0.246014
  O      -4.251041     -3.261259      1.422543
  C      -2.546534     -3.354799     -0.269017
  C      -2.238766     -2.987908     -1.601930
  H      -1.398751     -3.493117     -2.071644
  C      -2.827222     -1.904064     -2.256112
  O      -2.415396     -1.523498     -3.510530
  C      -3.761081     -1.070469     -1.564988
  C      -1.472643     -3.935675      0.579252
  C      -1.499356     -3.737608      1.983596
  H      -2.471330     -3.566946      2.442463
  C      -0.341620     -3.567092      2.749201
  O      -0.389815     -3.317043      4.101521
  C       0.930187     -3.495279      2.109011
  C       0.966057     -4.043373      0.804621
  H       1.939961     -4.116788      0.321174
  C      -0.191878     -4.315781      0.066233
  O      -0.127417     -4.828852     -1.209625
  C      -1.656987     -3.325291      4.738832
  H      -2.310365     -2.511259      4.365559
  H      -2.175716     -4.291885      4.591556
  H      -1.458166     -3.172792      5.810374
  C       1.147764     -5.141242     -1.747193
  H       1.773104     -4.235091     -1.875257
  H       1.689946     -5.860435     -1.104180
  H       0.957726     -5.596976     -2.730759
  C      -5.386623     -2.627940      1.991562
  H      -5.174146     -1.576762      2.268262
  H      -6.248771     -2.647376      1.298038
  H      -5.632391     -3.204654      2.896183
  C      -1.336345     -2.217503     -4.113539
  H      -0.415654     -2.152554     -3.501400
  H      -1.578606     -3.284632     -4.279984
  H      -1.165939     -1.725832     -5.083759
  C      -3.554669      1.626302      1.600199
  H      -2.447809      1.600737      1.628953
  H      -3.893180      2.680160      1.624560
  H      -3.957211      1.098096      2.478488
  C      -2.727352      1.725629     -5.722758
  H      -2.302282      0.704815     -5.655696
  H      -3.824412      1.645151     -5.851435
  H      -2.296155      2.246708     -6.590716
  C      -1.169629      6.434539     -0.172036
  H      -0.800211      6.056075      0.802674
  H      -0.393879      7.087901     -0.617130
  H      -2.088009      7.018867     -0.010785
  C       1.637800      0.272709     -2.926281
  H       0.804092     -0.077337     -2.287411
  H       1.279019      0.365024     -3.970201
  H       2.457135     -0.462350     -2.895339
  C       0.303044      0.802154      4.319272
  H      -0.468263      0.419416      3.620904
  H       0.365193      0.121758      5.190551
  H       0.015600      1.806336      4.666805
  C       5.047076     -3.478060      0.701152
  H       4.994226     -2.812606     -0.184087
  H       5.842420     -3.109970      1.377675
  H       5.290631     -4.500529      0.375172
  C       5.313818      1.443256     -2.256364
  H       6.192238      1.299491     -1.595935
  H       4.754421      0.489857     -2.325520
  H       5.656416      1.738901     -3.259143
  C       2.370067      3.962619      3.882155
  H       2.692080      4.923389      3.433443
  H       1.296301      3.804457      3.659688
  H       2.516763      4.001130      4.971868
108
[6]CPP-12OMe, Relaxed Surface Scan Step 38
  C       3.280830     -2.421186      1.953265
  O       3.822365     -3.578888      1.444210
  C       3.912238     -1.174129      1.853337
  H       4.867264     -1.108023      1.327473
  C       3.310942      0.040559      2.282163
  C       2.134752     -0.109316      3.080045
  O       1.493706      1.007215      3.545781
  C       1.520033     -1.361358      3.183120
  H       0.545827     -1.424260      3.662029
  C       1.977446     -2.517591      2.520569
  C       3.165893      2.595187      2.078443
  O       3.200934      2.863572      3.410489
  C       2.624583      3.453724      1.107609
  H       1.913625      4.224976      1.416334
  C       2.826282      3.221124     -0.274918
  C       3.899242      2.335691     -0.591808
  O       4.471476      2.470834     -1.819178
  C       4.215849      1.327834      0.333775
  H       4.740252      0.436795     -0.019910
  C       3.652414      1.325460      1.637226
  C       1.733676      3.523585     -1.229277
  C       1.328216      2.526268     -2.167736
  O       2.170213      1.476586     -2.432290
  C       0.014745      2.514902     -2.646922
  H      -0.319297      1.672463     -3.253864
  C      -0.975041      3.405036     -2.193821
  C      -0.544762      4.488432     -1.392451
  O      -1.518232      5.375827     -1.003388
  C       0.791105      4.549265     -0.957147
  H       1.095025      5.346215     -0.273503
  C      -2.897999      2.486638     -0.955570
  H      -2.574486      3.075444     -0.094551
  C      -3.637259      1.312495     -0.756171
  O      -4.068532      0.929649      0.488158
  C      -3.797503      0.385653     -1.835347
  C      -3.536564      0.897485     -3.130980
  H      -3.746567      0.254791     -3.983652
  C      -2.828465      2.092320     -3.328851
  O      -2.404034      2.526775     -4.559852
  C      -2.345407      2.813509     -2.210400
  C      -4.283556     -1.640754     -0.366695
  H      -5.077468     -1.098545      0.142915
  C      -3.730456     -2.773578      0.248833
  O      -4.239519     -3.282427      1.422226
  C      -2.535751     -3.361354     -0.271291
  C      -2.231538     -2.985720     -1.602582
  H      -1.391183     -3.486011     -2.076892
  C      -2.823567     -1.899265     -2.249344
  O      -2.414809     -1.510988     -3.502473
  C      -3.757876     -1.071417     -1.551777
  C      -1.458718     -3.943278      0.572928
  C      -1.487775     -3.754605      1.978684
  H      -2.461050     -3.593467      2.438218
  C      -0.331048     -3.578085      2.744453
  O      -0.377210     -3.327609      4.096482
  C       0.938647     -3.494567      2.103904
  C       0.981344     -4.033858      0.796908
  H       1.956398     -4.094309      0.313132
  C      -0.175143     -4.310952      0.056964
  O      -0.107500     -4.814645     -1.222340
  C      -1.643046     -3.341085      4.735962
  H      -2.301346     -2.531242      4.361932
  H      -2.157425     -4.310570      4.591898
  H      -1.443409     -3.185017      5.806812
  C       1.169817     -5.111808     -1.763601
  H       1.786589     -4.199119     -1.886629
  H       1.719294     -5.830210     -1.125934
  H       0.982646     -5.562908     -2.749840
  C      -5.375814     -2.655157      1.996489
  H      -5.164903     -1.605633      2.280599
  H      -6.238379     -2.671093      1.303404
  H      -5.619933     -3.238742      2.897131
  C      -1.340805     -2.204745     -4.114699
  H      -0.416652     -2.145470     -3.507265
  H      -1.586916     -3.270349     -4.285131
  H      -1.174215     -1.708542     -5.083254
  C      -3.581032      1.625663      1.624126
  H      -2.474296      1.612135      1.662852
  H      -3.930410      2.676094      1.642003
  H      -3.985668      1.095789      2.500420
  C      -2.738787      1.748623     -5.696693
  H      -2.310001      0.728996     -5.635450
  H      -3.835736      1.664928     -5.824271
  H      -2.310615      2.275658     -6.562540
  C      -1.154016      6.430496     -0.130648
  H      -0.776319      6.048927      0.839669
  H      -0.381413      7.083994     -0.580981
  H      -2.070083      7.015677      0.040393
  C       1.609219      0.263041     -2.908119
  H       0.777618     -0.079631     -2.262605
  H       1.244071      0.354100     -3.949922
  H       2.424114     -0.477094     -2.880250
  C       0.189610      0.874547      4.081901
  H      -0.519628      0.460236      3.337702
  H       0.176594      0.232963      4.984262
  H      -0.125056      1.892015      4.360402
  C       5.094487     -3.511857      0.822846
  H       5.080563     -2.858501     -0.072798
  H       5.867900     -3.141323      1.523060
  H       5.340307     -4.540864      0.519986
  C       5.288585      1.415930     -2.289960
  H       6.170386      1.263139     -1.636146
  H       4.720510      0.467663     -2.357137
  H       5.626044      1.711030     -3.294631
  C       2.431606      3.950865      3.888332
  H       2.766676      4.910175      3.446109
  H       1.355625      3.809569      3.666061
  H       2.579914      3.978986      4.978106
108
[6]CPP-12OMe, Relaxed Surface Scan Step 39
  C       3.299548     -2.422802      1.988017
  O       3.847188     -3.591038      1.511220
  C       3.943176     -1.179635      1.894483
  H       4.918055     -1.123171      1.404403
  C       3.330599      0.042287      2.281158
  C       2.110115     -0.084998      3.013215
  O       1.448626      1.046281      3.412701
  C       1.490668     -1.332872      3.121993
  H       0.496449     -1.384247      3.559760
  C       1.978874     -2.505016      2.512056
  C       3.210501      2.588348      2.076721
  O       3.245759      2.840791      3.412370
  C       2.660314      3.450038      1.113968
  H       1.952062      4.220005      1.431969
  C       2.841522      3.214718     -0.271204
  C       3.904140      2.322854     -0.604402
  O       4.458785      2.454522     -1.840025
  C       4.223860      1.309939      0.314967
  H       4.729330      0.410358     -0.045621
  C       3.690295      1.319638      1.629533
  C       1.735604      3.515013     -1.211201
  C       1.318933      2.515762     -2.142991
  O       2.153258      1.460512     -2.410502
  C       0.002983      2.508709     -2.614296
  H      -0.336700      1.667359     -3.219510
  C      -0.981558      3.402540     -2.157167
  C      -0.543661      4.482745     -1.355758
  O      -1.512693      5.371385     -0.958210
  C       0.795992      4.541305     -0.930895
  H       1.106758      5.338426     -0.250543
  C      -2.914186      2.487016     -0.927005
  H      -2.595245      3.073301     -0.062531
  C      -3.654066      1.311666     -0.735287
  O      -4.097840      0.927372      0.504148
  C      -3.802474      0.385140     -1.816814
  C      -3.538704      0.902636     -3.109777
  H      -3.743529      0.262432     -3.965496
  C      -2.834264      2.100475     -3.300922
  O      -2.408457      2.541589     -4.528995
  C      -2.354471      2.817154     -2.177908
  C      -4.276409     -1.649253     -0.354318
  H      -5.070510     -1.111795      0.159896
  C      -3.719265     -2.783944      0.254010
  O      -4.225095     -3.300245      1.425488
  C      -2.524384     -3.366631     -0.271857
  C      -2.225127     -2.983673     -1.602093
  H      -1.384983     -3.479625     -2.081298
  C      -2.821759     -1.895777     -2.242325
  O      -2.417762     -1.502259     -3.495393
  C      -3.755877     -1.072679     -1.538429
  C      -1.443464     -3.949564      0.567218
  C      -1.472337     -3.768420      1.974095
  H      -2.445862     -3.614489      2.435576
  C      -0.315124     -3.587172      2.738056
  O      -0.356825     -3.335011      4.089514
  C       0.951673     -3.494827      2.095121
  C       0.998024     -4.026918      0.786146
  H       1.973167     -4.076427      0.300480
  C      -0.158636     -4.307506      0.046759
  O      -0.090766     -4.802974     -1.235664
  C      -1.620458     -3.348971      4.732929
  H      -2.281658     -2.541818      4.357970
  H      -2.133619     -4.319961      4.594150
  H      -1.418053     -3.188483      5.802578
  C       1.187090     -5.089198     -1.781597
  H       1.797551     -4.171903     -1.901804
  H       1.742760     -5.807144     -1.148819
  H       1.000352     -5.536703     -2.769546
  C      -5.361322     -2.678356      2.005698
  H      -5.151621     -1.630072      2.295230
  H      -6.225345     -2.692010      1.314394
  H      -5.602346     -3.267401      2.903603
  C      -1.348679     -2.195860     -4.116414
  H      -0.420629     -2.140022     -3.514680
  H      -1.597698     -3.260500     -4.288471
  H      -1.187291     -1.696868     -5.084398
  C      -3.658144      1.651488      1.641589
  H      -2.553207      1.658834      1.715337
  H      -4.025680      2.695733      1.628695
  H      -4.080482      1.129870      2.514400
  C      -2.738423      1.767548     -5.670006
  H      -2.306059      0.749198     -5.612725
  H      -3.834839      1.680499     -5.799903
  H      -2.310584      2.300081     -6.532637
  C      -1.139789      6.424871     -0.087705
  H      -0.754380      6.042028      0.879072
  H      -0.370169      7.077756     -0.543977
  H      -2.053609      7.011127      0.091521
  C       1.581486      0.246608     -2.872522
  H       0.751992     -0.085629     -2.218955
  H       1.210234      0.331329     -3.912683
  H       2.391887     -0.498474     -2.843744
  C       0.096077      0.938548      3.819685
  H      -0.534681      0.490204      3.026722
  H      -0.011664      0.339578      4.744878
  H      -0.240811      1.967671      4.018301
  C       5.141067     -3.542718      0.934671
  H       5.165090     -2.899719      0.031797
  H       5.892831     -3.171086      1.657541
  H       5.387737     -4.577291      0.652180
  C       5.264020      1.395314     -2.321787
  H       6.151534      1.235749     -1.677427
  H       4.689343      0.450888     -2.384869
  H       5.592500      1.690437     -3.329416
  C       2.489643      3.933046      3.900076
  H       2.835917      4.891588      3.464868
  H       1.411895      3.806681      3.678388
  H       2.639291      3.950565      4.989856
108
[6]CPP-12OMe, Relaxed Surface Scan Step 40
  C       3.317604     -2.424081      2.022140
  O       3.871263     -3.601784      1.577352
  C       3.972581     -1.184372      1.936503
  H       4.965743     -1.137001      1.482903
  C       3.350477      0.044020      2.281615
  C       2.089938     -0.063611      2.945074
  O       1.411836      1.079458      3.281539
  C       1.465035     -1.306980      3.058193
  H       0.452665     -1.347296      3.454134
  C       1.981046     -2.493427      2.501758
  C       3.252092      2.580860      2.077150
  O       3.281346      2.816448      3.416523
  C       2.692608      3.444883      1.122072
  H       1.984395      4.211233      1.448736
  C       2.855267      3.208226     -0.265263
  C       3.908728      2.311553     -0.613921
  O       4.445750      2.440357     -1.857496
  C       4.233064      1.294627      0.299689
  H       4.722986      0.388552     -0.066997
  C       3.729801      1.314533      1.624808
  C       1.737045      3.506792     -1.191547
  C       1.309743      2.505817     -2.116940
  O       2.136587      1.445143     -2.386875
  C      -0.008427      2.503240     -2.580974
  H      -0.353699      1.662916     -3.184366
  C      -0.987757      3.400983     -2.120307
  C      -0.542454      4.478109     -1.318996
  O      -1.506983      5.368316     -0.913828
  C       0.800641      4.534000     -0.903707
  H       1.118119      5.331262     -0.226628
  C      -2.928851      2.487902     -0.897284
  H      -2.614065      3.071679     -0.029537
  C      -3.668543      1.311013     -0.712672
  O      -4.122809      0.924832      0.522391
  C      -3.806248      0.385185     -1.796565
  C      -3.540564      0.908375     -3.086987
  H      -3.740737      0.270656     -3.945588
  C      -2.840044      2.109237     -3.271883
  O      -2.413489      2.556942     -4.497217
  C      -2.363093      2.821554     -2.144649
  C      -4.268947     -1.656728     -0.340489
  H      -5.062781     -1.123453      0.178387
  C      -3.708456     -2.793570      0.260594
  O      -4.211298     -3.316985      1.430125
  C      -2.513744     -3.371753     -0.271019
  C      -2.219214     -2.981735     -1.600172
  H      -1.379568     -3.473820     -2.084226
  C      -2.819823     -1.892081     -2.233832
  O      -2.420323     -1.493370     -3.486749
  C      -3.753276     -1.073332     -1.523594
  C      -1.429199     -3.955951      0.563028
  C      -1.457081     -3.780187      1.970687
  H      -2.430452     -3.631417      2.434186
  C      -0.298894     -3.594390      2.732105
  O      -0.335379     -3.338233      4.082466
  C       0.964842     -3.495807      2.086131
  C       1.013625     -4.022726      0.775942
  H       1.988485     -4.063099      0.288068
  C      -0.143861     -4.306356      0.037967
  O      -0.077227     -4.795343     -1.246920
  C      -1.597025     -3.344750      4.729513
  H      -2.257281     -2.538555      4.350630
  H      -2.113338     -4.315346      4.599319
  H      -1.391363     -3.177099      5.797408
  C       1.200483     -5.071811     -1.798303
  H       1.805156     -4.150439     -1.916614
  H       1.762308     -5.789266     -1.170445
  H       1.013084     -5.516160     -2.787540
  C      -5.347201     -2.699921      2.016123
  H      -5.138212     -1.652998      2.311037
  H      -6.212612     -2.710930      1.326519
  H      -5.585491     -3.294256      2.911250
  C      -1.357432     -2.188112     -4.117105
  H      -0.425145     -2.137014     -3.521586
  H      -1.610880     -3.251430     -4.290720
  H      -1.201045     -1.686444     -5.084506
  C      -3.729402      1.675204      1.659503
  H      -2.627599      1.703875      1.765927
  H      -4.114212      2.712365      1.617028
  H      -4.167942      1.160578      2.528381
  C      -2.738715      1.786693     -5.642137
  H      -2.302579      0.769747     -5.588596
  H      -3.834584      1.696086     -5.774193
  H      -2.311461      2.324571     -6.501726
  C      -1.125716      6.420804     -0.045710
  H      -0.733453      6.036893      0.917880
  H      -0.358600      7.072677     -0.507587
  H      -2.037183      7.008452      0.140805
  C       1.554688      0.231424     -2.836734
  H       0.727088     -0.091296     -2.176081
  H       1.177843      0.310967     -3.875277
  H       2.360769     -0.518353     -2.807401
  C       0.020558      0.994513      3.537358
  H      -0.518286      0.512975      2.698021
  H      -0.196624      0.438312      4.470201
  H      -0.328675      2.032511      3.651187
  C       5.184852     -3.570217      1.045950
  H       5.245810     -2.937424      0.137646
  H       5.914190     -3.196718      1.790526
  H       5.432510     -4.609740      0.783222
  C       5.240078      1.377773     -2.350100
  H       6.133599      1.212562     -1.715586
  H       4.659897      0.436555     -2.408648
  H       5.558886      1.673169     -3.360749
  C       2.528974      3.907177      3.913679
  H       2.879705      4.868135      3.487485
  H       1.451025      3.786813      3.690674
  H       2.677803      3.914030      5.003669
108
[6]CPP-12OMe, Relaxed Surface Scan Step 41
  C       3.332052     -2.421499      2.052814
  O       3.891097     -3.608940      1.642820
  C       3.999368     -1.185876      1.977056
  H       5.010419     -1.148727      1.563275
  C       3.370454      0.049097      2.279895
  C       2.073039     -0.039451      2.870256
  O       1.384149      1.114161      3.147334
  C       1.438945     -1.276784      2.983118
  H       0.408771     -1.304380      3.332505
  C       1.979905     -2.477043      2.483670
  C       3.295719      2.576792      2.079172
  O       3.313893      2.794304      3.422279
  C       2.727285      3.443109      1.131590
  H       2.017249      4.204079      1.466744
  C       2.871967      3.205464     -0.257459
  C       3.917423      2.305520     -0.621130
  O       4.435741      2.431728     -1.872784
  C       4.248059      1.285586      0.287073
  H       4.724775      0.374401     -0.085251
  C       3.773698      1.313554      1.621662
  C       1.740256      3.499351     -1.169101
  C       1.302836      2.494032     -2.085297
  O       2.123567      1.428667     -2.356108
  C      -0.017950      2.493216     -2.540783
  H      -0.368294      1.652397     -3.140532
  C      -0.992576      3.395001     -2.078052
  C      -0.540749      4.470880     -1.278923
  O      -1.501526      5.362118     -0.867056
  C       0.806029      4.526649     -0.874516
  H       1.129843      5.325724     -0.202588
  C      -2.942301      2.482811     -0.863409
  H      -2.631430      3.062483      0.008568
  C      -3.683517      1.305182     -0.687992
  O      -4.148193      0.915376      0.542110
  C      -3.812421      0.382397     -1.775885
  C      -3.543595      0.912838     -3.062820
  H      -3.740027      0.279378     -3.925357
  C      -2.844751      2.115747     -3.239252
  O      -2.416277      2.571345     -4.460858
  C      -2.370262      2.821455     -2.106629
  C      -4.267040     -1.667807     -0.328638
  H      -5.060539     -1.138747      0.194954
  C      -3.703245     -2.806808      0.265064
  O      -4.202736     -3.337535      1.432624
  C      -2.508503     -3.379963     -0.272165
  C      -2.218837     -2.983303     -1.600331
  H      -1.379647     -3.471496     -2.089160
  C      -2.823395     -1.891833     -2.227277
  O      -2.428728     -1.487778     -3.480013
  C      -3.755604     -1.077246     -1.510253
  C      -1.419544     -3.963238      0.557309
  C      -1.445292     -3.788229      1.965130
  H      -2.418107     -3.643147      2.430978
  C      -0.285498     -3.594859      2.722196
  O      -0.315438     -3.329879      4.070431
  C       0.974573     -3.492381      2.071760
  C       1.024714     -4.018096      0.761914
  H       1.998791     -4.050709      0.271128
  C      -0.134226     -4.307157      0.027321
  O      -0.070308     -4.792917     -1.258849
  C      -1.574651     -3.322418      4.721740
  H      -2.232083     -2.517455      4.335178
  H      -2.096691     -4.291816      4.605498
  H      -1.364627     -3.142738      5.786795
  C       1.206624     -5.059837     -1.816782
  H       1.804675     -4.134229     -1.935787
  H       1.775964     -5.775088     -1.193215
  H       1.017564     -5.503131     -2.806165
  C      -5.337675     -2.724947      2.025207
  H      -5.128785     -1.679507      2.325406
  H      -6.204959     -2.732969      1.337931
  H      -5.572828     -3.324523      2.917645
  C      -1.371439     -2.182780     -4.119512
  H      -0.435225     -2.135999     -3.529888
  H      -1.628616     -3.244861     -4.295049
  H      -1.220003     -1.678056     -5.086088
  C      -3.793643      1.683726      1.679774
  H      -2.695517      1.730301      1.812215
  H      -4.192126      2.714525      1.615435
  H      -4.245082      1.172104      2.543703
  C      -2.737576      1.807363     -5.611064
  H      -2.299382      0.791044     -5.562732
  H      -3.832981      1.715281     -5.745904
  H      -2.309661      2.351280     -6.466501
  C      -1.112838      6.415026     -0.002688
  H      -0.712683      6.031524      0.957820
  H      -0.349423      7.066473     -0.471219
  H      -2.022582      7.003008      0.191037
  C       1.532932      0.212646     -2.788329
  H       0.709118     -0.099680     -2.118011
  H       1.148401      0.282691     -3.824720
  H       2.336043     -0.540273     -2.757144
  C      -0.029345      1.053542      3.240773
  H      -0.472030      0.550785      2.359162
  H      -0.363399      0.531904      4.159101
  H      -0.374016      2.098728      3.279508
  C       5.223976     -3.594806      1.160969
  H       5.324719     -2.973146      0.248549
  H       5.928350     -3.218977      1.928097
  H       5.471967     -4.639342      0.919327
  C       5.220351      1.366832     -2.376178
  H       6.120592      1.197787     -1.752320
  H       4.636171      0.427890     -2.429095
  H       5.528080      1.662510     -3.390173
  C       2.558450      3.879025      3.928365
  H       2.909679      4.844762      3.513590
  H       1.481553      3.758736      3.701275
  H       2.703878      3.874470      5.018824
108
[6]CPP-12OMe, Relaxed Surface Scan Step 42
  C       3.344188     -2.410779      2.076756
  O       3.905225     -3.608341      1.701257
  C       4.027046     -1.181143      2.014993
  H       5.054326     -1.156247      1.641825
  C       3.397335      0.061250      2.279475
  C       2.068302     -0.007741      2.796579
  O       1.378394      1.156370      3.026111
  C       1.418903     -1.236575      2.900894
  H       0.372679     -1.248718      3.201691
  C       1.977314     -2.449793      2.455682
  C       3.349667      2.580707      2.084375
  O       3.357939      2.782545      3.430469
  C       2.769099      3.447444      1.144257
  H       2.056603      4.202125      1.488452
  C       2.891636      3.205947     -0.245899
  C       3.929089      2.303875     -0.625900
  O       4.421485      2.423825     -1.888567
  C       4.270824      1.283977      0.277990
  H       4.734256      0.368057     -0.100213
  C       3.828133      1.319968      1.622527
  C       1.742435      3.487432     -1.139757
  C       1.293476      2.468894     -2.035778
  O       2.107184      1.395607     -2.297673
  C      -0.030070      2.466494     -2.481772
  H      -0.386528      1.620082     -3.070146
  C      -0.998533      3.378425     -2.026143
  C      -0.539850      4.458606     -1.237306
  O      -1.496328      5.354620     -0.826119
  C       0.810944      4.516908     -0.844810
  H       1.142162      5.323158     -0.185137
  C      -2.959003      2.466365     -0.824131
  H      -2.650641      3.037130      0.054732
  C      -3.705330      1.289581     -0.663489
  O      -4.181041      0.891208      0.559589
  C      -3.828319      0.375447     -1.759716
  C      -3.553935      0.917462     -3.040748
  H      -3.747293      0.292277     -3.909942
  C      -2.852335      2.120750     -3.202807
  O      -2.418126      2.587607     -4.417840
  C      -2.379963      2.813973     -2.061573
  C      -4.277416     -1.687081     -0.328165
  H      -5.072845     -1.165176      0.199597
  C      -3.707465     -2.826884      0.257901
  O      -4.203089     -3.367978      1.422233
  C      -2.509424     -3.389366     -0.283171
  C      -2.224536     -2.985154     -1.609976
  H      -1.383327     -3.466208     -2.102555
  C      -2.836307     -1.893885     -2.230485
  O      -2.447418     -1.482905     -3.482667
  C      -3.769423     -1.086266     -1.506350
  C      -1.414078     -3.965191      0.543543
  C      -1.437837     -3.783715      1.950477
  H      -2.410325     -3.641294      2.417923
  C      -0.276762     -3.578249      2.702418
  O      -0.301243     -3.299324      4.047379
  C       0.980013     -3.474972      2.047583
  C       1.031564     -4.003921      0.739803
  H       2.004907     -4.030911      0.246556
  C      -0.128477     -4.302113      0.009617
  O      -0.067097     -4.788604     -1.276355
  C      -1.558382     -3.275557      4.701829
  H      -2.212926     -2.473596      4.304068
  H      -2.085839     -4.244041      4.602951
  H      -1.344701     -3.079757      5.763281
  C       1.209141     -5.046370     -1.840171
  H       1.799673     -4.116343     -1.962604
  H       1.786763     -5.756940     -1.218889
  H       1.018829     -5.491698     -2.828384
  C      -5.342341     -2.766823      2.018296
  H      -5.140252     -1.722254      2.326131
  H      -6.208969     -2.775412      1.330209
  H      -5.574306     -3.374189      2.906259
  C      -1.396174     -2.177522     -4.132624
  H      -0.455453     -2.134766     -3.550047
  H      -1.656949     -3.238431     -4.309745
  H      -1.250958     -1.669540     -5.098408
  C      -3.842474      1.655040      1.704954
  H      -2.746396      1.701652      1.852063
  H      -4.240285      2.685950      1.639098
  H      -4.304766      1.139745      2.560815
  C      -2.733044      1.834228     -5.576765
  H      -2.295124      0.817521     -5.535141
  H      -3.827667      1.743552     -5.718714
  H      -2.300187      2.385856     -6.424730
  C      -1.099752      6.414915      0.025633
  H      -0.691911      6.039640      0.986157
  H      -0.339796      7.061610     -0.454929
  H      -2.007447      7.005275      0.221669
  C       1.505679      0.169916     -2.686343
  H       0.688585     -0.118779     -1.997469
  H       1.109202      0.210985     -3.719747
  H       2.305654     -0.585753     -2.642019
  C      -0.038161      1.128074      2.955359
  H      -0.386485      0.620588      2.035343
  H      -0.489849      0.630756      3.836230
  H      -0.360079      2.181193      2.937100
  C       5.256979     -3.614202      1.274925
  H       5.402523     -3.003602      0.361117
  H       5.933477     -3.237972      2.066577
  H       5.502647     -4.663925      1.054361
  C       5.195665      1.356195     -2.402690
  H       6.105631      1.186942     -1.793236
  H       4.608756      0.418530     -2.444116
  H       5.487036      1.649337     -3.422237
  C       2.595485      3.858746      3.944967
  H       2.943252      4.830244      3.540959
  H       1.520120      3.733777      3.714086
  H       2.738093      3.844022      5.035716
108
[6]CPP-12OMe, Relaxed Surface Scan Step 43
  C       3.196302     -2.480016      2.163298
  O       3.825451     -3.692636      2.032024
  C       3.853392     -1.237510      2.009009
  H       4.927712     -1.211655      1.807763
  C       3.151100     -0.010430      2.026495
  C       1.755711     -0.077406      2.297708
  O       0.921064      1.024431      2.159877
  C       1.135721     -1.298065      2.523388
  H       0.049426     -1.287364      2.637830
  C       1.801423     -2.532445      2.405180
  C       3.104454      2.481171      2.030692
  O       2.867608      2.485126      3.371899
  C       2.661407      3.470251      1.143230
  H       1.914523      4.185803      1.494430
  C       2.908427      3.378407     -0.249181
  C       3.962456      2.492619     -0.629371
  O       4.578800      2.732137     -1.817612
  C       4.213420      1.376970      0.195628
  H       4.720315      0.500935     -0.221006
  C       3.645259      1.283978      1.486628
  C       1.799670      3.760882     -1.162689
  C       1.388700      2.857511     -2.189955
  O       2.274394      1.910972     -2.635775
  C       0.041395      2.790609     -2.560881
  H      -0.282017      1.993015     -3.229123
  C      -0.969194      3.538330     -1.931105
  C      -0.541826      4.580986     -1.071789
  O      -1.531131      5.364417     -0.531691
  C       0.818045      4.696142     -0.735690
  H       1.119724      5.442095      0.003840
  C      -2.766555      2.467459     -0.606225
  H      -2.431401      3.051059      0.253518
  C      -3.457897      1.264244     -0.402211
  O      -3.815513      0.830456      0.847960
  C      -3.660684      0.367978     -1.498658
  C      -3.455623      0.909876     -2.789878
  H      -3.691294      0.281682     -3.647063
  C      -2.795127      2.130025     -2.990838
  O      -2.450568      2.606634     -4.232381
  C      -2.290024      2.848490     -1.878766
  C      -4.235771     -1.695107     -0.115463
  H      -5.003335     -1.132977      0.413748
  C      -3.764901     -2.895159      0.438581
  O      -4.314445     -3.439560      1.576039
  C      -2.599613     -3.522131     -0.098314
  C      -2.236278     -3.085270     -1.395059
  H      -1.410125     -3.602527     -1.877869
  C      -2.747819     -1.926506     -1.983995
  O      -2.279799     -1.476529     -3.195478
  C      -3.660410     -1.097496     -1.261397
  C      -1.555734     -4.179133      0.738040
  C      -1.552692     -3.929774      2.134231
  H      -2.509782     -3.712819      2.606181
  C      -0.367580     -3.707736      2.843956
  O      -0.338998     -3.311225      4.155496
  C       0.866896     -3.664191      2.145343
  C       0.887188     -4.289692      0.880763
  H       1.844463     -4.346651      0.356654
  C      -0.299639     -4.606101      0.200111
  O      -0.296464     -5.161349     -1.058080
  C      -1.574209     -3.106107      4.820053
  H      -2.169108     -2.304886      4.336827
  H      -2.181095     -4.032081      4.847451
  H      -1.320428     -2.803880      5.847015
  C       0.952176     -5.509640     -1.635481
  H       1.575741     -4.615840     -1.837447
  H       1.517826     -6.199006     -0.980102
  H       0.716938     -6.013226     -2.585212
  C      -5.408513     -2.771026      2.185710
  H      -5.127173     -1.756979      2.531065
  H      -6.266798     -2.687622      1.492081
  H      -5.695806     -3.388390      3.050181
  C      -1.194573     -2.157057     -3.801985
  H      -0.299406     -2.161242     -3.149067
  H      -1.455810     -3.202365     -4.056182
  H      -0.970380     -1.603169     -4.726900
  C      -3.359962      1.549008      1.985423
  H      -2.255314      1.574743      2.037476
  H      -3.751499      2.584402      1.997219
  H      -3.750398      1.005101      2.859141
  C      -2.818059      1.841290     -5.368206
  H      -2.354164      0.835103     -5.351296
  H      -3.916748      1.723992     -5.441560
  H      -2.452241      2.400399     -6.242499
  C      -1.163195      6.355353      0.412837
  H      -0.692937      5.909310      1.312448
  H      -0.465684      7.095679     -0.024869
  H      -2.096086      6.861548      0.702648
  C       1.778854      0.815760     -3.388374
  H       1.005338      0.253891     -2.829168
  H       1.357017      1.140550     -4.359159
  H       2.644928      0.162491     -3.573837
  C       0.426835      1.151086      0.816904
  H       1.258250      1.111039      0.090204
  H      -0.302951      0.350923      0.585033
  H      -0.062069      2.133211      0.740654
  C       5.218305     -3.705191      1.767255
  H       5.457205     -3.209686      0.805030
  H       5.789755     -3.209480      2.575775
  H       5.508773     -4.765114      1.713516
  C       5.384564      1.706193     -2.367644
  H       6.234693      1.458374     -1.701648
  H       4.794559      0.788077     -2.554285
  H       5.768731      2.094475     -3.322553
  C       1.940139      3.429356      3.882431
  H       2.288331      4.469102      3.722158
  H       0.947729      3.288839      3.414853
  H       1.868992      3.233859      4.962728
108
[6]CPP-12OMe, Relaxed Surface Scan Step 44
  C       3.186458     -2.479941      2.205194
  O       3.828630     -3.690714      2.140135
  C       3.842745     -1.235059      2.054688
  H       4.926097     -1.204960      1.910518
  C       3.133211     -0.013587      2.009518
  C       1.724298     -0.086120      2.193577
  O       0.894999      1.012067      2.007748
  C       1.100894     -1.304958      2.416049
  H       0.009661     -1.302509      2.472410
  C       1.782697     -2.535351      2.376442
  C       3.090692      2.470893      2.016520
  O       2.820027      2.456347      3.351960
  C       2.652896      3.466251      1.133305
  H       1.900209      4.174750      1.485714
  C       2.904244      3.385894     -0.258560
  C       3.953867      2.496543     -0.642340
  O       4.575972      2.739807     -1.826773
  C       4.196704      1.374534      0.176386
  H       4.703041      0.499795     -0.243970
  C       3.645744      1.279731      1.474620
  C       1.799755      3.785623     -1.170869
  C       1.386363      2.900601     -2.213076
  O       2.272146      1.964916     -2.680607
  C       0.036390      2.833374     -2.575437
  H      -0.288025      2.043976     -3.252762
  C      -0.973349      3.562934     -1.923432
  C      -0.543760      4.597543     -1.054987
  O      -1.531889      5.369903     -0.497548
  C       0.817860      4.713250     -0.727071
  H       1.121070      5.449563      0.021380
  C      -2.739547      2.466943     -0.579467
  H      -2.393658      3.046748      0.278564
  C      -3.420938      1.258853     -0.371431
  O      -3.749862      0.812445      0.882098
  C      -3.643816      0.371493     -1.470682
  C      -3.455774      0.919007     -2.761784
  H      -3.701662      0.293983     -3.618596
  C      -2.801394      2.142020     -2.965739
  O      -2.474392      2.624942     -4.209703
  C      -2.286172      2.859010     -1.857220
  C      -4.231590     -1.695108     -0.099258
  H      -4.995202     -1.130114      0.432923
  C      -3.770934     -2.902762      0.446937
  O      -4.325265     -3.451058      1.580127
  C      -2.609137     -3.533798     -0.092163
  C      -2.238441     -3.090393     -1.384668
  H      -1.413723     -3.609431     -1.868289
  C      -2.740870     -1.923847     -1.966536
  O      -2.266949     -1.466029     -3.172767
  C      -3.650331     -1.095103     -1.240421
  C      -1.569339     -4.199024      0.743718
  C      -1.561611     -3.940340      2.138042
  H      -2.516208     -3.713733      2.610633
  C      -0.372994     -3.714370      2.840911
  O      -0.337483     -3.297242      4.145641
  C       0.858324     -3.681673      2.137102
  C       0.873303     -4.316921      0.877778
  H       1.827595     -4.375277      0.347904
  C      -0.317464     -4.635172      0.203852
  O      -0.322419     -5.195483     -1.051910
  C      -1.568782     -3.064123      4.808029
  H      -2.155186     -2.266231      4.309077
  H      -2.186595     -3.982031      4.856337
  H      -1.309467     -2.743506      5.828017
  C       0.922233     -5.550409     -1.633952
  H       1.547204     -4.659460     -1.844044
  H       1.489342     -6.237813     -0.977764
  H       0.680695     -6.058418     -2.579722
  C      -5.415054     -2.778626      2.193284
  H      -5.126595     -1.769098      2.546001
  H      -6.271859     -2.683997      1.499252
  H      -5.707953     -3.399851      3.053077
  C      -1.181095     -2.145124     -3.779692
  H      -0.288922     -2.157045     -3.122740
  H      -1.444224     -3.187642     -4.043384
  H      -0.951053     -1.584782     -4.699270
  C      -3.234185      1.494721      2.017077
  H      -2.128066      1.499077      2.023950
  H      -3.606445      2.535859      2.071755
  H      -3.598761      0.935792      2.892577
  C      -2.851853      1.861773     -5.343815
  H      -2.383907      0.857337     -5.335333
  H      -3.950838      1.740519     -5.405022
  H      -2.498183      2.425146     -6.220371
  C      -1.161701      6.345830      0.461703
  H      -0.685064      5.885822      1.350860
  H      -0.469059      7.095829      0.032855
  H      -2.094558      6.843934      0.765265
  C       1.779637      0.895304     -3.471070
  H       1.009715      0.309888     -2.931228
  H       1.354247      1.253588     -4.428346
  H       2.648177      0.253095     -3.681613
  C       0.464644      1.130537      0.642082
  H       1.329969      1.083136     -0.042894
  H      -0.255363      0.329896      0.382817
  H      -0.019439      2.112028      0.537188
  C       5.234077     -3.699915      1.953379
  H       5.523222     -3.228089      0.993051
  H       5.757086     -3.179141      2.778831
  H       5.533307     -4.758720      1.943747
  C       5.375995      1.712096     -2.381897
  H       6.222177      1.452967     -1.715220
  H       4.779901      0.799690     -2.577101
  H       5.765879      2.104756     -3.332691
  C       1.872681      3.386491      3.851842
  H       2.219253      4.430944      3.721353
  H       0.895336      3.249909      3.352208
  H       1.771024      3.170793      4.925870
108
[6]CPP-12OMe, Relaxed Surface Scan Step 45
  C       3.184759     -2.480625      2.248693
  O       3.836559     -3.687585      2.246033
  C       3.839770     -1.233248      2.103412
  H       4.928614     -1.198062      2.011261
  C       3.126550     -0.017726      2.001903
  C       1.710617     -0.097748      2.107479
  O       0.888004      0.998667      1.890193
  C       1.084077     -1.315899      2.322797
  H      -0.008859     -1.321865      2.329066
  C       1.775607     -2.540756      2.351377
  C       3.090269      2.460379      2.005438
  O       2.799154      2.434131      3.337055
  C       2.650652      3.458166      1.125471
  H       1.894513      4.160999      1.481205
  C       2.899040      3.384956     -0.266918
  C       3.943250      2.491766     -0.656321
  O       4.566958      2.736374     -1.839580
  C       4.181397      1.365710      0.157821
  H       4.684849      0.491140     -0.266724
  C       3.655342      1.272650      1.466476
  C       1.796790      3.800048     -1.175756
  C       1.380338      2.934367     -2.233034
  O       2.264352      2.007717     -2.721004
  C       0.028465      2.870509     -2.589951
  H      -0.297367      2.091045     -3.277888
  C      -0.979904      3.583573     -1.917894
  C      -0.547366      4.607684     -1.037959
  O      -1.533582      5.370203     -0.464044
  C       0.815529      4.720855     -0.715599
  H       1.120649      5.446678      0.042182
  C      -2.724775      2.469273     -0.562646
  H      -2.372717      3.046836      0.294338
  C      -3.398485      1.257367     -0.352369
  O      -3.708464      0.802824      0.903032
  C      -3.633233      0.375440     -1.453151
  C      -3.456836      0.927149     -2.743948
  H      -3.708738      0.304149     -3.600603
  C      -2.808197      2.152972     -2.949617
  O      -2.494293      2.640915     -4.195107
  C      -2.286667      2.869304     -1.843377
  C      -4.226976     -1.693447     -0.088626
  H      -4.987785     -1.126821      0.446018
  C      -3.772262     -2.905829      0.452158
  O      -4.328772     -3.456702      1.582981
  C      -2.613194     -3.539447     -0.089346
  C      -2.238576     -3.091595     -1.379224
  H      -1.415182     -3.611698     -1.864124
  C      -2.735892     -1.920259     -1.956211
  O      -2.259525     -1.457511     -3.159579
  C      -3.642960     -1.091835     -1.227216
  C      -1.575792     -4.211004      0.745227
  C      -1.563188     -3.946003      2.138184
  H      -2.515209     -3.710773      2.611837
  C      -0.371177     -3.719700      2.835555
  O      -0.329454     -3.287533      4.135005
  C       0.857609     -3.697280      2.127662
  C       0.866551     -4.337916      0.871404
  H       1.818075     -4.397748      0.336306
  C      -0.328027     -4.655101      0.202794
  O      -0.340580     -5.217879     -1.051671
  C      -1.557066     -3.031301      4.795579
  H      -2.135657     -2.234988      4.285068
  H      -2.184682     -3.941616      4.859395
  H      -1.292699     -2.697732      5.810108
  C       0.900134     -5.578714     -1.638517
  H       1.526960     -4.690468     -1.854449
  H       1.468064     -6.265885     -0.982816
  H       0.652482     -6.088897     -2.581522
  C      -5.415871     -2.782298      2.198806
  H      -5.123198     -1.775573      2.556084
  H      -6.272010     -2.680900      1.504895
  H      -5.711730     -3.406072      3.055725
  C      -1.174501     -2.136208     -3.768384
  H      -0.283212     -2.153329     -3.110341
  H      -1.439681     -3.176831     -4.037572
  H      -0.941968     -1.571985     -4.684963
  C      -3.156174      1.463668      2.034015
  H      -2.050301      1.458861      2.010358
  H      -3.518667      2.506524      2.115535
  H      -3.501577      0.893991      2.910421
  C      -2.880068      1.880183     -5.328141
  H      -2.408765      0.877276     -5.327427
  H      -3.979180      1.755585     -5.379168
  H      -2.536640      2.447633     -6.206141
  C      -1.160296      6.330162      0.510066
  H      -0.679176      5.855541      1.389072
  H      -0.470548      7.088307      0.091018
  H      -2.092424      6.821774      0.826163
  C       1.772688      0.964353     -3.546283
  H       1.004320      0.359472     -3.025862
  H       1.345567      1.354230     -4.490282
  H       2.642144      0.331203     -3.779114
  C       0.485496      1.107971      0.515684
  H       1.365094      1.058997     -0.150399
  H      -0.227566      0.304302      0.246688
  H      -0.000139      2.086752      0.397218
  C       5.249938     -3.690786      2.133955
  H       5.586609     -3.240542      1.178779
  H       5.725555     -3.146144      2.972626
  H       5.555778     -4.747258      2.166223
  C       5.359288      1.705883     -2.400574
  H       6.203658      1.436664     -1.735642
  H       4.756408      0.798971     -2.600598
  H       5.751709      2.101044     -3.349292
  C       1.838698      3.354020      3.830697
  H       2.182418      4.401661      3.719586
  H       0.871135      3.219916      3.311461
  H       1.718627      3.124734      4.900029
108
[6]CPP-12OMe, Relaxed Surface Scan Step 46
  C       3.183548     -2.483112      2.289461
  O       3.843111     -3.683786      2.351780
  C       3.835821     -1.232580      2.149505
  H       4.927576     -1.190133      2.110678
  C       3.120400     -0.024807      1.990690
  C       1.702245     -0.115406      2.017270
  O       0.886312      0.978952      1.771806
  C       1.073962     -1.334040      2.223439
  H      -0.018310     -1.350251      2.180472
  C       1.772293     -2.550976      2.320914
  C       3.090065      2.447312      1.994587
  O       2.781403      2.408558      3.322631
  C       2.647365      3.448284      1.119387
  H       1.887990      4.144926      1.479788
  C       2.892320      3.384065     -0.273710
  C       3.931884      2.488464     -0.669795
  O       4.557571      2.736680     -1.851207
  C       4.166016      1.357455      0.138244
  H       4.667021      0.484127     -0.292106
  C       3.664537      1.263494      1.456490
  C       1.792560      3.815328     -1.178562
  C       1.374471      2.972016     -2.253317
  O       2.257912      2.057234     -2.763750
  C       0.021053      2.911411     -2.606122
  H      -0.305097      2.143572     -3.306741
  C      -0.986838      3.605488     -1.913668
  C      -0.552453      4.617444     -1.020004
  O      -1.537448      5.368874     -0.429721
  C       0.811145      4.727664     -0.701158
  H       1.117129      5.441378      0.067609
  C      -2.712123      2.473713     -0.549220
  H      -2.355882      3.050478      0.306498
  C      -3.378026      1.258103     -0.336298
  O      -3.671277      0.797481      0.920904
  C      -3.622167      0.379752     -1.437494
  C      -3.455587      0.934175     -2.728330
  H      -3.712093      0.312138     -3.584408
  C      -2.812901      2.162768     -2.936286
  O      -2.510798      2.654240     -4.183444
  C      -2.286985      2.880112     -1.832486
  C      -4.221619     -1.689683     -0.077110
  H      -4.979354     -1.120698      0.459530
  C      -3.772998     -2.906209      0.459572
  O      -4.330879     -3.457803      1.589315
  C      -2.617787     -3.544073     -0.084611
  C      -2.239255     -3.092991     -1.372235
  H      -1.417899     -3.615279     -1.858397
  C      -2.730545     -1.916936     -1.945054
  O      -2.250842     -1.450311     -3.145581
  C      -3.634965     -1.087845     -1.214007
  C      -1.583241     -4.223314      0.747959
  C      -1.562952     -3.951338      2.139353
  H      -2.511079     -3.705214      2.615394
  C      -0.365951     -3.727115      2.829336
  O      -0.315115     -3.280720      4.123422
  C       0.859137     -3.716888      2.115270
  C       0.858467     -4.363377      0.862331
  H       1.805810     -4.426467      0.319928
  C      -0.341439     -4.678243      0.201440
  O      -0.364436     -5.244771     -1.051043
  C      -1.537272     -3.000921      4.784473
  H      -2.108217     -2.205253      4.264454
  H      -2.175284     -3.902769      4.863822
  H      -1.265414     -2.655988      5.793218
  C       0.870765     -5.615071     -1.643682
  H       1.500991     -4.731245     -1.867714
  H       1.438970     -6.302161     -0.988122
  H       0.614694     -6.128342     -2.582742
  C      -5.413829     -2.779685      2.208405
  H      -5.115678     -1.775417      2.568088
  H      -6.270316     -2.672072      1.515846
  H      -5.711739     -3.404361      3.063945
  C      -1.163860     -2.126948     -3.753205
  H      -0.275455     -2.148034     -3.091410
  H      -1.428695     -3.165982     -4.028916
  H      -0.926975     -1.558374     -4.665984
  C      -3.087363      1.440892      2.046524
  H      -1.982504      1.430370      1.994743
  H      -3.442427      2.484273      2.151146
  H      -3.414163      0.861458      2.923735
  C      -2.903435      1.894473     -5.314863
  H      -2.428557      0.893274     -5.320264
  H      -4.002476      1.766125     -5.356751
  H      -2.569485      2.465049     -6.194495
  C      -1.161978      6.312532      0.559406
  H      -0.677248      5.823477      1.428459
  H      -0.474676      7.078642      0.150995
  H      -2.093644      6.797413      0.887028
  C       1.768670      1.042869     -3.625743
  H       1.002927      0.416525     -3.127053
  H       1.339064      1.465655     -4.554254
  H       2.640010      0.421623     -3.882258
  C       0.498698      1.076393      0.392837
  H       1.386190      1.029501     -0.262601
  H      -0.206771      0.266990      0.120899
  H       0.006698      2.050374      0.265059
  C       5.260564     -3.677026      2.319324
  H       5.647114     -3.248621      1.373051
  H       5.684189     -3.106675      3.168768
  H       5.572106     -4.729521      2.396238
  C       5.342904      1.704843     -2.419531
  H       6.185270      1.424812     -1.756562
  H       4.733762      0.803578     -2.626156
  H       5.738080      2.104289     -3.365317
  C       1.810452      3.319157      3.812635
  H       2.151660      4.369403      3.719713
  H       0.851065      3.189090      3.277111
  H       1.675112      3.076471      4.877204
108
[6]CPP-12OMe, Relaxed Surface Scan Step 47
  C       3.180851     -2.487991      2.329898
  O       3.845730     -3.678957      2.466906
  C       3.828949     -1.233930      2.192410
  H       4.920715     -1.181259      2.212315
  C       3.112941     -0.037214      1.968670
  C       1.697701     -0.142036      1.911332
  O       0.889056      0.948813      1.633630
  C       1.069186     -1.361940      2.108563
  H      -0.019787     -1.391254      2.013489
  C       1.771418     -2.567366      2.283493
  C       3.085981      2.429245      1.981888
  O       2.758868      2.373495      3.305699
  C       2.640851      3.436088      1.114473
  H       1.877781      4.125102      1.481047
  C       2.883581      3.385201     -0.279308
  C       3.920055      2.489671     -0.683542
  O       4.548733      2.745605     -1.861638
  C       4.151445      1.351906      0.115506
  H       4.651877      0.482050     -0.322808
  C       3.670709      1.251501      1.440923
  C       1.786944      3.835073     -1.179350
  C       1.369172      3.020150     -2.276103
  O       2.254074      2.122742     -2.813664
  C       0.014361      2.962168     -2.625683
  H      -0.310662      2.209009     -3.342483
  C      -0.994249      3.631595     -1.910092
  C      -0.559573      4.628506     -0.998996
  O      -1.544381      5.365697     -0.390770
  C       0.804126      4.735717     -0.681968
  H       1.109644      5.434329      0.100632
  C      -2.697651      2.479760     -0.536746
  H      -2.337962      3.056695      0.317291
  C      -3.354395      1.260037     -0.320258
  O      -3.629021      0.793843      0.939148
  C      -3.608315      0.384607     -1.421037
  C      -3.451502      0.940717     -2.712257
  H      -3.712336      0.318854     -3.567251
  C      -2.815344      2.172226     -2.923458
  O      -2.525502      2.666211     -4.172696
  C      -2.285959      2.892202     -1.822691
  C      -4.215425     -1.683640     -0.063166
  H      -4.969899     -1.111182      0.474535
  C      -3.774158     -2.904174      0.470764
  O      -4.333719     -3.454777      1.600095
  C      -2.623677     -3.548118     -0.075396
  C      -2.239157     -3.094608     -1.360394
  H      -1.420065     -3.620258     -1.846924
  C      -2.722590     -1.913611     -1.929953
  O      -2.237425     -1.443560     -3.126906
  C      -3.624847     -1.083079     -1.198463
  C      -1.593580     -4.236974      0.755470
  C      -1.562545     -3.954842      2.144485
  H      -2.505061     -3.693081      2.623504
  C      -0.358725     -3.735231      2.824759
  O      -0.295405     -3.271861      4.112064
  C       0.861366     -3.742392      2.102442
  C       0.846732     -4.397644      0.854445
  H       1.788549     -4.467860      0.303088
  C      -0.360411     -4.708216      0.204125
  O      -0.397889     -5.281160     -1.044917
  C      -1.509934     -2.963128      4.774284
  H      -2.071386     -2.167625      4.243797
  H      -2.160958     -3.853828      4.871931
  H      -1.227888     -2.605752      5.775888
  C       0.829471     -5.666318     -1.644416
  H       1.465358     -4.789557     -1.879946
  H       1.396963     -6.353383     -0.988200
  H       0.561753     -6.184196     -2.577667
  C      -5.412237     -2.771634      2.221435
  H      -5.108192     -1.769530      2.582236
  H      -6.268899     -2.658283      1.529984
  H      -5.712635     -3.395925      3.076374
  C      -1.144871     -2.115996     -3.729233
  H      -0.261947     -2.139295     -3.060243
  H      -1.406151     -3.153895     -4.012649
  H      -0.901297     -1.542568     -4.637214
  C      -3.008401      1.417674      2.056684
  H      -1.905637      1.401110      1.971650
  H      -3.354116      2.461306      2.187307
  H      -3.313238      0.827359      2.934622
  C      -2.925805      1.906740     -5.301744
  H      -2.447340      0.907321     -5.313167
  H      -4.024698      1.774549     -5.333525
  H      -2.602103      2.479997     -6.183467
  C      -1.168192      6.289857      0.616355
  H      -0.680329      5.784163      1.474060
  H      -0.483431      7.065425      0.221795
  H      -2.099973      6.766140      0.956026
  C       1.770223      1.144555     -3.719286
  H       1.008904      0.491530     -3.248519
  H       1.336957      1.605680     -4.627553
  H       2.645177      0.540762     -4.003574
  C       0.508142      1.027009      0.252608
  H       1.400067      0.987200     -0.397175
  H      -0.185503      0.206304     -0.016113
  H       0.001905      1.991902      0.115628
  C       5.262362     -3.657669      2.521710
  H       5.702924     -3.254430      1.588096
  H       5.627542     -3.056909      3.377362
  H       5.578006     -4.703865      2.650433
  C       5.327700      1.714697     -2.440329
  H       6.167906      1.422060     -1.780112
  H       4.712696      0.819652     -2.656641
  H       5.725855      2.121601     -3.381690
  C       1.777878      3.273701      3.794392
  H       2.116630      4.326430      3.722804
  H       0.826694      3.150338      3.242452
  H       1.627144      3.014524      4.853018
108
[6]CPP-12OMe, Relaxed Surface Scan Step 48
  C       3.164230     -2.517488      2.375867
  O       3.832203     -3.674425      2.678489
  C       3.798301     -1.257029      2.216360
  H       4.879731     -1.171038      2.350107
  C       3.081053     -0.097383      1.853345
  C       1.683926     -0.241025      1.655236
  O       0.884278      0.828283      1.288402
  C       1.065569     -1.466188      1.851423
  H      -0.010099     -1.532337      1.663228
  C       1.769902     -2.634044      2.190685
  C       3.008541      2.360750      1.943561
  O       2.619585      2.237373      3.247569
  C       2.579146      3.398288      1.106841
  H       1.798241      4.062528      1.480273
  C       2.855000      3.406959     -0.281497
  C       3.903816      2.531898     -0.698231
  O       4.551284      2.831452     -1.856011
  C       4.137033      1.370551      0.067338
  H       4.663030      0.525379     -0.388745
  C       3.633061      1.216754      1.377938
  C       1.776294      3.905113     -1.178672
  C       1.371500      3.158437     -2.327189
  O       2.273168      2.317579     -2.924274
  C       0.014691      3.094925     -2.673905
  H      -0.301192      2.372521     -3.425863
  C      -1.000707      3.701159     -1.911569
  C      -0.575022      4.670835     -0.965683
  O      -1.565685      5.374281     -0.327805
  C       0.786024      4.776877     -0.644466
  H       1.084434      5.441663      0.169646
  C      -2.644524      2.501020     -0.511953
  H      -2.275979      3.082068      0.335128
  C      -3.281372      1.274107     -0.280364
  O      -3.510509      0.802172      0.986273
  C      -3.562398      0.401150     -1.374669
  C      -3.426799      0.952952     -2.669693
  H      -3.698224      0.326601     -3.518396
  C      -2.803619      2.188905     -2.895662
  O      -2.540740      2.680203     -4.152253
  C      -2.267242      2.921888     -1.806410
  C      -4.198033     -1.655564     -0.013614
  H      -4.944532     -1.069644      0.521201
  C      -3.780407     -2.884691      0.520949
  O      -4.347012     -3.424500      1.651833
  C      -2.644825     -3.552059     -0.025364
  C      -2.235445     -3.096760     -1.301974
  H      -1.421951     -3.635300     -1.784190
  C      -2.690241     -1.902852     -1.868109
  O      -2.177274     -1.425957     -3.050778
  C      -3.591432     -1.065477     -1.145228
  C      -1.633950     -4.272944      0.803369
  C      -1.568026     -3.961051      2.184415
  H      -2.491058     -3.649172      2.671975
  C      -0.343219     -3.763226      2.835405
  O      -0.238856     -3.258217      4.103613
  C       0.859714     -3.824054      2.087150
  C       0.798951     -4.508163      0.856360
  H       1.723795     -4.608562      0.280830
  C      -0.430542     -4.800118      0.239356
  O      -0.515056     -5.395237     -0.996389
  C      -1.427516     -2.874913      4.773931
  H      -1.965230     -2.077229      4.222559
  H      -2.112411     -3.733459      4.917136
  H      -1.112719     -2.492160      5.756240
  C       0.685249     -5.834158     -1.613660
  H       1.342600     -4.984265     -1.885946
  H       1.246185     -6.522474     -0.953093
  H       0.379674     -6.365886     -2.527242
  C      -5.409282     -2.719459      2.276784
  H      -5.084415     -1.722409      2.633458
  H      -6.267179     -2.591478      1.589357
  H      -5.717345     -3.335859      3.134705
  C      -1.051666     -2.076321     -3.615582
  H      -0.197622     -2.095833     -2.909966
  H      -1.285819     -3.113702     -3.923889
  H      -0.778587     -1.488036     -4.505553
  C      -2.783702      1.368737      2.071632
  H      -1.692652      1.325944      1.893259
  H      -3.088699      2.414823      2.268481
  H      -3.033610      0.754021      2.950439
  C      -2.960919      1.915710     -5.270902
  H      -2.476811      0.919224     -5.290778
  H      -4.059412      1.777214     -5.278040
  H      -2.660058      2.489140     -6.160574
  C      -1.197041      6.259646      0.716236
  H      -0.706362      5.723193      1.553475
  H      -0.517371      7.055250      0.354147
  H      -2.132526      6.715141      1.073750
  C       1.816891      1.429500     -3.930868
  H       1.073509      0.708619     -3.536045
  H       1.371101      1.974200     -4.785051
  H       2.708005      0.883134     -4.274816
  C       0.535470      0.844267     -0.101153
  H       1.445213      0.863906     -0.727433
  H      -0.085627     -0.033384     -0.368165
  H      -0.045151      1.760131     -0.269844
  C       5.232267     -3.608038      2.892495
  H       5.769927     -3.265756      1.985876
  H       5.484127     -2.932858      3.733489
  H       5.551450     -4.631727      3.139291
  C       5.332955      1.820903     -2.466081
  H       6.168328      1.502297     -1.811801
  H       4.717572      0.935745     -2.719541
  H       5.738810      2.261420     -3.388894
  C       1.604522      3.100318      3.732455
  H       1.932059      4.159060      3.734223
  H       0.682391      3.000515      3.127945
  H       1.404172      2.783580      4.766986
108
[6]CPP-12OMe, Relaxed Surface Scan Step 49
  C       3.385883     -2.654543      2.449463
  O       3.483994     -3.323283      3.633798
  C       3.958607     -1.386840      2.202983
  H       4.353968     -0.803673      3.039311
  C       3.857334     -0.759222      0.948599
  C       3.331967     -1.527149     -0.124693
  O       3.322103     -0.921282     -1.356768
  C       2.675669     -2.729362      0.140582
  H       2.043017     -3.172614     -0.631225
  C       2.559098     -3.238261      1.456143
  C       2.299366      1.093399      1.176133
  O       1.519152      0.154380      1.804043
  C       1.792644      2.326660      0.766878
  H       0.741062      2.564444      0.942640
  C       2.521948      3.191026     -0.076263
  C       3.867554      2.870531     -0.356791
  O       4.552145      3.765551     -1.130784
  C       4.405432      1.643591      0.101797
  H       5.411874      1.340911     -0.196598
  C       3.612383      0.712174      0.793322
  C       1.597959      4.067225     -0.863393
  C       1.249116      3.590536     -2.155807
  O       2.234236      2.954764     -2.860517
  C      -0.102515      3.557249     -2.527526
  H      -0.407960      2.962236     -3.388975
  C      -1.126896      4.036125     -1.675003
  C      -0.708505      4.883621     -0.609787
  O      -1.688467      5.558779      0.076411
  C       0.632331      4.843995     -0.191157
  H       0.904556      5.260728      0.782810
  C      -2.847315      2.900424     -0.305693
  H      -2.558976      3.557428      0.513476
  C      -3.489730      1.693989     -0.014481
  O      -3.834195      1.370273      1.275955
  C      -3.670095      0.709417     -1.038470
  C      -3.482245      1.189632     -2.361593
  H      -3.718727      0.514484     -3.179860
  C      -2.869967      2.417862     -2.650586
  O      -2.595646      2.828901     -3.934541
  C      -2.379795      3.234679     -1.596961
  C      -4.087025     -1.226954      0.556275
  H      -4.730258     -0.589581      1.157134
  C      -3.580812     -2.406804      1.119916
  O      -3.897158     -2.818146      2.394089
  C      -2.604266     -3.168754      0.425471
  C      -2.430195     -2.839135     -0.937208
  H      -1.744331     -3.457022     -1.515330
  C      -2.957805     -1.680553     -1.515115
  O      -2.687378     -1.354400     -2.821817
  C      -3.680184     -0.739135     -0.713594
  C      -1.504277     -3.917522      1.089474
  C      -1.007775     -3.403062      2.307714
  H      -1.688517     -2.795303      2.904640
  C       0.355148     -3.430171      2.640759
  O       0.845415     -2.750755      3.720973
  C       1.287598     -3.969337      1.706904
  C       0.740133     -4.782545      0.684242
  H       1.440663     -5.288265      0.013963
  C      -0.628224     -4.786695      0.379753
  O      -1.163205     -5.483994     -0.676759
  C      -0.069559     -2.142659      4.615988
  H      -0.638774     -1.323973      4.134366
  H      -0.783768     -2.881462      5.027796
  H       0.539545     -1.724621      5.431308
  C      -0.298866     -6.303303     -1.446562
  H       0.471519     -5.706851     -1.975832
  H       0.207302     -7.059857     -0.816653
  H      -0.937794     -6.809490     -2.185661
  C      -4.808039     -2.032778      3.146244
  H      -4.422318     -1.007753      3.313557
  H      -5.793433     -1.964938      2.646404
  H      -4.923759     -2.545329      4.113127
  C      -1.774839     -2.154544     -3.553680
  H      -0.777270     -2.177170     -3.072442
  H      -2.140770     -3.192821     -3.669600
  H      -1.690891     -1.685735     -4.546255
  C      -3.519440      2.279218      2.317952
  H      -2.427379      2.442637      2.402987
  H      -4.017965      3.256319      2.170653
  H      -3.890619      1.815101      3.244556
  C      -3.002725      1.995501     -5.007561
  H      -2.505971      1.005898     -4.968349
  H      -4.099197      1.843022     -5.008511
  H      -2.706240      2.519999     -5.928421
  C      -1.305882      6.337495      1.199444
  H      -0.915156      5.707661      2.023634
  H      -0.537021      7.085405      0.926577
  H      -2.217784      6.852910      1.536318
  C       1.865863      2.181488     -3.988279
  H       1.162337      1.370482     -3.713262
  H       1.402164      2.803518     -4.778728
  H       2.799285      1.742466     -4.372134
  C       2.544309     -1.503658     -2.384276
  H       2.885502     -2.528878     -2.631533
  H       1.470468     -1.540570     -2.108947
  H       2.671067     -0.858453     -3.266323
  C       3.916414     -2.601867      4.773969
  H       4.967764     -2.266906      4.673193
  H       3.271918     -1.720374      4.956010
  H       3.839283     -3.296798      5.623717
  C       5.762736      3.339532     -1.731866
  H       6.553710      3.150971     -0.978931
  H       5.611514      2.421474     -2.332563
  H       6.082990      4.161440     -2.389955
  C       0.110705      0.234244      1.622348
  H      -0.342758      1.025662      2.252120
  H      -0.151762      0.427976      0.565378
  H      -0.293050     -0.743883      1.918963
108
[6]CPP-12OMe, Relaxed Surface Scan Step 50
  C       3.369747     -2.622541      2.459557
  O       3.443975     -3.293864      3.644882
  C       3.977131     -1.369434      2.219960
  H       4.390564     -0.804954      3.060125
  C       3.890689     -0.726351      0.971935
  C       3.331991     -1.468765     -0.104034
  O       3.329961     -0.854198     -1.331341
  C       2.652848     -2.659697      0.152112
  H       2.011736     -3.085031     -0.622603
  C       2.535708     -3.185079      1.461175
  C       2.415815      1.186508      1.302854
  O       1.679991      0.302839      2.050726
  C       1.895811      2.403076      0.860571
  H       0.860612      2.663205      1.091838
  C       2.573272      3.206653     -0.081400
  C       3.898926      2.856941     -0.421346
  O       4.551535      3.711622     -1.264988
  C       4.444732      1.639627      0.051365
  H       5.419515      1.301554     -0.307630
  C       3.681649      0.751646      0.828749
  C       1.618953      4.039054     -0.875573
  C       1.265269      3.548293     -2.161904
  O       2.244695      2.909783     -2.872702
  C      -0.087666      3.512855     -2.529689
  H      -0.393997      2.915215     -3.388861
  C      -1.111733      3.995844     -1.680445
  C      -0.692822      4.846023     -0.617965
  O      -1.672919      5.522056      0.067650
  C       0.649910      4.816805     -0.206983
  H       0.927667      5.251568      0.757433
  C      -2.844422      2.866819     -0.321211
  H      -2.550930      3.515839      0.502564
  C      -3.503112      1.666666     -0.040085
  O      -3.856922      1.337978      1.246192
  C      -3.691590      0.690982     -1.071021
  C      -3.495097      1.176767     -2.390692
  H      -3.736152      0.509126     -3.213828
  C      -2.866640      2.399190     -2.669646
  O      -2.582236      2.814745     -3.950077
  C      -2.370587      3.203631     -1.609380
  C      -4.123090     -1.252118      0.512494
  H      -4.772459     -0.618938      1.111309
  C      -3.613476     -2.430271      1.076892
  O      -3.935552     -2.845939      2.348394
  C      -2.626487     -3.183582      0.387527
  C      -2.449683     -2.852593     -0.974608
  H      -1.757467     -3.465475     -1.550342
  C      -2.980884     -1.696477     -1.553578
  O      -2.706320     -1.367178     -2.858537
  C      -3.709653     -0.759125     -0.753213
  C      -1.520781     -3.919773      1.056169
  C      -1.041586     -3.410705      2.283150
  H      -1.734477     -2.817070      2.880693
  C       0.318722     -3.421254      2.627934
  O       0.783483     -2.750286      3.727517
  C       1.267900     -3.929153      1.694932
  C       0.741423     -4.739046      0.658332
  H       1.455982     -5.226062     -0.010909
  C      -0.624359     -4.768520      0.346079
  O      -1.139455     -5.470754     -0.716980
  C      -0.154632     -2.309294      4.694300
  H      -0.795367     -1.489911      4.311630
  H      -0.803547     -3.139491      5.032568
  H       0.438486     -1.931717      5.540785
  C      -0.255019     -6.271138     -1.483963
  H       0.507377     -5.658529     -2.006272
  H       0.261201     -7.020103     -0.853152
  H      -0.879648     -6.786688     -2.228782
  C      -4.860367     -2.070637      3.093874
  H      -4.485163     -1.042932      3.268463
  H      -5.841208     -2.009352      2.584346
  H      -4.981537     -2.587259      4.057945
  C      -1.779120     -2.156145     -3.584238
  H      -0.785936     -2.170584     -3.093694
  H      -2.133796     -3.197580     -3.706846
  H      -1.690658     -1.683622     -4.574684
  C      -3.498321      2.215015      2.301034
  H      -2.400481      2.343258      2.370337
  H      -3.968824      3.209887      2.182896
  H      -3.869032      1.743514      3.224146
  C      -2.995758      1.993327     -5.029787
  H      -2.511657      0.997307     -4.995141
  H      -4.094041      1.854590     -5.035772
  H      -2.689299      2.519830     -5.946250
  C      -1.289053      6.309334      1.183967
  H      -0.888447      5.686814      2.009036
  H      -0.527435      7.061578      0.902637
  H      -2.202493      6.819931      1.524017
  C       1.873884      2.196700     -4.038321
  H       1.161146      1.379643     -3.808871
  H       1.419339      2.862497     -4.797730
  H       2.804734      1.768200     -4.439940
  C       2.508576     -1.390030     -2.350675
  H       2.805964     -2.422578     -2.622910
  H       1.440680     -1.391427     -2.051749
  H       2.640780     -0.734735     -3.224222
  C       3.851358     -2.572553      4.794854
  H       4.910250     -2.253569      4.726669
  H       3.213581     -1.681316      4.950867
  H       3.737889     -3.262084      5.645069
  C       5.693924      3.227962     -1.950372
  H       6.539956      3.037511     -1.260452
  H       5.463972      2.296957     -2.504099
  H       5.981963      4.017986     -2.660417
  C       0.265690      0.425329      2.032455
  H      -0.082331      1.280430      2.646725
  H      -0.119772      0.543919      1.001939
  H      -0.122187     -0.510523      2.456885
108
[6]CPP-12OMe, Relaxed Surface Scan Step 51
  C       3.344158     -2.591142      2.470945
  O       3.395538     -3.265073      3.656668
  C       3.983732     -1.352603      2.238446
  H       4.414432     -0.807093      3.082087
  C       3.915106     -0.695723      0.995803
  C       3.327336     -1.414379     -0.082811
  O       3.336775     -0.794336     -1.306908
  C       2.626563     -2.594230      0.163983
  H       1.979541     -3.003077     -0.614534
  C       2.505306     -3.134085      1.466679
  C       2.544003      1.287465      1.425610
  O       1.867979      0.477780      2.300913
  C       2.008321      2.483501      0.946677
  H       0.994468      2.770941      1.233203
  C       2.625544      3.218382     -0.089190
  C       3.929127      2.837075     -0.482185
  O       4.550764      3.649759     -1.387808
  C       4.479324      1.627930      0.004276
  H       5.416123      1.249341     -0.410657
  C       3.748110      0.787814      0.862246
  C       1.638169      4.004203     -0.886661
  C       1.275699      3.497341     -2.164843
  O       2.246707      2.853983     -2.883651
  C      -0.079378      3.459476     -2.525226
  H      -0.388428      2.858282     -3.380836
  C      -1.100999      3.948100     -1.677850
  C      -0.678896      4.800548     -0.618878
  O      -1.657806      5.476438      0.068981
  C       0.666883      4.782885     -0.219567
  H       0.952373      5.237499      0.733281
  C      -2.844062      2.824119     -0.328037
  H      -2.542315      3.461840      0.501681
  C      -3.518593      1.629840     -0.059039
  O      -3.876484      1.291283      1.223301
  C      -3.719066      0.667207     -1.099702
  C      -3.516549      1.162129     -2.414833
  H      -3.764596      0.504676     -3.244188
  C      -2.871551      2.378735     -2.681407
  O      -2.579080      2.802344     -3.957440
  C      -2.366707      3.166756     -1.613087
  C      -4.168057     -1.287156      0.465574
  H      -4.825129     -0.660114      1.062689
  C      -3.655217     -2.464780      1.028491
  O      -3.984916     -2.888990      2.295267
  C      -2.655061     -3.205915      0.344745
  C      -2.471912     -2.869739     -1.015367
  H      -1.770327     -3.474726     -1.588084
  C      -3.006878     -1.715067     -1.593470
  O      -2.724711     -1.377495     -2.894624
  C      -3.745367     -0.785341     -0.793404
  C      -1.543242     -3.927148      1.020090
  C      -1.082850     -3.416615      2.253362
  H      -1.789665     -2.836766      2.848173
  C       0.274489     -3.404426      2.609436
  O       0.713755     -2.734842      3.722259
  C       1.240658     -3.889548      1.682958
  C       0.737050     -4.700579      0.635765
  H       1.466192     -5.171129     -0.029455
  C      -0.625368     -4.755724      0.313221
  O      -1.118566     -5.463684     -0.756392
  C      -0.240995     -2.389213      4.711909
  H      -0.924163     -1.584684      4.372247
  H      -0.846773     -3.266639      5.007881
  H       0.336052     -2.025146      5.575491
  C      -0.213027     -6.244848     -1.518641
  H       0.541680     -5.616274     -2.033057
  H       0.312284     -6.985758     -0.885837
  H      -0.821864     -6.769883     -2.269884
  C      -4.925302     -2.126896      3.034778
  H      -4.561992     -1.096796      3.220039
  H      -5.900778     -2.071561      2.514389
  H      -5.052710     -2.650525      3.994278
  C      -1.779345     -2.150903     -3.613688
  H      -0.792145     -2.156679     -3.110998
  H      -2.120044     -3.195703     -3.747072
  H      -1.684537     -1.671359     -4.600189
  C      -3.471984      2.130650      2.291916
  H      -2.369726      2.226394      2.340416
  H      -3.916163      3.141188      2.209425
  H      -3.837446      1.646674      3.210727
  C      -3.002675      1.997187     -5.045409
  H      -2.532509      0.994238     -5.019993
  H      -4.102771      1.873699     -5.053861
  H      -2.687933      2.528186     -5.956467
  C      -1.270750      6.270574      1.178974
  H      -0.857278      5.654320      2.002498
  H      -0.518233      7.028654      0.888749
  H      -2.185344      6.774551      1.525757
  C       1.871656      2.201123     -4.082573
  H       1.153759      1.377720     -3.895718
  H       1.421130      2.907063     -4.807181
  H       2.799894      1.787086     -4.504925
  C       2.483560     -1.289585     -2.321018
  H       2.742472     -2.327777     -2.610591
  H       1.420686     -1.258459     -2.007028
  H       2.626583     -0.627763     -3.187641
  C       3.797836     -2.549507      4.812409
  H       4.865131     -2.255851      4.764378
  H       3.178331     -1.643074      4.953259
  H       3.652172     -3.233735      5.662100
  C       5.630390      3.112308     -2.132550
  H       6.516317      2.919525     -1.495447
  H       5.337655      2.171326     -2.637366
  H       5.890061      3.870982     -2.886420
  C       0.466448      0.650100      2.434601
  H       0.212707      1.577697      2.986942
  H      -0.036214      0.668917      1.448320
  H       0.116725     -0.221292      3.004030
108
[6]CPP-12OMe, Relaxed Surface Scan Step 52
  C       3.318666     -2.568537      2.487790
  O       3.347570     -3.243451      3.673910
  C       3.976617     -1.338342      2.264421
  H       4.407728     -0.802034      3.113256
  C       3.932656     -0.677015      1.022240
  C       3.348150     -1.388369     -0.064817
  O       3.385492     -0.774664     -1.291141
  C       2.629919     -2.559596      0.172801
  H       1.990256     -2.961913     -0.615143
  C       2.487542     -3.101843      1.472301
  C       2.645256      1.359702      1.514471
  O       2.024778      0.613056      2.481785
  C       2.092983      2.537137      1.007602
  H       1.098726      2.847272      1.336040
  C       2.657052      3.216529     -0.095078
  C       3.941582      2.810823     -0.527928
  O       4.536393      3.590937     -1.478399
  C       4.495728      1.608633     -0.031363
  H       5.400205      1.198239     -0.485427
  C       3.796542      0.808379      0.890378
  C       1.643242      3.966874     -0.890810
  C       1.270025      3.445372     -2.160507
  O       2.231004      2.791721     -2.884167
  C      -0.087061      3.410346     -2.513672
  H      -0.401800      2.805637     -3.364668
  C      -1.103351      3.909704     -1.667639
  C      -0.674531      4.762973     -0.612638
  O      -1.649966      5.441650      0.077668
  C       0.674025      4.750033     -0.223977
  H       0.968060      5.220519      0.718448
  C      -2.849219      2.788482     -0.321414
  H      -2.534752      3.412816      0.513912
  C      -3.534621      1.597958     -0.063254
  O      -3.886278      1.244631      1.216706
  C      -3.751048      0.651269     -1.115060
  C      -3.551282      1.158571     -2.425523
  H      -3.809313      0.512524     -3.260972
  C      -2.894221      2.371266     -2.680689
  O      -2.600717      2.806536     -3.952522
  C      -2.376557      3.140719     -1.605309
  C      -4.210144     -1.318444      0.427503
  H      -4.875751     -0.700280      1.024752
  C      -3.690907     -2.495669      0.985657
  O      -4.025490     -2.932173      2.246935
  C      -2.676961     -3.220537      0.304783
  C      -2.487744     -2.875105     -1.052114
  H      -1.775023     -3.468847     -1.622986
  C      -3.029523     -1.721572     -1.626079
  O      -2.740469     -1.370196     -2.921910
  C      -3.780635     -0.804328     -0.823740
  C      -1.558397     -3.927043      0.985105
  C      -1.112724     -3.408792      2.220350
  H      -1.830956     -2.836781      2.808856
  C       0.241687     -3.379251      2.586439
  O       0.663921     -2.704120      3.702562
  C       1.220483     -3.857998      1.670156
  C       0.734114     -4.671698      0.617111
  H       1.473872     -5.134951     -0.041433
  C      -0.625100     -4.742225      0.283557
  O      -1.101445     -5.453595     -0.791495
  C      -0.306615     -2.363128      4.677994
  H      -0.997280     -1.571491      4.323758
  H      -0.904182     -3.246151      4.974692
  H       0.255685     -1.985260      5.545465
  C      -0.180646     -6.221618     -1.548690
  H       0.570836     -5.582580     -2.054904
  H       0.348173     -6.958454     -0.914023
  H      -0.777080     -6.751322     -2.306579
  C      -4.980916     -2.186278      2.983613
  H      -4.630936     -1.153670      3.180289
  H      -5.952131     -2.137579      2.454626
  H      -5.111343     -2.718794      3.937808
  C      -1.771153     -2.119318     -3.634844
  H      -0.791483     -2.112669     -3.117580
  H      -2.091049     -3.168577     -3.783995
  H      -1.670714     -1.628157     -4.615086
  C      -3.445302      2.051500      2.295775
  H      -2.340394      2.123315      2.325848
  H      -3.869557      3.072648      2.244145
  H      -3.804543      1.554991      3.210403
  C      -3.037653      2.019498     -5.048423
  H      -2.579356      1.010817     -5.036839
  H      -4.139168      1.909028     -5.054339
  H      -2.719928      2.557589     -5.954278
  C      -1.257260      6.241336      1.181329
  H      -0.834510      5.629871      2.003804
  H      -0.510288      7.001665      0.882581
  H      -2.171008      6.742895      1.533826
  C       1.847164      2.165135     -4.094259
  H       1.127460      1.340103     -3.921766
  H       1.395553      2.887848     -4.801323
  H       2.771713      1.756816     -4.530147
  C       2.533582     -1.254318     -2.314072
  H       2.776056     -2.297318     -2.600351
  H       1.468332     -1.202611     -2.011419
  H       2.698706     -0.595795     -3.179114
  C       3.751592     -2.535188      4.833551
  H       4.824716     -2.261905      4.796258
  H       3.148765     -1.616672      4.968346
  H       3.584339     -3.216266      5.681798
  C       5.577254      3.018950     -2.252065
  H       6.485471      2.829482     -1.646188
  H       5.251230      2.069750     -2.719518
  H       5.816278      3.754260     -3.035345
  C       0.643838      0.828271      2.720333
  H       0.454128      1.800445      3.218618
  H       0.059715      0.783492      1.780516
  H       0.328898      0.010877      3.382791
108
[6]CPP-12OMe, Relaxed Surface Scan Step 53
  C       3.294203     -2.565135      2.489724
  O       3.296726     -3.242787      3.675073
  C       3.975345     -1.346255      2.277234
  H       4.412251     -0.824016      3.131177
  C       3.955178     -0.677286      1.036838
  C       3.367717     -1.377867     -0.058184
  O       3.430674     -0.769124     -1.285681
  C       2.631615     -2.540049      0.168151
  H       1.997087     -2.933673     -0.628365
  C       2.469045     -3.085171      1.463119
  C       2.777194      1.422318      1.610502
  O       2.247059      0.752132      2.681886
  C       2.199419      2.578903      1.082637
  H       1.230844      2.913699      1.459431
  C       2.692191      3.198476     -0.088743
  C       3.952947      2.769960     -0.569737
  O       4.515392      3.521744     -1.561216
  C       4.511406      1.570719     -0.073018
  H       5.374321      1.125952     -0.572653
  C       3.852736      0.809364      0.910562
  C       1.642556      3.907515     -0.872550
  C       1.257304      3.376384     -2.135282
  O       2.207902      2.717812     -2.868815
  C      -0.101742      3.344055     -2.480525
  H      -0.420970      2.742076     -3.331596
  C      -1.113897      3.847602     -1.633587
  C      -0.679027      4.693106     -0.575198
  O      -1.651534      5.368000      0.123525
  C       0.672787      4.686510     -0.199233
  H       0.975101      5.169868      0.733911
  C      -2.880914      2.729129     -0.311545
  H      -2.561040      3.334485      0.535781
  C      -3.584697      1.544105     -0.078103
  O      -3.949400      1.172158      1.192585
  C      -3.805430      0.618212     -1.147169
  C      -3.595277      1.144739     -2.448056
  H      -3.855834      0.515390     -3.295565
  C      -2.921667      2.353304     -2.678573
  O      -2.616718      2.807599     -3.941008
  C      -2.397638      3.095628     -1.587192
  C      -4.276144     -1.374046      0.362238
  H      -4.959063     -0.771606      0.956274
  C      -3.742616     -2.546484      0.917347
  O      -4.082155     -2.999740      2.171242
  C      -2.705409     -3.244393      0.244363
  C      -2.504956     -2.887511     -1.107520
  H      -1.771961     -3.462755     -1.672104
  C      -3.060417     -1.739082     -1.679116
  O      -2.760521     -1.369099     -2.967079
  C      -3.835479     -0.841695     -0.877200
  C      -1.577252     -3.924733      0.936481
  C      -1.144303     -3.371810      2.161117
  H      -1.872308     -2.791200      2.728344
  C       0.206841     -3.327079      2.536566
  O       0.625087     -2.620234      3.632796
  C       1.194458     -3.832578      1.644812
  C       0.722792     -4.661821      0.598567
  H       1.470863     -5.132355     -0.045303
  C      -0.633889     -4.741175      0.252734
  O      -1.097905     -5.464220     -0.820054
  C      -0.360086     -2.135455      4.527298
  H      -0.987217     -1.345697      4.067371
  H      -1.020331     -2.950151      4.882194
  H       0.189161     -1.710282      5.381270
  C      -0.167359     -6.234072     -1.563022
  H       0.586515     -5.595928     -2.066855
  H       0.358364     -6.964605     -0.918476
  H      -0.754660     -6.771428     -2.322683
  C      -5.064603     -2.282284      2.900279
  H      -4.741275     -1.243797      3.111272
  H      -6.028984     -2.250531      2.357568
  H      -5.196729     -2.826105      3.847840
  C      -1.755531     -2.081887     -3.667895
  H      -0.787833     -2.054274     -3.129224
  H      -2.042460     -3.137679     -3.836827
  H      -1.648149     -1.575958     -4.639899
  C      -3.476055      1.932800      2.291029
  H      -2.369026      1.969456      2.312842
  H      -3.869111      2.967560      2.273979
  H      -3.843308      1.420669      3.193888
  C      -3.062151      2.048185     -5.052830
  H      -2.618173      1.033091     -5.060149
  H      -4.165100      1.953348     -5.063031
  H      -2.734844      2.599204     -5.947438
  C      -1.253991      6.164131      1.227506
  H      -0.819571      5.551059      2.042852
  H      -0.514827      6.931307      0.926629
  H      -2.167606      6.657817      1.591347
  C       1.814943      2.122324     -4.091608
  H       1.094762      1.294278     -3.936139
  H       1.360677      2.863620     -4.777260
  H       2.735866      1.723241     -4.543526
  C       2.577683     -1.230635     -2.316305
  H       2.800834     -2.278413     -2.600468
  H       1.511294     -1.156031     -2.023169
  H       2.764947     -0.575793     -3.179466
  C       3.711449     -2.548384      4.838896
  H       4.791767     -2.303815      4.809747
  H       3.133694     -1.613605      4.972365
  H       3.519664     -3.226312      5.684450
  C       5.514327      2.919470     -2.366415
  H       6.443956      2.727372     -1.794875
  H       5.155200      1.966738     -2.801100
  H       5.731176      3.636133     -3.173083
  C       0.977370      1.148951      3.165190
  H       0.984946      2.192047      3.539519
  H       0.198036      1.051672      2.383134
  H       0.746750      0.469083      3.996876
108
[6]CPP-12OMe, Relaxed Surface Scan Step 54
  C       3.276955     -2.547007      2.514054
  O       3.253031     -3.221373      3.700811
  C       3.965014     -1.331222      2.312154
  H       4.383709     -0.806452      3.173083
  C       3.977495     -0.668606      1.067419
  C       3.432293     -1.383516     -0.041469
  O       3.545758     -0.797068     -1.275836
  C       2.679673     -2.537511      0.175819
  H       2.068362     -2.936209     -0.636304
  C       2.473306     -3.068049      1.470717
  C       2.841483      1.455566      1.655823
  O       2.351115      0.822110      2.767826
  C       2.244500      2.595841      1.113029
  H       1.289018      2.941305      1.513233
  C       2.697630      3.182426     -0.091081
  C       3.945743      2.743156     -0.595767
  O       4.484409      3.475255     -1.614559
  C       4.513642      1.552673     -0.091907
  H       5.358729      1.094538     -0.608890
  C       3.888577      0.816547      0.933604
  C       1.630133      3.869440     -0.868860
  C       1.232340      3.322275     -2.121148
  O       2.171686      2.644375     -2.851916
  C      -0.128225      3.299261     -2.460169
  H      -0.456901      2.692232     -3.303993
  C      -1.131867      3.823342     -1.616549
  C      -0.686417      4.668903     -0.563483
  O      -1.652278      5.351553      0.136899
  C       0.667791      4.658315     -0.195905
  H       0.979544      5.152406      0.728419
  C      -2.901628      2.712063     -0.294979
  H      -2.567776      3.303350      0.557114
  C      -3.613201      1.529747     -0.071290
  O      -3.968075      1.141045      1.196976
  C      -3.848697      0.620225     -1.150953
  C      -3.646941      1.160654     -2.447063
  H      -3.917602      0.542834     -3.300098
  C      -2.964584      2.366383     -2.667218
  O      -2.661776      2.833774     -3.925198
  C      -2.425669      3.088712     -1.570100
  C      -4.313991     -1.390020      0.335667
  H      -5.007379     -0.800599      0.930943
  C      -3.766335     -2.559005      0.884661
  O      -4.103494     -3.026093      2.133985
  C      -2.715486     -3.235847      0.211685
  C      -2.511511     -2.866588     -1.136094
  H      -1.765757     -3.426271     -1.699843
  C      -3.079863     -1.721402     -1.701521
  O      -2.775087     -1.333142     -2.982809
  C      -3.872460     -0.842690     -0.896449
  C      -1.580117     -3.902189      0.905914
  C      -1.155274     -3.337712      2.127677
  H      -1.888896     -2.756714      2.687059
  C       0.193231     -3.286419      2.510656
  O       0.602675     -2.568338      3.602946
  C       1.188136     -3.800647      1.631739
  C       0.724909     -4.632244      0.583644
  H       1.478033     -5.107160     -0.050991
  C      -0.629318     -4.713994      0.228003
  O      -1.084806     -5.438514     -0.847485
  C      -0.389638     -2.053898      4.472355
  H      -0.997462     -1.263785      3.987628
  H      -1.066910     -2.852321      4.832062
  H       0.151782     -1.621452      5.327656
  C      -0.147796     -6.205710     -1.584765
  H       0.608708     -5.565609     -2.082200
  H       0.374526     -6.936523     -0.937718
  H      -0.728668     -6.742869     -2.349492
  C      -5.098535     -2.327927      2.864672
  H      -4.791056     -1.286332      3.083873
  H      -6.061581     -2.306334      2.319068
  H      -5.225791     -2.880076      3.808067
  C      -1.737932     -2.008218     -3.674104
  H      -0.781775     -1.961438     -3.116350
  H      -1.992075     -3.068999     -3.863231
  H      -1.626479     -1.485955     -4.637022
  C      -3.457536      1.866199      2.302820
  H      -2.349757      1.882427      2.300599
  H      -3.831959      2.907876      2.319825
  H      -3.814565      1.338879      3.201078
  C      -3.122638      2.094195     -5.044078
  H      -2.689521      1.074694     -5.068356
  H      -4.226589      2.010991     -5.047953
  H      -2.795613      2.653830     -5.933418
  C      -1.245505      6.151943      1.234231
  H      -0.806901      5.541787      2.049560
  H      -0.506722      6.916182      0.924904
  H      -2.155470      6.649451      1.601992
  C       1.762409      2.022429     -4.055925
  H       1.047343      1.195588     -3.871878
  H       1.296610      2.747504     -4.751043
  H       2.677759      1.616668     -4.513156
  C       2.736144     -1.276814     -2.332814
  H       2.966633     -2.331217     -2.584084
  H       1.658272     -1.191785     -2.088545
  H       2.964270     -0.641454     -3.200837
  C       3.658159     -2.529259      4.869261
  H       4.740516     -2.292753      4.853244
  H       3.086253     -1.589884      4.995135
  H       3.450573     -3.205028      5.712777
  C       5.463690      2.857117     -2.431690
  H       6.405988      2.673941     -1.878317
  H       5.093752      1.897095     -2.840406
  H       5.662398      3.558668     -3.256112
  C       1.092683      1.223913      3.276111
  H       1.103481      2.276990      3.620882
  H       0.292277      1.099762      2.519603
  H       0.890019      0.566207      4.133100
108
[6]CPP-12OMe, Relaxed Surface Scan Step 55
  C       3.256767     -2.530675      2.533425
  O       3.208620     -3.202029      3.720971
  C       3.950938     -1.317945      2.340958
  H       4.355141     -0.791652      3.207272
  C       3.991773     -0.661318      1.092604
  C       3.486218     -1.390167     -0.027037
  O       3.644015     -0.824716     -1.266060
  C       2.719304     -2.537128      0.181883
  H       2.130071     -2.941644     -0.643705
  C       2.473599     -3.053798      1.475349
  C       2.906589      1.490014      1.694513
  O       2.455596      0.893767      2.843209
  C       2.292139      2.615594      1.139868
  H       1.350839      2.972819      1.562899
  C       2.705251      3.169309     -0.093901
  C       3.939838      2.717523     -0.621528
  O       4.457041      3.431299     -1.663916
  C       4.513993      1.533315     -0.113231
  H       5.340650      1.061517     -0.646658
  C       3.922797      0.822542      0.951330
  C       1.620369      3.835903     -0.863792
  C       1.210431      3.275214     -2.106514
  O       2.139121      2.581041     -2.835903
  C      -0.151651      3.259844     -2.438862
  H      -0.488844      2.649421     -3.276806
  C      -1.147436      3.799404     -1.596553
  C      -0.692563      4.643854     -0.547384
  O      -1.652701      5.330708      0.156742
  C       0.664238      4.631568     -0.189298
  H       0.984794      5.134868      0.726957
  C      -2.917715      2.689922     -0.276567
  H      -2.571225      3.266711      0.580601
  C      -3.635851      1.509521     -0.063610
  O      -3.980769      1.102776      1.201627
  C      -3.885551      0.617376     -1.154279
  C      -3.690929      1.172478     -2.444808
  H      -3.970441      0.566485     -3.303675
  C      -3.000953      2.376046     -2.653624
  O      -2.700131      2.857224     -3.906711
  C      -2.449162      3.078711     -1.550516
  C      -4.350054     -1.410663      0.307411
  H      -5.053143     -0.833274      0.903433
  C      -3.790975     -2.577187      0.850469
  O      -4.127258     -3.058009      2.094636
  C      -2.726910     -3.233782      0.178788
  C      -2.517692     -2.852381     -1.164529
  H      -1.759345     -3.397166     -1.726377
  C      -3.096471     -1.709460     -1.724127
  O      -2.785353     -1.303041     -2.998165
  C      -3.905441     -0.848548     -0.916433
  C      -1.585116     -3.885294      0.876913
  C      -1.167811     -3.304368      2.093198
  H      -1.906480     -2.720123      2.642351
  C       0.178180     -3.245619      2.482594
  O       0.581036     -2.511451      3.566607
  C       1.179376     -3.772842      1.618322
  C       0.724222     -4.610375      0.571597
  H       1.481929     -5.091330     -0.052924
  C      -0.627813     -4.695069      0.207098
  O      -1.075824     -5.423387     -0.868982
  C      -0.415294     -1.948601      4.400269
  H      -0.993819     -1.159271      3.879449
  H      -1.118278     -2.719213      4.771145
  H       0.119562     -1.503788      5.253263
  C      -0.133338     -6.190405     -1.599174
  H       0.625886     -5.550110     -2.092256
  H       0.385449     -6.920248     -0.948145
  H      -0.708559     -6.728885     -2.367247
  C      -5.135835     -2.379404      2.825170
  H      -4.844292     -1.335304      3.054048
  H      -6.096182     -2.367045      2.274493
  H      -5.260409     -2.940460      3.763646
  C      -1.720764     -1.944398     -3.679943
  H      -0.775923     -1.882868     -3.104469
  H      -1.946448     -3.008105     -3.887925
  H      -1.604888     -1.406689     -4.633842
  C      -3.437190      1.793283      2.313952
  H      -2.329483      1.792477      2.289328
  H      -3.794838      2.839817      2.363780
  H      -3.784622      1.250033      3.206512
  C      -3.173537      2.136676     -5.032761
  H      -2.749576      1.113846     -5.073179
  H      -4.278198      2.063093     -5.031585
  H      -2.846506      2.705270     -5.916388
  C      -1.238088      6.131472      1.250664
  H      -0.794012      5.521558      2.063259
  H      -0.501244      6.895497      0.936097
  H      -2.145255      6.629505      1.624577
  C       1.714415      1.936801     -4.022636
  H       1.000418      1.114829     -3.813739
  H       1.242031      2.648785     -4.726740
  H       2.623540      1.520701     -4.482878
  C       2.865016     -1.314854     -2.341322
  H       3.097028     -2.373960     -2.569784
  H       1.780577     -1.220097     -2.132674
  H       3.124484     -0.693433     -3.210826
  C       3.603082     -2.511733      4.893966
  H       4.686968     -2.281932      4.891396
  H       3.035880     -1.568557      5.012210
  H       3.380368     -3.185482      5.735215
  C       5.420075      2.799538     -2.489666
  H       6.371710      2.622085     -1.950651
  H       5.041265      1.834537     -2.877884
  H       5.605059      3.488773     -3.327539
  C       1.219312      1.317532      3.386855
  H       1.249119      2.379683      3.700866
  H       0.390121      1.177477      2.664947
  H       1.045224      0.685639      4.269637
108
[6]CPP-12OMe, Relaxed Surface Scan Step 56
  C       3.234684     -2.513581      2.551042
  O       3.165608     -3.181473      3.739351
  C       3.932163     -1.302738      2.366607
  H       4.323453     -0.774211      3.236897
  C       3.997713     -0.652825      1.114771
  C       3.533253     -1.397241     -0.013099
  O       3.731487     -0.852489     -1.255330
  C       2.754556     -2.538587      0.188397
  H       2.187624     -2.950667     -0.649092
  C       2.472272     -3.041253      1.479768
  C       2.962807      1.523036      1.723014
  O       2.543842      0.959274      2.899943
  C       2.333435      2.635621      1.158369
  H       1.405114      3.004005      1.600211
  C       2.711463      3.159849     -0.099234
  C       3.933441      2.695599     -0.645963
  O       4.432546      3.392944     -1.707879
  C       4.511538      1.516279     -0.133987
  H       5.322159      1.032663     -0.680468
  C       3.952816      0.829669      0.965259
  C       1.612212      3.809692     -0.861541
  C       1.190872      3.236455     -2.095033
  O       2.109356      2.526334     -2.822176
  C      -0.172602      3.228126     -2.420934
  H      -0.517916      2.614205     -3.252957
  C      -1.160702      3.781543     -1.579335
  C      -0.696954      4.625837     -0.534612
  O      -1.651633      5.316523      0.173107
  C       0.662321      4.612184     -0.185782
  H       0.991176      5.123743      0.722883
  C      -2.927532      2.671350     -0.257820
  H      -2.568858      3.235394      0.603009
  C      -3.649403      1.491705     -0.053074
  O      -3.981622      1.067914      1.209952
  C      -3.913611      0.615491     -1.153009
  C      -3.727636      1.183815     -2.438610
  H      -4.015782      0.588101     -3.302008
  C      -3.032303      2.385934     -2.638578
  O      -2.735064      2.879237     -3.887618
  C      -2.468505      3.071854     -1.531375
  C      -4.378045     -1.428412      0.285464
  H      -5.088148     -0.860933      0.882992
  C      -3.810849     -2.594193      0.821895
  O      -4.146532     -3.087483      2.061177
  C      -2.736799     -3.234139      0.150427
  C      -2.523276     -2.841112     -1.188657
  H      -1.755246     -3.373447     -1.749548
  C      -3.109328     -1.698605     -1.741691
  O      -2.792440     -1.275365     -3.008798
  C      -3.930814     -0.853012     -0.930761
  C      -1.589952     -3.874044      0.851303
  C      -1.179796     -3.280672      2.063680
  H      -1.923429     -2.695563      2.605037
  C       0.163913     -3.213674      2.458291
  O       0.559466     -2.465442      3.535453
  C       1.171200     -3.749661      1.606198
  C       0.723782     -4.592098      0.560135
  H       1.485859     -5.077109     -0.055842
  C      -0.626113     -4.680315      0.187673
  O      -1.066682     -5.411265     -0.889710
  C      -0.440527     -1.867745      4.339669
  H      -1.002540     -1.086928      3.788682
  H      -1.157462     -2.618712      4.723982
  H       0.088768     -1.405084      5.186528
  C      -0.118527     -6.176455     -1.614251
  H       0.642518     -5.534725     -2.102682
  H       0.397715     -6.905575     -0.960350
  H      -0.688093     -6.715886     -2.385866
  C      -5.164030     -2.423973      2.793225
  H      -4.883415     -1.378820      3.030815
  H      -6.122619     -2.416749      2.239364
  H      -5.286362     -2.993094      3.727119
  C      -1.706588     -1.888744     -3.682902
  H      -0.771687     -1.818284     -3.092300
  H      -1.910091     -2.953350     -3.908529
  H      -1.586160     -1.336378     -4.627863
  C      -3.406352      1.726806      2.325600
  H      -2.299444      1.712941      2.277292
  H      -3.749687      2.776212      2.406567
  H      -3.741954      1.168040      3.213151
  C      -3.218571      2.173959     -5.019058
  H      -2.801278      1.149001     -5.072800
  H      -4.323668      2.107206     -5.013139
  H      -2.892404      2.750112     -5.898084
  C      -1.229401      6.118387      1.263156
  H      -0.779911      5.509243      2.073384
  H      -0.494568      6.882037      0.942912
  H      -2.133831      6.617082      1.642766
  C       1.670367      1.861829     -3.992365
  H       0.952906      1.048797     -3.761195
  H       1.196920      2.562691     -4.706828
  H       2.572796      1.430741     -4.451872
  C       2.977076     -1.349925     -2.344964
  H       3.208207     -2.412836     -2.555331
  H       1.888397     -1.245863     -2.165461
  H       3.263127     -0.740060     -3.214540
  C       3.543600     -2.489263      4.916517
  H       4.627772     -2.261336      4.929644
  H       2.976617     -1.544683      5.024054
  H       3.306860     -3.160487      5.755937
  C       5.385671      2.751301     -2.537196
  H       6.343021      2.579024     -2.006751
  H       5.002330      1.782271     -2.910492
  H       5.561492      3.430921     -3.384810
  C       1.320879      1.394910      3.464407
  H       1.358806      2.462991      3.756255
  H       0.474672      1.241110      2.765540
  H       1.167373      0.780972      4.363914
108
[6]CPP-12OMe, Relaxed Surface Scan Step 57
  C       3.214498     -2.497968      2.565401
  O       3.124887     -3.162428      3.754147
  C       3.915097     -1.289045      2.388767
  H       4.294581     -0.758878      3.262659
  C       4.004370     -0.645445      1.133902
  C       3.581558     -1.406252     -0.000069
  O       3.820264     -0.882878     -1.244158
  C       2.791449     -2.542169      0.193568
  H       2.246886     -2.961818     -0.655024
  C       2.472778     -3.030528      1.481689
  C       3.021911      1.554027      1.749541
  O       2.637227      1.021783      2.952504
  C       2.376887      2.654602      1.178405
  H       1.462191      3.033309      1.639598
  C       2.718240      3.151161     -0.100565
  C       3.927336      2.675776     -0.666788
  O       4.407424      3.358473     -1.746679
  C       4.510042      1.500760     -0.153418
  H       5.305420      1.007615     -0.712759
  C       3.984645      0.835530      0.976901
  C       1.604001      3.784144     -0.853609
  C       1.171673      3.198488     -2.077754
  O       2.080152      2.472121     -2.801558
  C      -0.192821      3.197451     -2.398066
  H      -0.545615      2.581107     -3.225046
  C      -1.173894      3.763859     -1.557538
  C      -0.701942      4.606730     -0.515939
  O      -1.651548      5.300181      0.195919
  C       0.659697      4.592097     -0.176035
  H       0.996236      5.111158      0.725490
  C      -2.943276      2.655228     -0.239249
  H      -2.576638      3.207969      0.625706
  C      -3.669292      1.476350     -0.044102
  O      -3.996345      1.038730      1.215503
  C      -3.941201      0.613422     -1.152649
  C      -3.759689      1.194190     -2.433039
  H      -4.052847      0.607923     -3.301327
  C      -3.059873      2.395351     -2.622994
  O      -2.763423      2.900230     -3.867433
  C      -2.488046      3.065828     -1.510732
  C      -4.402973     -1.445371      0.264524
  H      -5.118492     -0.887225      0.864576
  C      -3.827846     -2.610614      0.793688
  O      -4.161488     -3.115865      2.028534
  C      -2.745555     -3.234970      0.121112
  C      -2.530826     -2.831557     -1.214460
  H      -1.755065     -3.352498     -1.775646
  C      -3.124726     -1.689648     -1.760638
  O      -2.806197     -1.252377     -3.022530
  C      -3.955248     -0.857353     -0.945176
  C      -1.592993     -3.863014      0.823584
  C      -1.189397     -3.257064      2.031648
  H      -1.937698     -2.671119      2.565440
  C       0.152076     -3.181824      2.430847
  O       0.540993     -2.418316      3.499761
  C       1.164961     -3.727845      1.591487
  C       0.724736     -4.575138      0.546347
  H       1.490805     -5.064629     -0.061047
  C      -0.623035     -4.665949      0.165849
  O      -1.056483     -5.399078     -0.912998
  C      -0.460678     -1.776652      4.266926
  H      -1.004234     -1.010241      3.678285
  H      -1.193250     -2.501726      4.671157
  H       0.064345     -1.288884      5.102165
  C      -0.102718     -6.161052     -1.633352
  H       0.659734     -5.516882     -2.116400
  H       0.411441     -6.890332     -0.977948
  H      -0.666717     -6.700421     -2.409099
  C      -5.186183     -2.466644      2.763309
  H      -4.915118     -1.420916      3.009360
  H      -6.143650     -2.463483      2.207435
  H      -5.305564     -3.043763      3.692657
  C      -1.709223     -1.847288     -3.695308
  H      -0.779211     -1.773269     -3.097417
  H      -1.899984     -2.911533     -3.933456
  H      -1.588113     -1.283874     -4.633652
  C      -3.409942      1.680139      2.335598
  H      -2.303458      1.662753      2.278653
  H      -3.748613      2.729634      2.433439
  H      -3.741019      1.110625      3.218009
  C      -3.253736      2.209413     -5.004846
  H      -2.841836      1.182977     -5.070684
  H      -4.359150      2.148157     -4.996409
  H      -2.927162      2.793172     -5.878676
  C      -1.222610      6.100180      1.284577
  H      -0.768033      5.489604      2.090918
  H      -0.489881      6.864629      0.961338
  H      -2.124652      6.598181      1.670733
  C       1.625824      1.779750     -3.949469
  H       0.903397      0.979675     -3.690016
  H       1.152659      2.464490     -4.679620
  H       2.520708      1.328386     -4.404063
  C       3.099378     -1.396496     -2.349102
  H       3.334476     -2.463088     -2.534258
  H       2.005912     -1.286966     -2.206322
  H       3.415020     -0.801788     -3.219181
  C       3.487414     -2.468573      4.935034
  H       4.571716     -2.242741      4.963096
  H       2.921064     -1.522510      5.032449
  H       3.237126     -3.137308      5.772495
  C       5.347087      2.706817     -2.583218
  H       6.311483      2.537446     -2.064800
  H       4.956639      1.735025     -2.941613
  H       5.511931      3.377694     -3.439930
  C       1.436208      1.479598      3.546209
  H       1.491872      2.553418      3.812598
  H       0.566573      1.317256      2.878846
  H       1.307458      0.887084      4.464117
108
[6]CPP-12OMe, Relaxed Surface Scan Step 58
  C       3.196705     -2.482539      2.577373
  O       3.088070     -3.144190      3.766030
  C       3.900121     -1.275486      2.408230
  H       4.269226     -0.744169      3.285255
  C       4.011424     -0.637629      1.150839
  C       3.629717     -1.414760      0.012809
  O       3.907166     -0.912137     -1.231602
  C       2.828229     -2.545199      0.198371
  H       2.305091     -2.971986     -0.660171
  C       2.474658     -3.019656      1.482259
  C       3.081829      1.583028      1.773447
  O       2.731137      1.079322      2.998749
  C       2.420229      2.671918      1.198162
  H       1.518588      3.059150      1.677735
  C       2.725477      3.143563     -0.099081
  C       3.922606      2.659436     -0.683608
  O       4.383848      3.329810     -1.779180
  C       4.510547      1.488318     -0.170522
  H       5.291803      0.987879     -0.742289
  C       4.018882      0.841763      0.987362
  C       1.596604      3.759783     -0.842553
  C       1.155068      3.162540     -2.058131
  O       2.055038      2.421812     -2.778078
  C      -0.210085      3.167568     -2.374223
  H      -0.568853      2.549179     -3.197012
  C      -1.185480      3.745555     -1.535543
  C      -0.706961      4.587048     -0.496304
  O      -1.652508      5.283018      0.218529
  C       0.656562      4.571820     -0.163545
  H       0.999284      5.097739      0.731614
  C      -2.960899      2.640340     -0.222966
  H      -2.588582      3.182862      0.646161
  C      -3.692552      1.463238     -0.037520
  O      -4.019450      1.014839      1.218254
  C      -3.969099      0.611616     -1.153786
  C      -3.788753      1.203291     -2.429213
  H      -4.085464      0.625809     -3.302233
  C      -3.083516      2.402816     -2.609174
  O      -2.785536      2.917758     -3.848983
  C      -2.505813      3.059061     -1.491661
  C      -4.426742     -1.459645      0.245836
  H      -5.146500     -0.909907      0.848676
  C      -3.843070     -2.623484      0.768655
  O      -4.173160     -3.138734      2.000186
  C      -2.754027     -3.233724      0.094233
  C      -2.541423     -2.822680     -1.239183
  H      -1.759801     -3.333683     -1.801562
  C      -3.144406     -1.682624     -1.779618
  O      -2.828872     -1.235240     -3.038652
  C      -3.980813     -0.861019     -0.959177
  C      -1.595224     -3.849746      0.797242
  C      -1.196818     -3.232287      2.000969
  H      -1.948882     -2.645514      2.528397
  C       0.142765     -3.149943      2.403745
  O       0.526114     -2.372539      3.464738
  C       1.160291     -3.705580      1.576017
  C       0.725912     -4.556975      0.531819
  H       1.495154     -5.051000     -0.067812
  C      -0.620050     -4.649826      0.144549
  O      -1.047592     -5.385380     -0.935088
  C      -0.476132     -1.696425      4.200758
  H      -1.007203     -0.945818      3.581202
  H      -1.219140     -2.400241      4.623306
  H       0.046298     -1.185210      5.023447
  C      -0.089418     -6.146098     -1.650712
  H       0.674780     -5.500960     -2.129722
  H       0.422274     -6.875092     -0.993026
  H      -0.648827     -6.685933     -2.429465
  C      -5.203934     -2.502621      2.737860
  H      -4.941973     -1.456131      2.990464
  H      -6.160919     -2.504168      2.181114
  H      -5.319261     -3.086260      3.663634
  C      -1.727492     -1.818032     -3.714915
  H      -0.797852     -1.740192     -3.116933
  H      -1.910272     -2.882372     -3.958793
  H      -1.611035     -1.248618     -4.650217
  C      -3.427755      1.642124      2.343606
  H      -2.321459      1.619624      2.284625
  H      -3.760945      2.692295      2.452375
  H      -3.760316      1.065626      3.220905
  C      -3.280444      2.240192     -4.992347
  H      -2.874016      1.212268     -5.068163
  H      -4.386168      2.184633     -4.983514
  H      -2.951533      2.830344     -5.860983
  C      -1.218024      6.083441      1.304548
  H      -0.759027      5.473198      2.108654
  H      -0.487247      6.848109      0.977346
  H      -2.118098      6.581373      1.695364
  C       1.587920      1.704909     -3.905584
  H       0.859701      0.918520     -3.621725
  H       1.116993      2.374966     -4.650706
  H       2.476067      1.233837     -4.353212
  C       3.219018     -1.441964     -2.349932
  H       3.457295     -2.511713     -2.510454
  H       2.122094     -1.327828     -2.242596
  H       3.562989     -0.862009     -3.219462
  C       3.436668     -2.449272      4.950320
  H       4.520920     -2.225416      4.991943
  H       2.871052     -1.501917      5.038929
  H       3.174118     -3.115994      5.785619
  C       5.310339      2.669903     -2.623645
  H       6.281711      2.503093     -2.117638
  H       4.913386      1.695847     -2.968393
  H       5.463681      3.333334     -3.488235
  C       1.550485      1.555123      3.619074
  H       1.619599      2.633564      3.862143
  H       0.660408      1.384196      2.981650
  H       1.446757      0.981571      4.552355
108
[6]CPP-12OMe, Relaxed Surface Scan Step 59
  C       3.179182     -2.468714      2.586030
  O       3.052814     -3.127637      3.774354
  C       3.884537     -1.263136      2.423776
  H       4.243419     -0.730293      3.303478
  C       4.016530     -0.631288      1.163962
  C       3.676371     -1.425443      0.024065
  O       3.992533     -0.943693     -1.219174
  C       2.863977     -2.550650      0.201524
  H       2.362096     -2.984811     -0.666067
  C       2.476536     -3.011001      1.480422
  C       3.140000      1.608908      1.793523
  O       2.823842      1.131933      3.038635
  C       2.461517      2.687097      1.216884
  H       1.572888      3.081578      1.714629
  C       2.730915      3.136462     -0.095902
  C       3.916370      2.645128     -0.698509
  O       4.359132      3.305779     -1.807331
  C       4.509235      1.476858     -0.187852
  H       5.276269      0.970177     -0.772453
  C       4.051642      0.846308      0.994433
  C       1.587978      3.737051     -0.829001
  C       1.138033      3.129492     -2.036726
  O       2.030333      2.376069     -2.753025
  C      -0.227555      3.140348     -2.349276
  H      -0.591597      2.520916     -3.168855
  C      -1.197894      3.728604     -1.512320
  C      -0.713453      4.568095     -0.474604
  O      -1.655234      5.266273      0.243096
  C       0.651736      4.552189     -0.148201
  H       0.999945      5.083925      0.741354
  C      -2.981746      2.627618     -0.207527
  H      -2.606136      3.161174      0.665844
  C      -3.718605      1.452097     -0.031911
  O      -4.048559      0.994870      1.219791
  C      -3.996195      0.609907     -1.155214
  C      -3.815120      1.211576     -2.425809
  H      -4.113233      0.641904     -3.303498
  C      -3.105346      2.409809     -2.595806
  O      -2.804297      2.933672     -3.831015
  C      -2.524135      3.053335     -1.472826
  C      -4.448428     -1.472847      0.228372
  H      -5.171554     -0.930837      0.834227
  C      -3.856711     -2.635297      0.745083
  O      -4.182404     -3.159252      1.973980
  C      -2.762191     -3.232845      0.068336
  C      -2.552446     -2.814728     -1.263142
  H      -1.765921     -3.316666     -1.827055
  C      -3.163787     -1.676309     -1.797929
  O      -2.851453     -1.220013     -3.054512
  C      -4.004973     -0.864339     -0.972563
  C      -1.597405     -3.837859      0.771094
  C      -1.203295     -3.209718      1.970501
  H      -1.958639     -2.622340      2.492421
  C       0.134661     -3.120817      2.375937
  O       0.513321     -2.330528      3.429167
  C       1.156116     -3.685793      1.559032
  C       0.726631     -4.541079      0.516036
  H       1.498446     -5.039612     -0.076508
  C      -0.617742     -4.635438      0.122829
  O      -1.040219     -5.373154     -0.957396
  C      -0.487135     -1.615402      4.129869
  H      -1.003483     -0.883266      3.476775
  H      -1.242417     -2.293311      4.572767
  H       0.034419     -1.079167      4.937012
  C      -0.078358     -6.133381     -1.668406
  H       0.687655     -5.487833     -2.144000
  H       0.430801     -6.862036     -1.008344
  H      -0.633798     -6.673744     -2.449638
  C      -5.217486     -2.534548      2.715294
  H      -4.963021     -1.487546      2.973413
  H      -6.174643     -2.539998      2.158835
  H      -5.328280     -3.123870      3.638008
  C      -1.747839     -1.793599     -3.735062
  H      -0.817663     -1.713348     -3.138215
  H      -1.925218     -2.857804     -3.983447
  H      -1.636070     -1.219299     -4.667942
  C      -3.460084      1.614621      2.351021
  H      -2.353594      1.590442      2.296420
  H      -3.791863      2.664761      2.464247
  H      -3.797246      1.033757      3.223651
  C      -3.301429      2.267775     -4.980240
  H      -2.899232      1.238846     -5.064515
  H      -4.407385      2.216682     -4.972412
  H      -2.969613      2.863784     -5.843748
  C      -1.215610      6.066837      1.326834
  H      -0.752828      5.456668      2.128844
  H      -0.486405      6.831545      0.996164
  H      -2.113781      6.564898      1.721855
  C       1.550331      1.629155     -3.855371
  H       0.817277      0.858409     -3.542783
  H       1.080630      2.279671     -4.618454
  H       2.431797      1.136950     -4.293269
  C       3.341820     -1.494065     -2.350126
  H       3.585750     -2.566226     -2.483015
  H       2.241977     -1.378971     -2.281376
  H       3.714508     -0.929472     -3.218171
  C       3.388617     -2.431841      4.961635
  H       4.472461     -2.208614      5.015068
  H       2.822745     -1.484001      5.042964
  H       3.116090     -3.097282      5.794745
  C       5.274736      2.640777     -2.659345
  H       6.251616      2.474840     -2.163832
  H       4.872509      1.665729     -2.994981
  H       5.418617      3.299831     -3.528871
  C       1.668786      1.630761      3.688730
  H       1.755853      2.713010      3.907477
  H       0.756161      1.455712      3.085339
  H       1.591877      1.076546      4.636429
108
[6]CPP-12OMe, Relaxed Surface Scan Step 60
  C       3.165939     -2.454534      2.591284
  O       3.019283     -3.110829      3.778674
  C       3.874527     -1.251098      2.437277
  H       4.221632     -0.717021      3.320307
  C       4.029907     -0.625007      1.175695
  C       3.733719     -1.437035      0.035555
  O       4.093762     -0.977601     -1.204024
  C       2.908769     -2.556033      0.202364
  H       2.429852     -2.997159     -0.674758
  C       2.483805     -3.000978      1.474460
  C       3.203244      1.632108      1.813939
  O       2.924367      1.180142      3.076969
  C       2.505581      2.699468      1.239031
  H       1.630171      3.099307      1.755736
  C       2.737099      3.128611     -0.087392
  C       3.911159      2.633308     -0.709132
  O       4.332184      3.286098     -1.830843
  C       4.512167      1.468797     -0.202599
  H       5.265361      0.958177     -0.800825
  C       4.089704      0.850753      1.001081
  C       1.578605      3.711443     -0.808708
  C       1.120451      3.090614     -2.006899
  O       2.005136      2.322177     -2.716695
  C      -0.245188      3.107308     -2.316951
  H      -0.614055      2.485951     -3.132780
  C      -1.210849      3.708329     -1.484060
  C      -0.720981      4.546123     -0.447931
  O      -1.659331      5.247115      0.271635
  C       0.645791      4.529864     -0.127070
  H       0.999037      5.068250      0.756453
  C      -3.010867      2.617305     -0.191758
  H      -2.635054      3.142596      0.686629
  C      -3.755562      1.444827     -0.027568
  O      -4.096947      0.982757      1.219117
  C      -4.028620      0.609686     -1.157666
  C      -3.842236      1.220517     -2.423304
  H      -4.139428      0.658512     -3.306171
  C      -3.126498      2.416627     -2.581888
  O      -2.818750      2.948793     -3.811764
  C      -2.544456      3.047370     -1.452163
  C      -4.470356     -1.483594      0.213184
  H      -5.195161     -0.949460      0.823920
  C      -3.868132     -2.643631      0.722836
  O      -4.185507     -3.175773      1.950276
  C      -2.770038     -3.228344      0.040728
  C      -2.569792     -2.805705     -1.290560
  H      -1.780827     -3.299186     -1.858667
  C      -3.192916     -1.670538     -1.819124
  O      -2.891726     -1.209316     -3.076508
  C      -4.034133     -0.865995     -0.985969
  C      -1.596537     -3.819977      0.740338
  C      -1.205131     -3.180548      1.934433
  H      -1.962947     -2.592275      2.451578
  C       0.131417     -3.085755      2.341565
  O       0.506020     -2.282219      3.386321
  C       1.156061     -3.661630      1.535880
  C       0.730182     -4.519867      0.493849
  H       1.503807     -5.023661     -0.091827
  C      -0.612901     -4.614833      0.095397
  O      -1.031221     -5.354504     -0.985237
  C      -0.490729     -1.526721      4.048993
  H      -0.989462     -0.813125      3.362524
  H      -1.260473     -2.175642      4.510242
  H       0.030884     -0.967559      4.840374
  C      -0.066300     -6.113999     -1.692698
  H       0.701367     -5.467899     -2.164894
  H       0.440540     -6.842886     -1.031076
  H      -0.618369     -6.654252     -2.476407
  C      -5.222981     -2.562796      2.697885
  H      -4.975805     -1.515105      2.960265
  H      -6.181906     -2.572970      2.144514
  H      -5.326150     -3.157347      3.618120
  C      -1.798884     -1.785529     -3.772067
  H      -0.860269     -1.707706     -3.188357
  H      -1.982588     -2.849335     -4.017406
  H      -1.698642     -1.211550     -4.706419
  C      -3.528244      1.606095      2.358457
  H      -2.421008      1.584779      2.322100
  H      -3.864485      2.655629      2.463550
  H      -3.878053      1.026081      3.226613
  C      -3.315268      2.294584     -4.967892
  H      -2.917543      1.264526     -5.059221
  H      -4.421477      2.248518     -4.964018
  H      -2.977878      2.895964     -5.825489
  C      -1.215170      6.048243      1.353008
  H      -0.749047      5.438457      2.153379
  H      -0.487396      6.812884      1.018983
  H      -2.111650      6.546580      1.751530
  C       1.510915      1.534103     -3.783617
  H       0.775034      0.782704     -3.432919
  H       1.039741      2.155388     -4.569904
  H       2.385389      1.017835     -4.207494
  C       3.493652     -1.557753     -2.348162
  H       3.748232     -2.631225     -2.444765
  H       2.391442     -1.447669     -2.328518
  H       3.899941     -1.011261     -3.212933
  C       3.339292     -2.414016      4.969548
  H       4.422474     -2.191625      5.037583
  H       2.773130     -1.465648      5.041851
  H       3.054539     -3.078008      5.799712
  C       5.236748      2.618477     -2.692321
  H       6.220330      2.455531     -2.209301
  H       4.830904      1.641728     -3.018367
  H       5.367855      3.273846     -3.566614
  C       1.798777      1.703506      3.759033
  H       1.905539      2.788494      3.953707
  H       0.863037      1.527733      3.192642
  H       1.750702      1.167511      4.719215
108
[6]CPP-12OMe, Relaxed Surface Scan Step 61
  C       3.151579     -2.439107      2.593511
  O       2.983082     -3.092273      3.779702
  C       3.863703     -1.238059      2.448325
  H       4.197628     -0.702538      3.334922
  C       4.044357     -0.617958      1.185543
  C       3.792563     -1.448238      0.047287
  O       4.198538     -1.011513     -1.186244
  C       2.954856     -2.560884      0.201718
  H       2.500014     -3.008970     -0.684762
  C       2.491071     -2.989889      1.465440
  C       3.269151      1.655900      1.833525
  O       3.029937      1.228985      3.113104
  C       2.552291      2.713281      1.262622
  H       1.691144      3.118596      1.798842
  C       2.744581      3.122709     -0.075975
  C       3.906513      2.623866     -0.717576
  O       4.304494      3.269095     -1.851838
  C       4.515720      1.462658     -0.216515
  H       5.253461      0.947674     -0.829330
  C       4.128491      0.855748      1.006401
  C       1.569767      3.686119     -0.784560
  C       1.103786      3.049510     -1.971743
  O       1.981543      2.265570     -2.673185
  C      -0.261825      3.070368     -2.279503
  H      -0.634864      2.445626     -3.090777
  C      -1.223141      3.685035     -1.451985
  C      -0.728664      4.522441     -0.418135
  O      -1.664375      5.225994      0.302454
  C       0.639732      4.507604     -0.102814
  H       0.997484      5.053859      0.774019
  C      -3.040451      2.604215     -0.173603
  H      -2.664551      3.120127      0.710407
  C      -3.794656      1.435834     -0.022188
  O      -4.149321      0.968918      1.218811
  C      -4.063277      0.608712     -1.159739
  C      -3.869994      1.229339     -2.419804
  H      -4.166211      0.676019     -3.308392
  C      -3.146781      2.422442     -2.565608
  O      -2.830713      2.963377     -3.789373
  C      -2.564160      3.038972     -1.428448
  C      -4.494279     -1.495368      0.197824
  H      -5.220092     -0.969477      0.814376
  C      -3.880577     -2.652695      0.699540
  O      -4.188078     -3.193446      1.925589
  C      -2.779316     -3.223678      0.010957
  C      -2.590894     -2.797043     -1.320572
  H      -1.800133     -3.281673     -1.893935
  C      -3.227366     -1.665849     -1.842290
  O      -2.940605     -1.200518     -3.101389
  C      -4.066761     -0.868407     -0.999872
  C      -1.595996     -3.800244      0.706563
  C      -1.206744     -3.148246      1.894332
  H      -1.966687     -2.558642      2.406740
  C       0.128529     -3.047473      2.302499
  O       0.499610     -2.229700      3.337585
  C       1.155984     -3.635519      1.508774
  C       0.733361     -4.497083      0.468170
  H       1.508447     -5.006675     -0.110499
  C      -0.608582     -4.592628      0.064933
  O      -1.023347     -5.334779     -1.015493
  C      -0.489442     -1.426683      3.954504
  H      -0.966341     -0.735763      3.230445
  H      -1.276776     -2.038702      4.436280
  H       0.034799     -0.842547      4.725995
  C      -0.055840     -6.093741     -1.719805
  H       0.713250     -5.447234     -2.189139
  H       0.448989     -6.822814     -1.056819
  H      -0.605002     -6.633967     -2.505591
  C      -5.228174     -2.593724      2.680129
  H      -4.989223     -1.545359      2.947408
  H      -6.188966     -2.609226      2.130095
  H      -5.322830     -3.194085      3.597493
  C      -1.862822     -1.782051     -3.815776
  H      -0.913182     -1.706735     -3.250000
  H      -2.055343     -2.845659     -4.054964
  H      -1.777807     -1.210258     -4.752931
  C      -3.600582      1.594168      2.366872
  H      -2.492948      1.573528      2.349992
  H      -3.939215      2.643668      2.463940
  H      -3.965037      1.015227      3.229658
  C      -3.326554      2.322524     -4.953171
  H      -2.934401      1.291047     -5.052254
  H      -4.433031      2.282791     -4.953949
  H      -2.982343      2.929544     -5.804048
  C      -1.216780      6.028630      1.381183
  H      -0.746831      5.420063      2.180247
  H      -0.491207      6.793857      1.043662
  H      -2.112167      6.526450      1.782821
  C       1.473770      1.428950     -3.696033
  H       0.737766      0.699823     -3.301472
  H       0.998514      2.012677     -4.508329
  H       2.342096      0.888220     -4.101747
  C       3.657364     -1.627652     -2.341085
  H       3.924324     -2.701021     -2.395037
  H       2.554725     -1.527258     -2.376581
  H       4.099902     -1.101150     -3.200593
  C       3.282079     -2.392481      4.974141
  H       4.363898     -2.169918      5.060652
  H       2.714613     -1.444021      5.033706
  H       2.982503     -3.054087      5.800984
  C       5.195202      2.597963     -2.724806
  H       6.186362      2.437274     -2.256808
  H       4.784167      1.619863     -3.039954
  H       5.311803      3.249390     -3.604062
  C       1.941613      1.784309      3.829869
  H       2.073694      2.871112      3.996314
  H       0.980527      1.612675      3.306515
  H       1.925188      1.268763      4.802318
108
[6]CPP-12OMe, Relaxed Surface Scan Step 62
  C       3.134268     -2.420450      2.595969
  O       2.945932     -3.069340      3.781479
  C       3.849385     -1.221690      2.457640
  H       4.170399     -0.683380      3.346703
  C       4.054776     -0.609375      1.193350
  C       3.845818     -1.458791      0.060133
  O       4.296427     -1.045701     -1.166018
  C       2.995590     -2.564822      0.203298
  H       2.564074     -3.020572     -0.691017
  C       2.494720     -2.977067      1.458232
  C       3.332493      1.680883      1.847656
  O       3.132193      1.278950      3.141779
  C       2.597306      2.728603      1.281053
  H       1.750536      3.139828      1.835542
  C       2.751852      3.118698     -0.067934
  C       3.901429      2.615550     -0.728362
  O       4.277204      3.252435     -1.874647
  C       4.517354      1.457066     -0.232432
  H       5.238067      0.936071     -0.859657
  C       4.165121      0.861812      1.008367
  C       1.561815      3.663565     -0.764018
  C       1.088430      3.011561     -1.940244
  O       1.960104      2.214093     -2.634029
  C      -0.277324      3.035088     -2.245246
  H      -0.654182      2.406248     -3.051586
  C      -1.234376      3.662773     -1.422910
  C      -0.735571      4.501022     -0.392226
  O      -1.668866      5.207325      0.328823
  C       0.634399      4.488103     -0.082417
  H       0.996417      5.042302      0.787638
  C      -3.065713      2.590613     -0.155902
  H      -2.688276      3.096850      0.733161
  C      -3.828950      1.426418     -0.016233
  O      -4.193667      0.953658      1.219492
  C      -4.095983      0.608248     -1.161005
  C      -3.897638      1.238647     -2.415606
  H      -4.194549      0.694308     -3.309444
  C      -3.166630      2.428301     -2.549587
  O      -2.843700      2.977825     -3.767553
  C      -2.581999      3.030468     -1.405905
  C      -4.518058     -1.506540      0.182536
  H      -5.245291     -0.988815      0.804242
  C      -3.893688     -2.661282      0.676723
  O      -4.192528     -3.210502      1.901015
  C      -2.788979     -3.218833     -0.017353
  C      -2.610254     -2.787427     -1.348507
  H      -1.817208     -3.263092     -1.926360
  C      -3.258829     -1.659862     -1.863580
  O      -2.983921     -1.189363     -3.123272
  C      -4.097881     -0.870206     -1.013027
  C      -1.597318     -3.781940      0.674941
  C      -1.211082     -3.119867      1.857917
  H      -1.973533     -2.530149      2.366422
  C       0.122795     -3.013057      2.267691
  O       0.489039     -2.184055      3.295692
  C       1.153690     -3.609742      1.484347
  C       0.734967     -4.473806      0.444149
  H       1.511942     -4.987516     -0.128294
  C      -0.605654     -4.570839      0.036089
  O      -1.016232     -5.314832     -1.044775
  C      -0.495177     -1.350155      3.878573
  H      -0.957714     -0.677823      3.128371
  H      -1.293631     -1.936451      4.374012
  H       0.030312     -0.747586      4.635116
  C      -0.045549     -6.072165     -1.746296
  H       0.724450     -5.424411     -2.212426
  H       0.457803     -6.801350     -1.082281
  H      -0.591384     -6.612383     -2.534420
  C      -5.235096     -2.623337      2.661889
  H      -5.003858     -1.574500      2.934054
  H      -6.197468     -2.643711      2.114753
  H      -5.321979     -3.229252      3.576360
  C      -1.914107     -1.769219     -3.850950
  H      -0.957496     -1.692094     -3.297381
  H      -2.108038     -2.833236     -4.086977
  H      -1.841920     -1.197609     -4.789260
  C      -3.655434      1.574380      2.374999
  H      -2.547804      1.550033      2.370454
  H      -3.991637      2.624784      2.470334
  H      -4.031326      0.994719      3.232345
  C      -3.340883      2.350758     -4.938208
  H      -2.955132      1.317717     -5.045716
  H      -4.447603      2.318126     -4.941955
  H      -2.990710      2.963133     -5.782780
  C      -1.217951      6.013218      1.403643
  H      -0.743963      5.407209      2.202263
  H      -0.494810      6.778662      1.061362
  H      -2.112326      6.510900      1.807711
  C       1.441575      1.334982     -3.615174
  H       0.707087      0.626665     -3.182147
  H       0.961510      1.883215     -4.449180
  H       2.305354      0.774319     -4.003540
  C       3.813321     -1.698821     -2.326465
  H       4.088070     -2.771463     -2.335213
  H       2.713037     -1.607401     -2.416661
  H       4.292786     -1.194557     -3.179494
  C       3.226365     -2.365527      4.977906
  H       4.306725     -2.142662      5.080367
  H       2.658008     -1.416894      5.025221
  H       2.913792     -3.024066      5.802383
  C       5.152502      2.575951     -2.758944
  H       6.150988      2.416351     -2.306463
  H       4.734930      1.596928     -3.062328
  H       5.254990      3.222778     -3.643319
  C       2.075177      1.858552      3.886149
  H       2.223100      2.947070      4.025240
  H       1.094401      1.685935      3.401160
  H       2.089336      1.362290      4.868625
108
[6]CPP-12OMe, Relaxed Surface Scan Step 63
  C       3.115047     -2.399909      2.601410
  O       2.908426     -3.042039      3.787530
  C       3.832583     -1.203486      2.467058
  H       4.140840     -0.660259      3.357086
  C       4.062153     -0.601811      1.200413
  C       3.894429     -1.472044      0.075942
  O       4.387795     -1.083618     -1.141849
  C       3.032225     -2.571319      0.209759
  H       2.623790     -3.036819     -0.690463
  C       2.496070     -2.965073      1.455980
  C       3.393125      1.704325      1.855896
  O       3.231089      1.328014      3.162878
  C       2.640328      2.742014      1.292888
  H       1.808231      3.160189      1.864291
  C       2.758553      3.112454     -0.065234
  C       3.895689      2.603803     -0.742933
  O       4.250948      3.231166     -1.900747
  C       4.517210      1.447971     -0.250793
  H       5.219862      0.919328     -0.891504
  C       4.200068      0.866051      1.007186
  C       1.555098      3.642036     -0.748418
  C       1.073580      2.979820     -1.916030
  O       1.937737      2.171044     -2.606179
  C      -0.292591      3.007578     -2.217158
  H      -0.674108      2.376626     -3.019603
  C      -1.244723      3.645303     -1.397314
  C      -0.740513      4.482100     -0.368391
  O      -1.670373      5.190241      0.355286
  C       0.631035      4.468821     -0.064753
  H       0.998033      5.028183      0.799868
  C      -3.086602      2.579123     -0.139613
  H      -2.707774      3.076800      0.753810
  C      -3.855998      1.417571     -0.010316
  O      -4.227852      0.938400      1.220703
  C      -4.121489      0.607732     -1.161648
  C      -3.919992      1.247234     -2.411203
  H      -4.217140      0.710646     -3.309614
  C      -3.183940      2.434836     -2.534729
  O      -2.856251      2.992638     -3.747517
  C      -2.597757      3.024588     -1.385459
  C      -4.537088     -1.517017      0.167897
  H      -5.266088     -1.006521      0.793481
  C      -3.904775     -2.670233      0.655313
  O      -4.197980     -3.227715      1.877126
  C      -2.796572     -3.216010     -0.042557
  C      -2.623805     -2.779139     -1.372562
  H      -1.828047     -3.246744     -1.953435
  C      -3.281357     -1.653839     -1.881599
  O      -3.014116     -1.177308     -3.140593
  C      -4.121512     -0.871874     -1.024647
  C      -1.598802     -3.768162      0.647999
  C      -1.216893     -3.097733      1.827379
  H      -1.982400     -2.508260      2.331451
  C       0.115246     -2.984455      2.239887
  O       0.474665     -2.145493      3.262293
  C       1.150486     -3.587033      1.466209
  C       0.736624     -4.453590      0.425940
  H       1.516155     -4.970143     -0.140399
  C      -0.602290     -4.553158      0.012365
  O      -1.007530     -5.298588     -1.069605
  C      -0.511190     -1.300174      3.825653
  H      -0.968073     -0.639941      3.061521
  H      -1.313543     -1.876330      4.326737
  H       0.011371     -0.685976      4.574961
  C      -0.032898     -6.054472     -1.767055
  H       0.738458     -5.405630     -2.229409
  H       0.468323     -6.783438     -1.101155
  H      -0.574505     -6.595024     -2.557867
  C      -5.242263     -2.650668      2.643308
  H      -5.016531     -1.601927      2.920423
  H      -6.205761     -2.673786      2.098246
  H      -5.323539     -3.261775      3.554829
  C      -1.948675     -1.753654     -3.877505
  H      -0.987970     -1.675580     -3.331306
  H      -2.142437     -2.817639     -4.113679
  H      -1.884860     -1.180256     -4.815310
  C      -3.697725      1.554307      2.382566
  H      -2.590195      1.527946      2.386946
  H      -4.032829      2.604994      2.478358
  H      -4.081517      0.972541      3.234946
  C      -3.352555      2.376285     -4.924193
  H      -2.970338      1.342653     -5.038391
  H      -4.459382      2.347775     -4.931267
  H      -2.997748      2.993633     -5.763183
  C      -1.214564      5.997546      1.426911
  H      -0.736361      5.392651      2.223844
  H      -0.493501      6.763003      1.080232
  H      -2.107131      6.495325      1.834835
  C       1.408871      1.272911     -3.564478
  H       0.673986      0.578205     -3.110865
  H       0.926315      1.804520     -4.407791
  H       2.267700      0.699668     -3.945620
  C       3.942867     -1.758120     -2.305630
  H       4.214430     -2.831330     -2.283681
  H       2.846581     -1.666006     -2.435082
  H       4.452685     -1.271592     -3.151350
  C       3.170441     -2.331122      4.983789
  H       4.248995     -2.106825      5.101074
  H       2.600769     -1.382612      5.016903
  H       2.845859     -2.984861      5.807453
  C       5.110598      2.547622     -2.794864
  H       6.115519      2.387877     -2.356972
  H       4.685697      1.568086     -3.086256
  H       5.200655      3.189225     -3.684365
  C       2.196824      1.922311      3.927959
  H       2.350003      3.012863      4.042753
  H       1.202209      1.742395      3.474950
  H       2.239452      1.443552      4.918261
108
[6]CPP-12OMe, Relaxed Surface Scan Step 64
  C       3.091389     -2.376659      2.605369
  O       2.860981     -3.008801      3.792345
  C       3.812865     -1.183348      2.475226
  H       4.102650     -0.632044      3.365965
  C       4.073251     -0.595779      1.206747
  C       3.947955     -1.488502      0.094133
  O       4.490789     -1.128482     -1.111413
  C       3.072069     -2.579585      0.216638
  H       2.689204     -3.055498     -0.689502
  C       2.496354     -2.951913      1.451745
  C       3.459121      1.728169      1.862426
  O       3.343349      1.381481      3.182471
  C       2.687280      2.755706      1.305288
  H       1.872650      3.182197      1.895580
  C       2.764363      3.104444     -0.061529
  C       3.886181      2.588848     -0.759490
  O       4.216977      3.204739     -1.930342
  C       4.513979      1.435755     -0.271746
  H       5.193858      0.896143     -0.927338
  C       4.234611      0.868506      1.003082
  C       1.545695      3.617581     -0.728694
  C       1.053604      2.943443     -1.885455
  O       1.907975      2.120810     -2.571554
  C      -0.313087      2.977049     -2.181495
  H      -0.700543      2.344177     -2.979546
  C      -1.258748      3.626319     -1.363668
  C      -0.747259      4.461175     -0.337176
  O      -1.672351      5.171563      0.390426
  C       0.626466      4.447580     -0.042159
  H       1.000032      5.012938      0.815713
  C      -3.110864      2.563931     -0.116504
  H      -2.729790      3.050196      0.782366
  C      -3.885994      1.404495     -0.000544
  O      -4.263805      0.915049      1.224506
  C      -4.150178      0.606253     -1.160569
  C      -3.946414      1.258445     -2.403217
  H      -4.243707      0.731917     -3.307519
  C      -3.206083      2.444637     -2.513261
  O      -2.874247      3.014257     -3.719213
  C      -2.617764      3.018560     -1.357168
  C      -4.558742     -1.532383      0.148266
  H      -5.289959     -1.031225      0.778812
  C      -3.917915     -2.684827      0.626087
  O      -4.204874     -3.253728      1.843920
  C      -2.805224     -3.215549     -0.076156
  C      -2.637856     -2.769692     -1.403687
  H      -1.838075     -3.226440     -1.987873
  C      -3.305037     -1.645891     -1.904022
  O      -3.044515     -1.159185     -3.160448
  C      -4.147422     -0.874813     -1.039024
  C      -1.600657     -3.754507      0.613168
  C      -1.224653     -3.072473      1.787481
  H      -1.994088     -2.482797      2.285266
  C       0.105184     -2.950302      2.203360
  O       0.455953     -2.097020      3.217053
  C       1.145836     -3.561641      1.443301
  C       0.738522     -4.432819      0.404077
  H       1.521418     -4.953566     -0.153705
  C      -0.598065     -4.535539     -0.017066
  O      -0.996265     -5.283809     -1.099753
  C      -0.527450     -1.223648      3.740974
  H      -0.970216     -0.586808      2.949425
  H      -1.340088     -1.774169      4.254312
  H      -0.006280     -0.588564      4.473874
  C      -0.016295     -6.037660     -1.791756
  H       0.756472     -5.387176     -2.249460
  H       0.482511     -6.765977     -1.123295
  H      -0.552293     -6.579061     -2.585813
  C      -5.250702     -2.689105      2.617145
  H      -5.030721     -1.641116      2.901645
  H      -6.215524     -2.714065      2.074468
  H      -5.325736     -3.307567      3.524216
  C      -1.985701     -1.732513     -3.909231
  H      -1.019958     -1.656418     -3.371816
  H      -2.181721     -2.795652     -4.147190
  H      -1.930572     -1.155546     -4.845366
  C      -3.748902      1.529239      2.394110
  H      -2.641511      1.505194      2.412176
  H      -4.087260      2.579052      2.487647
  H      -4.141754      0.944689      3.240391
  C      -3.368836      2.411198     -4.903432
  H      -2.989170      1.377681     -5.026836
  H      -4.475730      2.385874     -4.914096
  H      -3.009781      3.035864     -5.735154
  C      -1.209983      5.979150      1.458941
  H      -0.726581      5.374439      2.252880
  H      -0.491367      6.744855      1.107682
  H      -2.100043      6.476810      1.872464
  C       1.364436      1.190783     -3.490800
  H       0.629220      0.519478     -3.004214
  H       0.878254      1.693052     -4.349950
  H       2.216166      0.597620     -3.857479
  C       4.100994     -1.837492     -2.274676
  H       4.366406     -2.910174     -2.205458
  H       3.012707     -1.746904     -2.461029
  H       4.653756     -1.378701     -3.108779
  C       3.101684     -2.288401      4.987307
  H       4.178196     -2.064221      5.122362
  H       2.532530     -1.339047      5.002156
  H       2.761176     -2.934880      5.810268
  C       5.059337      2.512993     -2.834539
  H       6.071133      2.353713     -2.412636
  H       4.627024      1.532567     -3.111914
  H       5.135306      3.148247     -3.729864
  C       2.351670      2.010196      3.976300
  H       2.521605      3.101737      4.050050
  H       1.335224      1.828781      3.575171
  H       2.435274      1.560506      4.977481
108
[6]CPP-12OMe, Relaxed Surface Scan Step 65
  C       3.066678     -2.350537      2.606788
  O       2.809621     -2.971500      3.794022
  C       3.792553     -1.160514      2.481500
  H       4.059897     -0.598871      3.372370
  C       4.087841     -0.589123      1.212436
  C       4.004860     -1.504497      0.114114
  O       4.600478     -1.173903     -1.075068
  C       3.114681     -2.586718      0.223172
  H       2.759033     -3.073787     -0.688303
  C       2.497387     -2.936288      1.444956
  C       3.529142      1.752446      1.867632
  O       3.465082      1.436553      3.198990
  C       2.736902      2.769416      1.318431
  H       1.941634      3.205089      1.928337
  C       2.770199      3.095500     -0.055894
  C       3.875060      2.573102     -0.775625
  O       4.177679      3.176483     -1.960190
  C       4.510347      1.423043     -0.292990
  H       5.163695      0.870310     -0.964223
  C       4.270757      0.871473      0.997661
  C       1.535400      3.590400     -0.705561
  C       1.031903      2.900910     -1.848754
  O       1.875125      2.060679     -2.527555
  C      -0.335090      2.941003     -2.140027
  H      -0.729040      2.304216     -2.931761
  C      -1.273592      3.605306     -1.326562
  C      -0.754377      4.439504     -0.303933
  O      -1.674371      5.153530      0.426563
  C       0.621616      4.425447     -0.017717
  H       1.002227      4.998345      0.832004
  C      -3.137910      2.548505     -0.091441
  H      -2.755111      3.022687      0.813314
  C      -3.919031      1.391376      0.009990
  O      -4.304150      0.891473      1.228454
  C      -4.180724      0.605226     -1.159231
  C      -3.973907      1.270860     -2.394330
  H      -4.270761      0.755046     -3.304919
  C      -3.229006      2.455360     -2.489676
  O      -2.891761      3.037371     -3.687952
  C      -2.639304      3.012486     -1.326192
  C      -4.580865     -1.548027      0.127629
  H      -5.313899     -1.056884      0.763915
  C      -3.930826     -2.699612      0.594670
  O      -4.210452     -3.280834      1.808183
  C      -2.814058     -3.214354     -0.112958
  C      -2.653755     -2.759202     -1.438010
  H      -1.850427     -3.204511     -2.026400
  C      -3.331438     -1.637047     -1.928543
  O      -3.079548     -1.140092     -3.182655
  C      -4.174979     -0.877213     -1.054246
  C      -1.601873     -3.738744      0.574410
  C      -1.231740     -3.043725      1.742604
  H      -2.005110     -2.453347      2.233356
  C       0.095684     -2.911801      2.161579
  O       0.437061     -2.042450      3.164985
  C       1.141888     -3.532824      1.416376
  C       0.741227     -4.409182      0.378635
  H       1.527524     -4.934397     -0.170080
  C      -0.592981     -4.515631     -0.050127
  O      -0.983958     -5.267074     -1.133310
  C      -0.544837     -1.144568      3.649375
  H      -0.974588     -0.532101      2.832040
  H      -1.366672     -1.670946      4.173415
  H      -0.025871     -0.488838      4.365658
  C       0.001312     -6.019459     -1.819213
  H       0.775740     -5.367784     -2.272388
  H       0.497310     -6.746915     -1.147688
  H      -0.528986     -6.561975     -2.616340
  C      -5.256942     -2.729251      2.589814
  H      -5.042422     -1.682282      2.882124
  H      -6.223653     -2.755787      2.050547
  H      -5.324699     -3.355556      3.492051
  C      -2.030131     -1.711765     -3.945876
  H      -1.057956     -1.638705     -3.419889
  H      -2.230358     -2.773863     -4.184798
  H      -1.985377     -1.131494     -4.880480
  C      -3.806858      1.504326      2.406394
  H      -2.699835      1.483299      2.439973
  H      -4.149256      2.553050      2.496947
  H      -4.209665      0.916826      3.245878
  C      -3.382562      2.447891     -4.880500
  H      -3.005027      1.414682     -5.012715
  H      -4.489477      2.425603     -4.896566
  H      -3.018014      3.080025     -5.704136
  C      -1.204931      5.963473      1.490136
  H      -0.716060      5.360505      2.282037
  H      -0.488866      6.728632      1.132449
  H      -2.092206      6.461952      1.908631
  C       1.315662      1.097023     -3.401995
  H       0.580375      0.453129     -2.880167
  H       0.825400      1.566058     -4.277530
  H       2.159523      0.482214     -3.751146
  C       4.270655     -1.920060     -2.233856
  H       4.526525     -2.990531     -2.113932
  H       3.194365     -1.832913     -2.481971
  H       4.869692     -1.490914     -3.051558
  C       3.029661     -2.241750      4.987183
  H       4.104028     -2.018484      5.139830
  H       2.462201     -1.291219      4.983843
  H       2.672711     -2.880667      5.809071
  C       5.002945      2.477329     -2.874409
  H       6.021808      2.320057     -2.469107
  H       4.564756      1.495457     -3.137043
  H       5.063229      3.105992     -3.775528
  C       2.519007      2.099367      4.020637
  H       2.702034      3.190796      4.050745
  H       1.482336      1.916095      3.675818
  H       2.648115      1.679987      5.030036
108
[6]CPP-12OMe, Relaxed Surface Scan Step 66
  C       3.038782     -2.322457      2.606601
  O       2.752705     -2.929627      3.794043
  C       3.767584     -1.134839      2.485059
  H       4.007243     -0.558494      3.374178
  C       4.101419     -0.583271      1.216412
  C       4.060571     -1.522065      0.135509
  O       4.708832     -1.221399     -1.034417
  C       3.157573     -2.596179      0.230857
  H       2.830483     -3.096234     -0.684462
  C       2.498069     -2.921461      1.437458
  C       3.599663      1.776445      1.869513
  O       3.592213      1.492006      3.209790
  C       2.787214      2.783819      1.330808
  H       2.014131      3.230614      1.961148
  C       2.774192      3.086554     -0.049543
  C       3.858723      2.555211     -0.793221
  O       4.129749      3.144021     -1.992230
  C       4.500412      1.407018     -0.316796
  H       5.121385      0.837253     -1.004351
  C       4.303434      0.873411      0.988948
  C       1.522759      3.562981     -0.679652
  C       1.006194      2.854932     -1.806004
  O       1.836045      1.992946     -2.474464
  C      -0.360957      2.902645     -2.092319
  H      -0.762370      2.260005     -2.875630
  C      -1.290896      3.585574     -1.285054
  C      -0.762685      4.420589     -0.268340
  O      -1.676686      5.140086      0.464192
  C       0.615860      4.405760      0.008019
  H       1.004618      4.987922      0.847700
  C      -3.165310      2.531813     -0.061740
  H      -2.779788      2.991838      0.849370
  C      -3.950581      1.375766      0.023323
  O      -4.339970      0.861313      1.234323
  C      -4.210488      0.604678     -1.156673
  C      -4.002956      1.286675     -2.382692
  H      -4.299486      0.783198     -3.300290
  C      -3.255160      2.470525     -2.461385
  O      -2.913801      3.067838     -3.650601
  C      -2.663593      3.008577     -1.290083
  C      -4.601979     -1.566311      0.102171
  H      -5.337810     -1.087091      0.744336
  C      -3.942798     -2.717755      0.556412
  O      -4.215639     -3.314127      1.763815
  C      -2.820956     -3.214006     -0.156188
  C      -2.665358     -2.745849     -1.477050
  H      -1.857006     -3.177379     -2.069135
  C      -3.353081     -1.624313     -1.955732
  O      -3.107137     -1.112759     -3.205129
  C      -4.200179     -0.879202     -1.071737
  C      -1.601851     -3.723501      0.530528
  C      -1.238683     -3.012940      1.691131
  H      -2.016114     -2.420021      2.172371
  C       0.085811     -2.870783      2.114200
  O       0.416747     -1.981961      3.104313
  C       1.137919     -3.504558      1.387488
  C       0.744824     -4.387995      0.352564
  H       1.534871     -4.919218     -0.184858
  C      -0.586423     -4.497682     -0.085792
  O      -0.969178     -5.253171     -1.169085
  C      -0.559317     -1.050028      3.534181
  H      -0.968437     -0.469532      2.683858
  H      -1.395762     -1.540736      4.069741
  H      -0.041087     -0.369874      4.228067
  C       0.022013     -6.004699     -1.847243
  H       0.798900     -5.352241     -2.295061
  H       0.514037     -6.731228     -1.171756
  H      -0.501675     -6.548432     -2.647906
  C      -5.262498     -2.777065      2.554953
  H      -5.053185     -1.731839      2.857086
  H      -6.231177     -2.804045      2.019200
  H      -5.322900     -3.412879      3.451021
  C      -2.065026     -1.679276     -3.982146
  H      -1.087847     -1.610395     -3.465079
  H      -2.268139     -2.739605     -4.226246
  H      -2.028696     -1.092351     -4.912909
  C      -3.860194      1.470755      2.421302
  H      -2.753677      1.454922      2.469021
  H      -4.208647      2.517439      2.511885
  H      -4.270531      0.877312      3.252867
  C      -3.399537      2.493379     -4.852473
  H      -3.022482      1.461398     -4.995186
  H      -4.506408      2.472562     -4.874281
  H      -3.030253      3.134866     -5.666691
  C      -1.199095      5.954102      1.520958
  H      -0.704342      5.354093      2.311433
  H      -0.485671      6.717826      1.154932
  H      -2.083054      6.454444      1.944215
  C       1.257747      0.982934     -3.282664
  H       0.525535      0.377831     -2.712803
  H       0.759276      1.401919     -4.178790
  H       2.092610      0.341651     -3.605318
  C       4.444741     -2.011105     -2.181339
  H       4.689159     -3.076293     -2.004569
  H       3.385007     -1.932908     -2.495597
  H       5.091803     -1.614459     -2.978489
  C       2.951214     -2.188540      4.983908
  H       4.022876     -1.964527      5.153642
  H       2.384594     -1.237776      4.961083
  H       2.578600     -2.819173      5.805209
  C       4.935163      2.435638     -2.917072
  H       5.961443      2.279893     -2.530327
  H       4.490038      1.452535     -3.162817
  H       4.978223      3.056631     -3.824429
  C       2.699706      2.194123      4.058603
  H       2.896393      3.283367      4.040107
  H       1.643497      2.013029      3.777394
  H       2.879238      1.807388      5.073237
108
[6]CPP-12OMe, Relaxed Surface Scan Step 67
  C       3.007034     -2.287499      2.604868
  O       2.682964     -2.875092      3.791984
  C       3.740832     -1.103329      2.487411
  H       3.945022     -0.507120      3.372322
  C       4.122573     -0.577698      1.221732
  C       4.124593     -1.541210      0.162039
  O       4.831199     -1.273524     -0.982606
  C       3.207362     -2.605573      0.241024
  H       2.912703     -3.120948     -0.677036
  C       2.500119     -2.902196      1.428344
  C       3.678223      1.801547      1.868478
  O       3.734060      1.551512      3.215100
  C       2.844668      2.798764      1.341859
  H       2.097539      3.259720      1.993278
  C       2.779882      3.073965     -0.043281
  C       3.839269      2.530375     -0.813710
  O       4.071070      3.098630     -2.030255
  C       4.489282      1.385394     -0.342449
  H       5.071562      0.793714     -1.045513
  C       4.339259      0.874818      0.978456
  C       1.509297      3.528386     -0.649864
  C       0.976176      2.793925     -1.751680
  O       1.789505      1.904136     -2.404937
  C      -0.391457      2.848839     -2.030790
  H      -0.802342      2.195430     -2.800509
  C      -1.310079      3.557530     -1.233489
  C      -0.770362      4.397422     -0.227695
  O      -1.676733      5.125752      0.505311
  C       0.611514      4.383062      0.035258
  H       1.010778      4.979070      0.860191
  C      -3.195863      2.507425     -0.023086
  H      -2.805529      2.948124      0.895808
  C      -3.987751      1.354045      0.041161
  O      -4.381595      0.820237      1.242238
  C      -4.247833      0.603848     -1.152687
  C      -4.040147      1.307210     -2.366526
  H      -4.337805      0.820686     -3.292910
  C      -3.287103      2.488986     -2.423891
  O      -2.940759      3.106095     -3.600994
  C      -2.691464      3.000997     -1.243339
  C      -4.628010     -1.589906      0.069142
  H      -5.368040     -1.126996      0.718494
  C      -3.955800     -2.740118      0.507160
  O      -4.219369     -3.356255      1.706238
  C      -2.826959     -3.211154     -0.211120
  C      -2.676952     -2.725782     -1.526134
  H      -1.861666     -3.138547     -2.122509
  C      -3.378710     -1.606193     -1.989835
  O      -3.140618     -1.075184     -3.232507
  C      -4.231697     -0.881509     -1.093925
  C      -1.599546     -3.701169      0.475531
  C      -1.244706     -2.969156      1.624878
  H      -2.026364     -2.370404      2.092113
  C       0.076127     -2.815870      2.053387
  O       0.395516     -1.901971      3.024759
  C       1.134564     -3.468356      1.352084
  C       0.750415     -4.361799      0.322084
  H       1.544584     -4.902225     -0.199864
  C      -0.577019     -4.474543     -0.128641
  O      -0.950268     -5.236350     -1.210735
  C      -0.568614     -0.927071      3.381617
  H      -0.946771     -0.387356      2.491370
  H      -1.426445     -1.368631      3.926200
  H      -0.049582     -0.219904      4.047521
  C       0.047780     -5.987207     -1.879392
  H       0.827711     -5.334003     -2.320786
  H       0.534821     -6.712713     -1.199154
  H      -0.468042     -6.532328     -2.684207
  C      -5.268771     -2.840764      2.508207
  H      -5.068764     -1.797807      2.824117
  H      -6.239086     -2.870009      1.975479
  H      -5.319648     -3.489413      3.395598
  C      -2.100198     -1.626121     -4.022989
  H      -1.120070     -1.557193     -3.511796
  H      -2.298658     -2.684778     -4.277714
  H      -2.073534     -1.028149     -4.946964
  C      -3.916609      1.418570      2.440761
  H      -2.810782      1.405125      2.501122
  H      -4.268762      2.463417      2.537473
  H      -4.334509      0.815554      3.261541
  C      -3.424323      2.554490     -4.814312
  H      -3.050442      1.523807     -4.973661
  H      -4.531211      2.538103     -4.840454
  H      -3.049776      3.208613     -5.615941
  C      -1.189208      5.946415      1.552321
  H      -0.686921      5.351271      2.341697
  H      -0.479411      6.708031      1.174922
  H      -2.069108      6.449405      1.980862
  C       1.190242      0.830641     -3.111103
  H       0.471184      0.279944     -2.473928
  H       0.672070      1.172513     -4.028629
  H       2.016250      0.160705     -3.396805
  C       4.638592     -2.110809     -2.110137
  H       4.863739     -3.167948     -1.870961
  H       3.602441     -2.043306     -2.497606
  H       5.339207     -1.751160     -2.878919
  C       2.855474     -2.118224      4.975969
  H       3.923881     -1.896889      5.168323
  H       2.294323     -1.165188      4.926113
  H       2.459474     -2.735454      5.796459
  C       4.851118      2.376316     -2.966196
  H       5.886740      2.224677     -2.603473
  H       4.398643      1.390630     -3.186872
  H       4.870821      2.984684     -3.882805
  C       2.907163      2.302889      4.088261
  H       3.118340      3.386692      4.010233
  H       1.832424      2.129002      3.882081
  H       3.144937      1.955363      5.104986
108
[6]CPP-12OMe, Relaxed Surface Scan Step 68
  C       2.978316     -2.253846      2.598772
  O       2.613038     -2.822872      3.782540
  C       3.717572     -1.073164      2.487639
  H       3.887084     -0.458185      3.367271
  C       4.146903     -0.572980      1.227804
  C       4.188679     -1.557103      0.188616
  O       4.947463     -1.314938     -0.928648
  C       3.258294     -2.612428      0.248864
  H       2.994630     -3.141630     -0.671031
  C       2.505876     -2.882501      1.415016
  C       3.758407      1.821120      1.870561
  O       3.875251      1.598656      3.218714
  C       2.902348      2.808026      1.359389
  H       2.180426      3.280324      2.031139
  C       2.786081      3.058491     -0.027605
  C       3.820383      2.506426     -0.825264
  O       4.008678      3.055956     -2.057362
  C       4.480883      1.364937     -0.361586
  H       5.024339      0.753189     -1.079071
  C       4.379972      0.875397      0.971419
  C       1.496182      3.488687     -0.610024
  C       0.948660      2.725065     -1.685089
  O       1.747085      1.807443     -2.319130
  C      -0.418911      2.785746     -1.959442
  H      -0.837954      2.119070     -2.713666
  C      -1.327291      3.523082     -1.177065
  C      -0.778094      4.370681     -0.183844
  O      -1.677931      5.111125      0.544750
  C       0.606526      4.356633      0.068777
  H       1.014996      4.968482      0.877481
  C      -3.229612      2.480558      0.015411
  H      -2.837231      2.902081      0.942687
  C      -4.030204      1.331702      0.057464
  O      -4.433834      0.781451      1.247707
  C      -4.287171      0.601389     -1.149910
  C      -4.074723      1.324957     -2.351169
  H      -4.371411      0.855463     -3.286596
  C      -3.314210      2.502864     -2.385922
  O      -2.958318      3.138035     -3.549982
  C      -2.717727      2.988967     -1.195206
  C      -4.653794     -1.612974      0.037783
  H      -5.396876     -1.166124      0.694841
  C      -3.966380     -2.759940      0.460460
  O      -4.216857     -3.393324      1.652859
  C      -2.832271     -3.206114     -0.264894
  C      -2.692073     -2.706629     -1.575386
  H      -1.871349     -3.101036     -2.177156
  C      -3.410128     -1.591077     -2.024866
  O      -3.184783     -1.044453     -3.262972
  C      -4.266014     -0.884961     -1.116198
  C      -1.594967     -3.673291      0.420470
  C      -1.245134     -2.913517      1.552803
  H      -2.028516     -2.303809      2.003257
  C       0.072745     -2.751257      1.984689
  O       0.384236     -1.808917      2.931928
  C       1.134478     -3.429348      1.312553
  C       0.756355     -4.336606      0.292344
  H       1.552667     -4.890632     -0.211809
  C      -0.568146     -4.451499     -0.168576
  O      -0.935311     -5.224776     -1.244429
  C      -0.554273     -0.779915      3.196156
  H      -0.888784     -0.289078      2.261515
  H      -1.441295     -1.153801      3.744743
  H      -0.028028     -0.047212      3.828115
  C       0.066321     -5.983114     -1.899099
  H       0.851183     -5.335041     -2.339262
  H       0.546295     -6.704459     -1.209429
  H      -0.444237     -6.533440     -2.703722
  C      -5.266847     -2.898757      2.467045
  H      -5.076231     -1.857427      2.793822
  H      -6.240170     -2.932507      1.940034
  H      -5.305079     -3.558011      3.347195
  C      -2.151275     -1.584216     -4.070205
  H      -1.165351     -1.513830     -3.570819
  H      -2.347701     -2.642071     -4.329547
  H      -2.138966     -0.979526     -4.990014
  C      -3.982795      1.366394      2.458218
  H      -2.877983      1.350245      2.532393
  H      -4.334221      2.410867      2.560778
  H      -4.411850      0.755699      3.267390
  C      -3.436095      2.608965     -4.775491
[truncated: 400,397 more chars]
