# Supplementary material for: A dodecamethoxy[6]cycloparaphenylene consisting entirely of hydroquinone ethers: unveiling in-plane aromaticity through a rotaxane structure
Source: Nat Commun. 2023 Dec 7;14:8091. doi: 10.1038/s41467-023-43907-7 (PMC10703805; doi:10.1038/s41467-023-43907-7)
Supplement: Supplementary file 6 — Source Data [file 41467_2023_43907_MOESM6_ESM.xlsx]

## Sheet: Fig 2a
	ferrocene					[6]CPP-12OMe					[6]CPP
	Ag/Ag+	Fc/Fc+				Ag/Ag+	Fc/Fc+				Ag/Ag+	Fc/Fc+
Epc	0.144	-0.0535				0.139	-0.0585				0.675	0.4775
Epa	0.251	0.0535				0.221	0.0235				0.393	0.1955
E1/2	0.1975	0				0.18	-0.0175				0.534	0.3365
	-0.799	-0.9965	6.088e-07	0.6088		-0.399	-0.5965	3.713e-07	0.3713		-0.399	-0.5965	1.058e-06	1.058
	-0.798	-0.9955	5.904e-07	0.5904		-0.398	-0.5955	3.654e-07	0.3654		-0.398	-0.5955	1.046e-06	1.046
	-0.797	-0.9945	5.813e-07	0.5813		-0.397	-0.5945	3.586e-07	0.3586		-0.397	-0.5945	1.012e-06	1.012
	-0.796	-0.9935	5.798e-07	0.5798		-0.396	-0.5935	3.346e-07	0.3346		-0.396	-0.5935	1.001e-06	1.001
	-0.795	-0.9925	5.436e-07	0.5436		-0.395	-0.5925	3.277e-07	0.3277		-0.395	-0.5925	9.73e-07	0.973
	-0.794	-0.9915	5.398e-07	0.5398		-0.394	-0.5915	3.2e-07	0.32		-0.394	-0.5915	9.592e-07	0.9592
	-0.793	-0.9905	5.389e-07	0.5389		-0.393	-0.5905	3.193e-07	0.3193		-0.393	-0.5905	9.526e-07	0.9526
	-0.792	-0.9895	5.386e-07	0.5386		-0.392	-0.5895	3.186e-07	0.3186		-0.392	-0.5895	9.523e-07	0.9523
	-0.791	-0.9885	5.292e-07	0.5292		-0.391	-0.5885	3.179e-07	0.3179		-0.391	-0.5885	9.523e-07	0.9523
	-0.79	-0.9875	5.33e-07	0.533		-0.39	-0.5875	3.158e-07	0.3158		-0.39	-0.5875	9.523e-07	0.9523
	-0.789	-0.9865	5.16e-07	0.516		-0.389	-0.5865	3.146e-07	0.3146		-0.389	-0.5865	9.499e-07	0.9499
	-0.788	-0.9855	5.179e-07	0.5179		-0.388	-0.5855	2.997e-07	0.2997		-0.388	-0.5855	9.457e-07	0.9457
	-0.787	-0.9845	4.917e-07	0.4917		-0.387	-0.5845	2.948e-07	0.2948		-0.387	-0.5845	9.248e-07	0.9248
	-0.786	-0.9835	4.922e-07	0.4922		-0.386	-0.5835	2.752e-07	0.2752		-0.386	-0.5835	9.203e-07	0.9203
	-0.785	-0.9825	4.899e-07	0.4899		-0.385	-0.5825	2.769e-07	0.2769		-0.385	-0.5825	9.054e-07	0.9054
	-0.784	-0.9815	4.899e-07	0.4899		-0.384	-0.5815	2.703e-07	0.2703		-0.384	-0.5815	9.066e-07	0.9066
	-0.783	-0.9805	4.87e-07	0.487		-0.383	-0.5805	2.712e-07	0.2712		-0.383	-0.5805	9.035e-07	0.9035
	-0.782	-0.9795	4.873e-07	0.4873		-0.382	-0.5795	2.703e-07	0.2703		-0.382	-0.5795	9.031e-07	0.9031
	-0.781	-0.9785	4.818e-07	0.4818		-0.381	-0.5785	2.7e-07	0.27		-0.381	-0.5785	8.988e-07	0.8988
	-0.78	-0.9775	4.882e-07	0.4882		-0.38	-0.5775	2.689e-07	0.2689		-0.38	-0.5775	8.972e-07	0.8972
	-0.779	-0.9765	4.522e-07	0.4522		-0.379	-0.5765	2.687e-07	0.2687		-0.379	-0.5765	8.746e-07	0.8746
	-0.778	-0.9755	4.632e-07	0.4632		-0.378	-0.5755	2.648e-07	0.2648		-0.378	-0.5755	8.724e-07	0.8724
	-0.777	-0.9745	4.404e-07	0.4404		-0.377	-0.5745	2.665e-07	0.2665		-0.377	-0.5745	8.588e-07	0.8588
	-0.776	-0.9735	4.491e-07	0.4491		-0.376	-0.5735	2.559e-07	0.2559		-0.376	-0.5735	8.558e-07	0.8558
	-0.775	-0.9725	4.413e-07	0.4413		-0.375	-0.5725	2.564e-07	0.2564		-0.375	-0.5725	8.545e-07	0.8545
	-0.774	-0.9715	4.418e-07	0.4418		-0.374	-0.5715	2.366e-07	0.2366		-0.374	-0.5715	8.541e-07	0.8541
	-0.773	-0.9705	4.335e-07	0.4335		-0.373	-0.5705	2.389e-07	0.2389		-0.373	-0.5705	8.522e-07	0.8522
	-0.772	-0.9695	4.371e-07	0.4371		-0.372	-0.5695	2.276e-07	0.2276		-0.372	-0.5695	8.492e-07	0.8492
	-0.771	-0.9685	4.244e-07	0.4244		-0.371	-0.5685	2.305e-07	0.2305		-0.371	-0.5685	8.4e-07	0.84
	-0.77	-0.9675	4.333e-07	0.4333		-0.37	-0.5675	2.236e-07	0.2236		-0.37	-0.5675	8.352e-07	0.8352
	-0.769	-0.9665	4.001e-07	0.4001		-0.369	-0.5665	2.227e-07	0.2227		-0.369	-0.5665	8.162e-07	0.8162
	-0.768	-0.9655	4.114e-07	0.4114		-0.368	-0.5655	2.194e-07	0.2194		-0.368	-0.5655	8.152e-07	0.8152
	-0.767	-0.9645	3.98e-07	0.398		-0.367	-0.5645	2.22e-07	0.222		-0.367	-0.5645	8.067e-07	0.8067
	-0.766	-0.9635	4.032e-07	0.4032		-0.366	-0.5635	2.123e-07	0.2123		-0.366	-0.5635	8.065e-07	0.8065
	-0.765	-0.9625	3.907e-07	0.3907		-0.365	-0.5625	2.142e-07	0.2142		-0.365	-0.5625	8.056e-07	0.8056
	-0.764	-0.9615	3.916e-07	0.3916		-0.364	-0.5615	2.027e-07	0.2027		-0.364	-0.5615	8.049e-07	0.8049
	-0.763	-0.9605	3.902e-07	0.3902		-0.363	-0.5605	2.058e-07	0.2058		-0.363	-0.5605	7.971e-07	0.7971
	-0.762	-0.9595	3.923e-07	0.3923		-0.362	-0.5595	1.873e-07	0.1873		-0.362	-0.5595	7.964e-07	0.7964
	-0.761	-0.9585	3.879e-07	0.3879		-0.361	-0.5585	1.888e-07	0.1888		-0.361	-0.5585	7.764e-07	0.7764
	-0.76	-0.9575	3.902e-07	0.3902		-0.36	-0.5575	1.782e-07	0.1782		-0.36	-0.5575	7.75e-07	0.775
	-0.759	-0.9565	3.787e-07	0.3787		-0.359	-0.5565	1.796e-07	0.1796		-0.359	-0.5565	7.587e-07	0.7587
	-0.758	-0.9555	3.811e-07	0.3811		-0.358	-0.5555	1.753e-07	0.1753		-0.358	-0.5555	7.611e-07	0.7611
	-0.757	-0.9545	3.521e-07	0.3521		-0.357	-0.5545	1.746e-07	0.1746		-0.357	-0.5545	7.57e-07	0.757
	-0.756	-0.9535	3.653e-07	0.3653		-0.356	-0.5535	1.728e-07	0.1728		-0.356	-0.5535	7.571e-07	0.7571
	-0.755	-0.9525	3.514e-07	0.3514		-0.355	-0.5525	1.73e-07	0.173		-0.355	-0.5525	7.568e-07	0.7568
	-0.754	-0.9515	3.589e-07	0.3589		-0.354	-0.5515	1.727e-07	0.1727		-0.354	-0.5515	7.566e-07	0.7566
	-0.753	-0.9505	3.45e-07	0.345		-0.353	-0.5505	1.727e-07	0.1727		-0.353	-0.5505	7.554e-07	0.7554
	-0.752	-0.9495	3.443e-07	0.3443		-0.352	-0.5495	1.727e-07	0.1727		-0.352	-0.5495	7.551e-07	0.7551
	-0.751	-0.9485	3.438e-07	0.3438		-0.351	-0.5485	1.721e-07	0.1721		-0.351	-0.5485	7.516e-07	0.7516
	-0.75	-0.9475	3.445e-07	0.3445		-0.35	-0.5475	1.721e-07	0.1721		-0.35	-0.5475	7.502e-07	0.7502
	-0.749	-0.9465	3.419e-07	0.3419		-0.349	-0.5465	1.725e-07	0.1725		-0.349	-0.5465	7.401e-07	0.7401
	-0.748	-0.9455	3.408e-07	0.3408		-0.348	-0.5455	1.723e-07	0.1723		-0.348	-0.5455	7.406e-07	0.7406
	-0.747	-0.9445	3.405e-07	0.3405		-0.347	-0.5445	1.725e-07	0.1725		-0.347	-0.5445	7.247e-07	0.7247
	-0.746	-0.9435	3.433e-07	0.3433		-0.346	-0.5435	1.72e-07	0.172		-0.346	-0.5435	7.262e-07	0.7262
	-0.745	-0.9425	3.405e-07	0.3405		-0.345	-0.5425	1.721e-07	0.1721		-0.345	-0.5425	7.153e-07	0.7153
	-0.744	-0.9415	3.433e-07	0.3433		-0.344	-0.5415	1.72e-07	0.172		-0.344	-0.5415	7.156e-07	0.7156
	-0.743	-0.9405	3.381e-07	0.3381		-0.343	-0.5405	1.721e-07	0.1721		-0.343	-0.5405	7.09e-07	0.709
	-0.742	-0.9395	3.408e-07	0.3408		-0.342	-0.5395	1.72e-07	0.172		-0.342	-0.5395	7.099e-07	0.7099
	-0.741	-0.9385	3.295e-07	0.3295		-0.341	-0.5385	1.72e-07	0.172		-0.341	-0.5385	7.08e-07	0.708
	-0.74	-0.9375	3.365e-07	0.3365		-0.34	-0.5375	1.7e-07	0.17		-0.34	-0.5375	7.087e-07	0.7087
	-0.739	-0.9365	3.261e-07	0.3261		-0.339	-0.5365	1.714e-07	0.1714		-0.339	-0.5365	7.076e-07	0.7076
	-0.738	-0.9355	3.308e-07	0.3308		-0.338	-0.5355	1.685e-07	0.1685		-0.338	-0.5355	7.08e-07	0.708
	-0.737	-0.9345	3.085e-07	0.3085		-0.337	-0.5345	1.695e-07	0.1695		-0.337	-0.5345	7.036e-07	0.7036
	-0.736	-0.9335	3.188e-07	0.3188		-0.336	-0.5335	1.647e-07	0.1647		-0.336	-0.5335	7.026e-07	0.7026
	-0.735	-0.9325	3.002e-07	0.3002		-0.335	-0.5325	1.659e-07	0.1659		-0.335	-0.5325	6.897e-07	0.6897
	-0.734	-0.9315	3.125e-07	0.3125		-0.334	-0.5315	1.605e-07	0.1605		-0.334	-0.5315	6.927e-07	0.6927
	-0.733	-0.9305	2.955e-07	0.2955		-0.333	-0.5305	1.627e-07	0.1627		-0.333	-0.5305	6.744e-07	0.6744
	-0.732	-0.9295	3.083e-07	0.3083		-0.332	-0.5295	1.546e-07	0.1546		-0.332	-0.5295	6.84e-07	0.684
	-0.731	-0.9285	2.925e-07	0.2925		-0.331	-0.5285	1.572e-07	0.1572		-0.331	-0.5285	6.633e-07	0.6633
	-0.73	-0.9275	2.988e-07	0.2988		-0.33	-0.5275	1.464e-07	0.1464		-0.33	-0.5275	6.664e-07	0.6664
	-0.729	-0.9265	2.908e-07	0.2908		-0.329	-0.5265	1.518e-07	0.1518		-0.329	-0.5265	6.602e-07	0.6602
	-0.728	-0.9255	2.953e-07	0.2953		-0.328	-0.5255	1.388e-07	0.1388		-0.328	-0.5255	6.6e-07	0.66
	-0.727	-0.9245	2.837e-07	0.2837		-0.327	-0.5245	1.431e-07	0.1431		-0.327	-0.5245	6.593e-07	0.6593
	-0.726	-0.9235	2.906e-07	0.2906		-0.326	-0.5235	1.341e-07	0.1341		-0.326	-0.5235	6.595e-07	0.6595
	-0.725	-0.9225	2.774e-07	0.2774		-0.325	-0.5225	1.388e-07	0.1388		-0.325	-0.5225	6.591e-07	0.6591
	-0.724	-0.9215	2.871e-07	0.2871		-0.324	-0.5215	1.29e-07	0.129		-0.324	-0.5215	6.591e-07	0.6591
	-0.723	-0.9205	2.687e-07	0.2687		-0.323	-0.5205	1.322e-07	0.1322		-0.323	-0.5205	6.578e-07	0.6578
	-0.722	-0.9195	2.807e-07	0.2807		-0.322	-0.5195	1.266e-07	0.1266		-0.322	-0.5195	6.584e-07	0.6584
	-0.721	-0.9185	2.606e-07	0.2606		-0.321	-0.5185	1.275e-07	0.1275		-0.321	-0.5185	6.55e-07	0.655
	-0.72	-0.9175	2.731e-07	0.2731		-0.32	-0.5175	1.254e-07	0.1254		-0.32	-0.5175	6.553e-07	0.6553
	-0.719	-0.9165	2.515e-07	0.2515		-0.319	-0.5165	1.268e-07	0.1268		-0.319	-0.5165	6.517e-07	0.6517
	-0.718	-0.9155	2.633e-07	0.2633		-0.318	-0.5155	1.242e-07	0.1242		-0.318	-0.5155	6.498e-07	0.6498
	-0.717	-0.9145	2.486e-07	0.2486		-0.317	-0.5145	1.243e-07	0.1243		-0.317	-0.5145	6.383e-07	0.6383
	-0.716	-0.9135	2.569e-07	0.2569		-0.316	-0.5135	1.235e-07	0.1235		-0.316	-0.5135	6.414e-07	0.6414
	-0.715	-0.9125	2.46e-07	0.246		-0.315	-0.5125	1.237e-07	0.1237		-0.315	-0.5125	6.256e-07	0.6256
	-0.714	-0.9115	2.498e-07	0.2498		-0.314	-0.5115	1.238e-07	0.1238		-0.314	-0.5115	6.275e-07	0.6275
	-0.713	-0.9105	2.453e-07	0.2453		-0.313	-0.5105	1.237e-07	0.1237		-0.313	-0.5105	6.169e-07	0.6169
	-0.712	-0.9095	2.473e-07	0.2473		-0.312	-0.5095	1.238e-07	0.1238		-0.312	-0.5095	6.176e-07	0.6176
	-0.711	-0.9085	2.453e-07	0.2453		-0.311	-0.5085	1.235e-07	0.1235		-0.311	-0.5085	6.117e-07	0.6117
	-0.71	-0.9075	2.451e-07	0.2451		-0.31	-0.5075	1.231e-07	0.1231		-0.31	-0.5075	6.131e-07	0.6131
	-0.709	-0.9065	2.437e-07	0.2437		-0.309	-0.5065	1.233e-07	0.1233		-0.309	-0.5065	6.056e-07	0.6056
	-0.708	-0.9055	2.444e-07	0.2444		-0.308	-0.5055	1.235e-07	0.1235		-0.308	-0.5055	6.058e-07	0.6058
	-0.707	-0.9045	2.442e-07	0.2442		-0.307	-0.5045	1.238e-07	0.1238		-0.307	-0.5045	5.985e-07	0.5985
	-0.706	-0.9035	2.451e-07	0.2451		-0.306	-0.5035	1.233e-07	0.1233		-0.306	-0.5035	5.966e-07	0.5966
	-0.705	-0.9025	2.444e-07	0.2444		-0.305	-0.5025	1.231e-07	0.1231		-0.305	-0.5025	5.809e-07	0.5809
	-0.704	-0.9015	2.44e-07	0.244		-0.304	-0.5015	1.223e-07	0.1223		-0.304	-0.5015	5.849e-07	0.5849
	-0.703	-0.9005	2.439e-07	0.2439		-0.303	-0.5005	1.233e-07	0.1233		-0.303	-0.5005	5.676e-07	0.5676
	-0.702	-0.8995	2.444e-07	0.2444		-0.302	-0.4995	1.224e-07	0.1224		-0.302	-0.4995	5.681e-07	0.5681
	-0.701	-0.8985	2.434e-07	0.2434		-0.301	-0.4985	1.223e-07	0.1223		-0.301	-0.4985	5.629e-07	0.5629
	-0.7	-0.8975	2.44e-07	0.244		-0.3	-0.4975	1.209e-07	0.1209		-0.3	-0.4975	5.686e-07	0.5686
	-0.699	-0.8965	2.44e-07	0.244		-0.299	-0.4965	1.214e-07	0.1214		-0.299	-0.4965	5.622e-07	0.5622
	-0.698	-0.8955	2.44e-07	0.244		-0.298	-0.4955	1.188e-07	0.1188		-0.298	-0.4955	5.625e-07	0.5625
	-0.697	-0.8945	2.425e-07	0.2425		-0.297	-0.4945	1.21e-07	0.121		-0.297	-0.4945	5.622e-07	0.5622
	-0.696	-0.8935	2.446e-07	0.2446		-0.296	-0.4935	1.162e-07	0.1162		-0.296	-0.4935	5.627e-07	0.5627
	-0.695	-0.8925	2.395e-07	0.2395		-0.295	-0.4925	1.186e-07	0.1186		-0.295	-0.4925	5.617e-07	0.5617
	-0.694	-0.8915	2.434e-07	0.2434		-0.294	-0.4915	1.143e-07	0.1143		-0.294	-0.4915	5.617e-07	0.5617
	-0.693	-0.8905	2.371e-07	0.2371		-0.293	-0.4905	1.158e-07	0.1158		-0.293	-0.4905	5.618e-07	0.5618
	-0.692	-0.8895	2.406e-07	0.2406		-0.292	-0.4895	1.073e-07	0.1073		-0.292	-0.4895	5.617e-07	0.5617
	-0.691	-0.8885	2.354e-07	0.2354		-0.291	-0.4885	1.118e-07	0.1118		-0.291	-0.4885	5.617e-07	0.5617
	-0.69	-0.8875	2.404e-07	0.2404		-0.29	-0.4875	1.031e-07	0.1031		-0.29	-0.4875	5.618e-07	0.5618
	-0.689	-0.8865	2.277e-07	0.2277		-0.289	-0.4865	1.078e-07	0.1078		-0.289	-0.4865	5.615e-07	0.5615
	-0.688	-0.8855	2.385e-07	0.2385		-0.288	-0.4855	9.724e-08	0.09724		-0.288	-0.4855	5.613e-07	0.5613
	-0.687	-0.8845	2.202e-07	0.2202		-0.287	-0.4845	1.056e-07	0.1056		-0.287	-0.4845	5.613e-07	0.5613
	-0.686	-0.8835	2.35e-07	0.235		-0.286	-0.4835	8.959e-08	0.08959		-0.286	-0.4835	5.61e-07	0.561
	-0.685	-0.8825	2.156e-07	0.2156		-0.285	-0.4825	9.794e-08	0.09794		-0.285	-0.4825	5.596e-07	0.5596
	-0.684	-0.8815	2.267e-07	0.2267		-0.284	-0.4815	8.647e-08	0.08647		-0.284	-0.4815	5.596e-07	0.5596
	-0.683	-0.8805	2.1e-07	0.21		-0.283	-0.4805	9.151e-08	0.09151		-0.283	-0.4805	5.591e-07	0.5591
	-0.682	-0.8795	2.237e-07	0.2237		-0.282	-0.4795	7.969e-08	0.07969		-0.282	-0.4795	5.568e-07	0.5568
	-0.681	-0.8785	2.036e-07	0.2036		-0.281	-0.4785	9.255e-08	0.09255		-0.281	-0.4785	5.538e-07	0.5538
	-0.68	-0.8775	2.19e-07	0.219		-0.28	-0.4775	7.882e-08	0.07882		-0.28	-0.4775	5.575e-07	0.5575
	-0.679	-0.8765	2.02e-07	0.202		-0.279	-0.4765	8.178e-08	0.08178		-0.279	-0.4765	5.49e-07	0.549
	-0.678	-0.8755	2.161e-07	0.2161		-0.278	-0.4755	7.847e-08	0.07847		-0.278	-0.4755	5.467e-07	0.5467
	-0.677	-0.8745	2.003e-07	0.2003		-0.277	-0.4745	7.986e-08	0.07986		-0.277	-0.4745	5.304e-07	0.5304
	-0.676	-0.8735	2.07e-07	0.207		-0.276	-0.4735	7.569e-08	0.07569		-0.276	-0.4735	5.412e-07	0.5412
	-0.675	-0.8725	1.97e-07	0.197		-0.275	-0.4725	7.847e-08	0.07847		-0.275	-0.4725	5.337e-07	0.5337
	-0.674	-0.8715	2.023e-07	0.2023		-0.274	-0.4715	7.517e-08	0.07517		-0.274	-0.4715	5.28e-07	0.528
	-0.673	-0.8705	1.957e-07	0.1957		-0.273	-0.4705	7.691e-08	0.07691		-0.273	-0.4705	5.168e-07	0.5168
	-0.672	-0.8695	2.004e-07	0.2004		-0.272	-0.4695	7.569e-08	0.07569		-0.272	-0.4695	5.297e-07	0.5297
	-0.671	-0.8685	1.964e-07	0.1964		-0.271	-0.4685	7.5e-08	0.075		-0.271	-0.4685	5.174e-07	0.5174
	-0.67	-0.8675	1.982e-07	0.1982		-0.27	-0.4675	7.448e-08	0.07448		-0.27	-0.4675	5.154e-07	0.5154
	-0.669	-0.8665	1.944e-07	0.1944		-0.269	-0.4665	7.587e-08	0.07587		-0.269	-0.4665	5.149e-07	0.5149
	-0.668	-0.8655	1.977e-07	0.1977		-0.268	-0.4655	7.5e-08	0.075		-0.268	-0.4655	5.14e-07	0.514
	-0.667	-0.8645	1.949e-07	0.1949		-0.267	-0.4645	7.465e-08	0.07465		-0.267	-0.4645	5.132e-07	0.5132
	-0.666	-0.8635	1.959e-07	0.1959		-0.266	-0.4635	7.465e-08	0.07465		-0.266	-0.4635	5.153e-07	0.5153
	-0.665	-0.8625	1.947e-07	0.1947		-0.265	-0.4625	7.43e-08	0.0743		-0.265	-0.4625	5.128e-07	0.5128
	-0.664	-0.8615	1.963e-07	0.1963		-0.264	-0.4615	7.291e-08	0.07291		-0.264	-0.4615	5.13e-07	0.513
	-0.663	-0.8605	1.935e-07	0.1935		-0.263	-0.4605	7.396e-08	0.07396		-0.263	-0.4605	5.125e-07	0.5125
	-0.662	-0.8595	1.956e-07	0.1956		-0.262	-0.4595	7.361e-08	0.07361		-0.262	-0.4595	5.13e-07	0.513
	-0.661	-0.8585	1.94e-07	0.194		-0.261	-0.4585	7.465e-08	0.07465		-0.261	-0.4585	5.121e-07	0.5121
	-0.66	-0.8575	1.954e-07	0.1954		-0.26	-0.4575	7.1e-08	0.071		-0.26	-0.4575	5.125e-07	0.5125
	-0.659	-0.8565	1.928e-07	0.1928		-0.259	-0.4565	7.222e-08	0.07222		-0.259	-0.4565	5.102e-07	0.5102
	-0.658	-0.8555	1.959e-07	0.1959		-0.258	-0.4555	7.17e-08	0.0717		-0.258	-0.4555	5.121e-07	0.5121
	-0.657	-0.8545	1.902e-07	0.1902		-0.257	-0.4545	7.239e-08	0.07239		-0.257	-0.4545	5.083e-07	0.5083
	-0.656	-0.8535	1.938e-07	0.1938		-0.256	-0.4535	6.683e-08	0.06683		-0.256	-0.4535	5.069e-07	0.5069
	-0.655	-0.8525	1.86e-07	0.186		-0.255	-0.4525	7.204e-08	0.07204		-0.255	-0.4525	5.059e-07	0.5059
	-0.654	-0.8515	1.933e-07	0.1933		-0.254	-0.4515	6.579e-08	0.06579		-0.254	-0.4515	5.04e-07	0.504
	-0.653	-0.8505	1.855e-07	0.1855		-0.253	-0.4505	6.874e-08	0.06874		-0.253	-0.4505	4.979e-07	0.4979
	-0.652	-0.8495	1.917e-07	0.1917		-0.252	-0.4495	6.162e-08	0.06162		-0.252	-0.4495	4.942e-07	0.4942
	-0.651	-0.8485	1.763e-07	0.1763		-0.251	-0.4485	6.683e-08	0.06683		-0.251	-0.4485	4.861e-07	0.4861
	-0.65	-0.8475	1.897e-07	0.1897		-0.25	-0.4475	5.71e-08	0.0571		-0.25	-0.4475	4.949e-07	0.4949
	-0.649	-0.8465	1.726e-07	0.1726		-0.249	-0.4465	6.509e-08	0.06509		-0.249	-0.4465	4.71e-07	0.471
	-0.648	-0.8455	1.872e-07	0.1872		-0.248	-0.4455	5.554e-08	0.05554		-0.248	-0.4455	4.859e-07	0.4859
	-0.647	-0.8445	1.659e-07	0.1659		-0.247	-0.4445	5.936e-08	0.05936		-0.247	-0.4445	4.668e-07	0.4668
	-0.646	-0.8435	1.843e-07	0.1843		-0.246	-0.4435	5.293e-08	0.05293		-0.246	-0.4435	4.751e-07	0.4751
	-0.645	-0.8425	1.622e-07	0.1622		-0.245	-0.4425	5.901e-08	0.05901		-0.245	-0.4425	4.652e-07	0.4652
	-0.644	-0.8415	1.777e-07	0.1777		-0.244	-0.4415	5.171e-08	0.05171		-0.244	-0.4415	4.706e-07	0.4706
	-0.643	-0.8405	1.57e-07	0.157		-0.243	-0.4405	5.849e-08	0.05849		-0.243	-0.4405	4.64e-07	0.464
	-0.642	-0.8395	1.726e-07	0.1726		-0.242	-0.4395	4.025e-08	0.04025		-0.242	-0.4395	4.683e-07	0.4683
	-0.641	-0.8385	1.553e-07	0.1553		-0.241	-0.4385	5.067e-08	0.05067		-0.241	-0.4385	4.644e-07	0.4644
	-0.64	-0.8375	1.716e-07	0.1716		-0.24	-0.4375	4.198e-08	0.04198		-0.24	-0.4375	4.65e-07	0.465
	-0.639	-0.8365	1.513e-07	0.1513		-0.239	-0.4365	4.928e-08	0.04928		-0.239	-0.4365	4.64e-07	0.464
	-0.638	-0.8355	1.653e-07	0.1653		-0.238	-0.4355	3.451e-08	0.03451		-0.238	-0.4355	4.645e-07	0.4645
	-0.637	-0.8345	1.506e-07	0.1506		-0.237	-0.4345	4.025e-08	0.04025		-0.237	-0.4345	4.635e-07	0.4635
	-0.636	-0.8335	1.593e-07	0.1593		-0.236	-0.4335	3.607e-08	0.03607		-0.236	-0.4335	4.642e-07	0.4642
	-0.635	-0.8325	1.488e-07	0.1488		-0.235	-0.4325	4.042e-08	0.04042		-0.235	-0.4325	4.623e-07	0.4623
	-0.634	-0.8315	1.549e-07	0.1549		-0.234	-0.4315	3.121e-08	0.03121		-0.234	-0.4315	4.633e-07	0.4633
	-0.633	-0.8305	1.487e-07	0.1487		-0.233	-0.4305	3.364e-08	0.03364		-0.233	-0.4305	4.597e-07	0.4597
	-0.632	-0.8295	1.52e-07	0.152		-0.232	-0.4295	3.329e-08	0.03329		-0.232	-0.4295	4.633e-07	0.4633
	-0.631	-0.8285	1.466e-07	0.1466		-0.231	-0.4285	3.607e-08	0.03607		-0.231	-0.4285	4.572e-07	0.4572
	-0.63	-0.8275	1.504e-07	0.1504		-0.23	-0.4275	3.138e-08	0.03138		-0.23	-0.4275	4.619e-07	0.4619
	-0.629	-0.8265	1.464e-07	0.1464		-0.229	-0.4265	3.208e-08	0.03208		-0.229	-0.4265	4.517e-07	0.4517
	-0.628	-0.8255	1.492e-07	0.1492		-0.228	-0.4255	3.069e-08	0.03069		-0.228	-0.4255	4.583e-07	0.4583
	-0.627	-0.8245	1.471e-07	0.1471		-0.227	-0.4245	3.173e-08	0.03173		-0.227	-0.4245	4.442e-07	0.4442
	-0.626	-0.8235	1.476e-07	0.1476		-0.226	-0.4235	2.721e-08	0.02721		-0.226	-0.4235	4.571e-07	0.4571
	-0.625	-0.8225	1.469e-07	0.1469		-0.225	-0.4225	2.773e-08	0.02773		-0.225	-0.4225	4.362e-07	0.4362
	-0.624	-0.8215	1.476e-07	0.1476		-0.224	-0.4215	2.756e-08	0.02756		-0.224	-0.4215	4.506e-07	0.4506
	-0.623	-0.8205	1.466e-07	0.1466		-0.223	-0.4205	2.965e-08	0.02965		-0.223	-0.4205	4.305e-07	0.4305
	-0.622	-0.8195	1.471e-07	0.1471		-0.222	-0.4195	2.513e-08	0.02513		-0.222	-0.4195	4.433e-07	0.4433
	-0.621	-0.8185	1.467e-07	0.1467		-0.221	-0.4185	2.739e-08	0.02739		-0.221	-0.4185	4.226e-07	0.4226
	-0.62	-0.8175	1.467e-07	0.1467		-0.22	-0.4175	2.617e-08	0.02617		-0.22	-0.4175	4.383e-07	0.4383
	-0.619	-0.8165	1.467e-07	0.1467		-0.219	-0.4165	2.773e-08	0.02773		-0.219	-0.4165	4.174e-07	0.4174
	-0.618	-0.8155	1.481e-07	0.1481		-0.218	-0.4155	2.652e-08	0.02652		-0.218	-0.4155	4.301e-07	0.4301
	-0.617	-0.8145	1.455e-07	0.1455		-0.217	-0.4145	2.687e-08	0.02687		-0.217	-0.4145	4.173e-07	0.4173
	-0.616	-0.8135	1.469e-07	0.1469		-0.216	-0.4135	1.401e-08	0.01401		-0.216	-0.4135	4.266e-07	0.4266
	-0.615	-0.8125	1.462e-07	0.1462		-0.215	-0.4125	2.669e-08	0.02669		-0.215	-0.4125	4.16e-07	0.416
	-0.614	-0.8115	1.459e-07	0.1459		-0.214	-0.4115	8.446e-09	0.008446		-0.214	-0.4115	4.214e-07	0.4214
	-0.613	-0.8105	1.459e-07	0.1459		-0.213	-0.4105	2.6e-08	0.026		-0.213	-0.4105	4.157e-07	0.4157
	-0.612	-0.8095	1.474e-07	0.1474		-0.212	-0.4095	1.644e-08	0.01644		-0.212	-0.4095	4.185e-07	0.4185
	-0.611	-0.8085	1.447e-07	0.1447		-0.211	-0.4085	1.418e-08	0.01418		-0.211	-0.4085	4.157e-07	0.4157
	-0.61	-0.8075	1.46e-07	0.146		-0.21	-0.4075	9.489e-09	0.009489		-0.21	-0.4075	4.169e-07	0.4169
	-0.609	-0.8065	1.455e-07	0.1455		-0.209	-0.4065	2.304e-08	0.02304		-0.209	-0.4065	4.157e-07	0.4157
	-0.608	-0.8055	1.46e-07	0.146		-0.208	-0.4055	1.435e-08	0.01435		-0.208	-0.4055	4.16e-07	0.416
	-0.607	-0.8045	1.45e-07	0.145		-0.207	-0.4045	1.852e-08	0.01852		-0.207	-0.4045	4.15e-07	0.415
	-0.606	-0.8035	1.455e-07	0.1455		-0.206	-0.4035	1.922e-08	0.01922		-0.206	-0.4035	4.15e-07	0.415
	-0.605	-0.8025	1.429e-07	0.1429		-0.205	-0.4025	2.582e-08	0.02582		-0.205	-0.4025	4.145e-07	0.4145
	-0.604	-0.8015	1.452e-07	0.1452		-0.204	-0.4015	-3.544e-09	-0.003544		-0.204	-0.4015	4.148e-07	0.4148
	-0.603	-0.8005	1.433e-07	0.1433		-0.203	-0.4005	-1.136e-08	-0.01136		-0.203	-0.4005	4.145e-07	0.4145
	-0.602	-0.7995	1.457e-07	0.1457		-0.202	-0.3995	1.322e-09	0.001322		-0.202	-0.3995	4.148e-07	0.4148
	-0.601	-0.7985	1.42e-07	0.142		-0.201	-0.3985	7.23e-09	0.00723		-0.201	-0.3985	4.1e-07	0.41
	-0.6	-0.7975	1.441e-07	0.1441		-0.2	-0.3975	-8.757e-09	-0.008757		-0.2	-0.3975	4.145e-07	0.4145
	-0.599	-0.7965	1.389e-07	0.1389		-0.199	-0.3965	-1.397e-08	-0.01397		-0.199	-0.3965	4.039e-07	0.4039
	-0.598	-0.7955	1.441e-07	0.1441		-0.198	-0.3955	-2.335e-08	-0.02335		-0.198	-0.3955	4.115e-07	0.4115
	-0.597	-0.7945	1.381e-07	0.1381		-0.197	-0.3945	-5.281e-09	-0.005281		-0.197	-0.3945	3.99e-07	0.399
	-0.596	-0.7935	1.433e-07	0.1433		-0.196	-0.3935	-1.814e-08	-0.01814		-0.196	-0.3935	4.086e-07	0.4086
	-0.595	-0.7925	1.347e-07	0.1347		-0.195	-0.3925	-1.918e-08	-0.01918		-0.195	-0.3925	3.9e-07	0.39
	-0.594	-0.7915	1.42e-07	0.142		-0.194	-0.3915	-2.318e-08	-0.02318		-0.194	-0.3915	4.063e-07	0.4063
	-0.593	-0.7905	1.313e-07	0.1313		-0.193	-0.3905	-1.866e-08	-0.01866		-0.193	-0.3905	3.794e-07	0.3794
	-0.592	-0.7895	1.407e-07	0.1407		-0.192	-0.3895	-1.31e-08	-0.0131		-0.192	-0.3895	4.023e-07	0.4023
	-0.591	-0.7885	1.309e-07	0.1309		-0.191	-0.3885	-2.318e-08	-0.02318		-0.191	-0.3885	3.749e-07	0.3749
	-0.59	-0.7875	1.398e-07	0.1398		-0.19	-0.3875	-2.283e-08	-0.02283		-0.19	-0.3875	3.898e-07	0.3898
	-0.589	-0.7865	1.297e-07	0.1297		-0.189	-0.3865	-2.353e-08	-0.02353		-0.189	-0.3865	3.71e-07	0.371
	-0.588	-0.7855	1.393e-07	0.1393		-0.188	-0.3855	-2.318e-08	-0.02318		-0.188	-0.3855	3.888e-07	0.3888
	-0.587	-0.7845	1.268e-07	0.1268		-0.187	-0.3845	-2.405e-08	-0.02405		-0.187	-0.3845	3.684e-07	0.3684
	-0.586	-0.7835	1.374e-07	0.1374		-0.186	-0.3835	-2.04e-08	-0.0204		-0.186	-0.3835	3.778e-07	0.3778
	-0.585	-0.7825	1.217e-07	0.1217		-0.185	-0.3825	-2.474e-08	-0.02474		-0.185	-0.3825	3.672e-07	0.3672
	-0.584	-0.7815	1.341e-07	0.1341		-0.184	-0.3815	-2.318e-08	-0.02318		-0.184	-0.3815	3.719e-07	0.3719
	-0.583	-0.7805	1.208e-07	0.1208		-0.183	-0.3805	-2.387e-08	-0.02387		-0.183	-0.3805	3.667e-07	0.3667
	-0.582	-0.7795	1.335e-07	0.1335		-0.182	-0.3795	-2.162e-08	-0.02162		-0.182	-0.3795	3.71e-07	0.371
	-0.581	-0.7785	1.179e-07	0.1179		-0.181	-0.3785	-2.474e-08	-0.02474		-0.181	-0.3785	3.665e-07	0.3665
	-0.58	-0.7775	1.294e-07	0.1294		-0.18	-0.3775	-2.509e-08	-0.02509		-0.18	-0.3775	3.681e-07	0.3681
	-0.579	-0.7765	1.144e-07	0.1144		-0.179	-0.3765	-2.526e-08	-0.02526		-0.179	-0.3765	3.67e-07	0.367
	-0.578	-0.7755	1.29e-07	0.129		-0.178	-0.3755	-2.492e-08	-0.02492		-0.178	-0.3755	3.677e-07	0.3677
	-0.577	-0.7745	1.136e-07	0.1136		-0.177	-0.3745	-2.857e-08	-0.02857		-0.177	-0.3745	3.663e-07	0.3663
	-0.576	-0.7735	1.264e-07	0.1264		-0.176	-0.3735	-2.561e-08	-0.02561		-0.176	-0.3735	3.677e-07	0.3677
	-0.575	-0.7725	1.106e-07	0.1106		-0.175	-0.3725	-2.665e-08	-0.02665		-0.175	-0.3725	3.665e-07	0.3665
	-0.574	-0.7715	1.214e-07	0.1214		-0.174	-0.3715	-2.735e-08	-0.02735		-0.174	-0.3715	3.663e-07	0.3663
	-0.573	-0.7705	1.104e-07	0.1104		-0.173	-0.3705	-2.839e-08	-0.02839		-0.173	-0.3705	3.665e-07	0.3665
	-0.572	-0.7695	1.21e-07	0.121		-0.172	-0.3695	-2.613e-08	-0.02613		-0.172	-0.3695	3.665e-07	0.3665
	-0.571	-0.7685	1.05e-07	0.105		-0.171	-0.3685	-2.804e-08	-0.02804		-0.171	-0.3685	3.653e-07	0.3653
	-0.57	-0.7675	1.181e-07	0.1181		-0.17	-0.3675	-3.152e-08	-0.03152		-0.17	-0.3675	3.66e-07	0.366
	-0.569	-0.7665	1.064e-07	0.1064		-0.169	-0.3665	-2.996e-08	-0.02996		-0.169	-0.3665	3.636e-07	0.3636
	-0.568	-0.7655	1.156e-07	0.1156		-0.168	-0.3655	-3.117e-08	-0.03117		-0.168	-0.3655	3.66e-07	0.366
	-0.567	-0.7645	1.023e-07	0.1023		-0.167	-0.3645	-3.048e-08	-0.03048		-0.167	-0.3645	3.634e-07	0.3634
	-0.566	-0.7635	1.137e-07	0.1137		-0.166	-0.3635	-3.1e-08	-0.031		-0.166	-0.3635	3.655e-07	0.3655
	-0.565	-0.7625	1.019e-07	0.1019		-0.165	-0.3625	-2.996e-08	-0.02996		-0.165	-0.3625	3.594e-07	0.3594
	-0.564	-0.7615	1.118e-07	0.1118		-0.164	-0.3615	-3.326e-08	-0.03326		-0.164	-0.3615	3.634e-07	0.3634
	-0.563	-0.7605	1.016e-07	0.1016		-0.163	-0.3605	-3.361e-08	-0.03361		-0.163	-0.3605	3.563e-07	0.3563
	-0.562	-0.7595	1.101e-07	0.1101		-0.162	-0.3595	-3.673e-08	-0.03673		-0.162	-0.3595	3.63e-07	0.363
	-0.561	-0.7585	1.012e-07	0.1012		-0.161	-0.3585	-3.43e-08	-0.0343		-0.161	-0.3585	3.495e-07	0.3495
	-0.56	-0.7575	1.089e-07	0.1089		-0.16	-0.3575	-3.569e-08	-0.03569		-0.16	-0.3575	3.597e-07	0.3597
	-0.559	-0.7565	9.878e-08	0.09878		-0.159	-0.3565	-3.5e-08	-0.035		-0.159	-0.3565	3.474e-07	0.3474
	-0.558	-0.7555	1.083e-07	0.1083		-0.158	-0.3555	-4.021e-08	-0.04021		-0.158	-0.3555	3.575e-07	0.3575
	-0.557	-0.7545	9.913e-08	0.09913		-0.157	-0.3545	-3.656e-08	-0.03656		-0.157	-0.3545	3.379e-07	0.3379
	-0.556	-0.7535	1.068e-07	0.1068		-0.156	-0.3535	-4.003e-08	-0.04003		-0.156	-0.3535	3.524e-07	0.3524
	-0.555	-0.7525	9.808e-08	0.09808		-0.155	-0.3525	-3.812e-08	-0.03812		-0.155	-0.3525	3.344e-07	0.3344
	-0.554	-0.7515	1.035e-07	0.1035		-0.154	-0.3515	-4.299e-08	-0.04299		-0.154	-0.3515	3.519e-07	0.3519
	-0.553	-0.7505	9.808e-08	0.09808		-0.153	-0.3505	-3.917e-08	-0.03917		-0.153	-0.3505	3.316e-07	0.3316
	-0.552	-0.7495	1.04e-07	0.104		-0.152	-0.3495	-4.403e-08	-0.04403		-0.152	-0.3495	3.467e-07	0.3467
	-0.551	-0.7485	9.861e-08	0.09861		-0.151	-0.3485	-4.003e-08	-0.04003		-0.151	-0.3485	3.25e-07	0.325
	-0.55	-0.7475	1.033e-07	0.1033		-0.15	-0.3475	-4.577e-08	-0.04577		-0.15	-0.3475	3.405e-07	0.3405
	-0.549	-0.7465	9.808e-08	0.09808		-0.149	-0.3465	-4.334e-08	-0.04334		-0.149	-0.3465	3.219e-07	0.3219
	-0.548	-0.7455	9.965e-08	0.09965		-0.148	-0.3455	-4.768e-08	-0.04768		-0.148	-0.3455	3.372e-07	0.3372
	-0.547	-0.7445	9.669e-08	0.09669		-0.147	-0.3445	-4.177e-08	-0.04177		-0.147	-0.3445	3.222e-07	0.3222
	-0.546	-0.7435	1.003e-07	0.1003		-0.146	-0.3435	-4.872e-08	-0.04872		-0.146	-0.3435	3.323e-07	0.3323
	-0.545	-0.7425	9.704e-08	0.09704		-0.145	-0.3425	-4.507e-08	-0.04507		-0.145	-0.3425	3.191e-07	0.3191
	-0.544	-0.7415	1.038e-07	0.1038		-0.144	-0.3415	-4.994e-08	-0.04994		-0.144	-0.3415	3.283e-07	0.3283
	-0.543	-0.7405	9.948e-08	0.09948		-0.143	-0.3405	-4.577e-08	-0.04577		-0.143	-0.3405	3.184e-07	0.3184
	-0.542	-0.7395	9.965e-08	0.09965		-0.142	-0.3395	-5.22e-08	-0.0522		-0.142	-0.3395	3.262e-07	0.3262
	-0.541	-0.7385	9.652e-08	0.09652		-0.141	-0.3385	-4.733e-08	-0.04733		-0.141	-0.3385	3.179e-07	0.3179
	-0.54	-0.7375	1.01e-07	0.101		-0.14	-0.3375	-5.15e-08	-0.0515		-0.14	-0.3375	3.227e-07	0.3227
	-0.539	-0.7365	9.895e-08	0.09895		-0.139	-0.3365	-4.768e-08	-0.04768		-0.139	-0.3365	3.18e-07	0.318
	-0.538	-0.7355	1.003e-07	0.1003		-0.138	-0.3355	-5.533e-08	-0.05533		-0.138	-0.3355	3.21e-07	0.321
	-0.537	-0.7345	9.895e-08	0.09895		-0.137	-0.3345	-5.133e-08	-0.05133		-0.137	-0.3345	3.18e-07	0.318
	-0.536	-0.7335	1.012e-07	0.1012		-0.136	-0.3335	-5.724e-08	-0.05724		-0.136	-0.3335	3.191e-07	0.3191
	-0.535	-0.7325	9.583e-08	0.09583		-0.135	-0.3325	-5.237e-08	-0.05237		-0.135	-0.3325	3.175e-07	0.3175
	-0.534	-0.7315	9.791e-08	0.09791		-0.134	-0.3315	-5.724e-08	-0.05724		-0.134	-0.3315	3.184e-07	0.3184
	-0.533	-0.7305	9.878e-08	0.09878		-0.133	-0.3305	-5.498e-08	-0.05498		-0.133	-0.3305	3.175e-07	0.3175
	-0.532	-0.7295	9.965e-08	0.09965		-0.132	-0.3295	-5.88e-08	-0.0588		-0.132	-0.3295	3.177e-07	0.3177
	-0.531	-0.7285	9.687e-08	0.09687		-0.131	-0.3285	-5.48e-08	-0.0548		-0.131	-0.3285	3.173e-07	0.3173
	-0.53	-0.7275	9.687e-08	0.09687		-0.13	-0.3275	-6.089e-08	-0.06089		-0.13	-0.3275	3.177e-07	0.3177
	-0.529	-0.7265	9.722e-08	0.09722		-0.129	-0.3265	-5.793e-08	-0.05793		-0.129	-0.3265	3.172e-07	0.3172
	-0.528	-0.7255	9.913e-08	0.09913		-0.128	-0.3255	-6.228e-08	-0.06228		-0.128	-0.3255	3.177e-07	0.3177
	-0.527	-0.7245	9.635e-08	0.09635		-0.127	-0.3245	-5.811e-08	-0.05811		-0.127	-0.3245	3.167e-07	0.3167
	-0.526	-0.7235	9.739e-08	0.09739		-0.126	-0.3235	-6.471e-08	-0.06471		-0.126	-0.3235	3.172e-07	0.3172
	-0.525	-0.7225	9.791e-08	0.09791		-0.125	-0.3225	-5.88e-08	-0.0588		-0.125	-0.3225	3.158e-07	0.3158
	-0.524	-0.7215	9.913e-08	0.09913		-0.124	-0.3215	-6.471e-08	-0.06471		-0.124	-0.3215	3.161e-07	0.3161
	-0.523	-0.7205	9.339e-08	0.09339		-0.123	-0.3205	-6.002e-08	-0.06002		-0.123	-0.3205	3.134e-07	0.3134
	-0.522	-0.7195	9.722e-08	0.09722		-0.122	-0.3195	-6.61e-08	-0.0661		-0.122	-0.3195	3.17e-07	0.317
	-0.521	-0.7185	9.6e-08	0.096		-0.121	-0.3185	-5.967e-08	-0.05967		-0.121	-0.3185	3.13e-07	0.313
	-0.52	-0.7175	9.878e-08	0.09878		-0.12	-0.3175	-6.645e-08	-0.06645		-0.12	-0.3175	3.153e-07	0.3153
	-0.519	-0.7165	9.287e-08	0.09287		-0.119	-0.3165	-6.141e-08	-0.06141		-0.119	-0.3165	3.095e-07	0.3095
	-0.518	-0.7155	9.6e-08	0.096		-0.118	-0.3155	-6.766e-08	-0.06766		-0.118	-0.3155	3.158e-07	0.3158
	-0.517	-0.7145	9.548e-08	0.09548		-0.117	-0.3145	-6.367e-08	-0.06367		-0.117	-0.3145	3.017e-07	0.3017
	-0.516	-0.7135	9.826e-08	0.09826		-0.116	-0.3135	-6.749e-08	-0.06749		-0.116	-0.3135	3.128e-07	0.3128
	-0.515	-0.7125	9.061e-08	0.09061		-0.115	-0.3125	-6.245e-08	-0.06245		-0.115	-0.3125	3.015e-07	0.3015
	-0.514	-0.7115	9.548e-08	0.09548		-0.114	-0.3115	-6.784e-08	-0.06784		-0.114	-0.3115	3.12e-07	0.312
	-0.513	-0.7105	9.183e-08	0.09183		-0.113	-0.3105	-6.575e-08	-0.06575		-0.113	-0.3105	2.895e-07	0.2895
	-0.512	-0.7095	9.826e-08	0.09826		-0.112	-0.3095	-7.027e-08	-0.07027		-0.112	-0.3095	3.092e-07	0.3092
	-0.511	-0.7085	9.357e-08	0.09357		-0.111	-0.3085	-6.679e-08	-0.06679		-0.111	-0.3085	2.85e-07	0.285
	-0.51	-0.7075	9.53e-08	0.0953		-0.11	-0.3075	-6.94e-08	-0.0694		-0.11	-0.3075	3.022e-07	0.3022
	-0.509	-0.7065	8.662e-08	0.08662		-0.109	-0.3065	-6.627e-08	-0.06627		-0.109	-0.3065	2.791e-07	0.2791
	-0.508	-0.7055	9.617e-08	0.09617		-0.108	-0.3055	-6.992e-08	-0.06992		-0.108	-0.3055	3.015e-07	0.3015
	-0.507	-0.7045	9.131e-08	0.09131		-0.107	-0.3045	-6.818e-08	-0.06818		-0.107	-0.3045	2.749e-07	0.2749
	-0.506	-0.7035	9.374e-08	0.09374		-0.106	-0.3035	-7.044e-08	-0.07044		-0.106	-0.3035	2.942e-07	0.2942
	-0.505	-0.7025	8.418e-08	0.08418		-0.105	-0.3025	-6.888e-08	-0.06888		-0.105	-0.3025	2.722e-07	0.2722
	-0.504	-0.7015	9.583e-08	0.09583		-0.104	-0.3015	-6.975e-08	-0.06975		-0.104	-0.3015	2.882e-07	0.2882
	-0.503	-0.7005	8.696e-08	0.08696		-0.103	-0.3005	-6.975e-08	-0.06975		-0.103	-0.3005	2.71e-07	0.271
	-0.502	-0.6995	9.079e-08	0.09079		-0.102	-0.2995	-7.044e-08	-0.07044		-0.102	-0.2995	2.883e-07	0.2883
	-0.501	-0.6985	7.984e-08	0.07984		-0.101	-0.2985	-6.94e-08	-0.0694		-0.101	-0.2985	2.703e-07	0.2703
	-0.5	-0.6975	9.374e-08	0.09374		-0.1	-0.2975	-7.201e-08	-0.07201		-0.1	-0.2975	2.803e-07	0.2803
	-0.499	-0.6965	8.644e-08	0.08644		-0.099	-0.2965	-7.062e-08	-0.07062		-0.099	-0.2965	2.699e-07	0.2699
	-0.498	-0.6955	8.94e-08	0.0894		-0.098	-0.2955	-7.149e-08	-0.07149		-0.098	-0.2955	2.777e-07	0.2777
	-0.497	-0.6945	7.88e-08	0.0788		-0.097	-0.2945	-6.992e-08	-0.06992		-0.097	-0.2945	2.692e-07	0.2692
	-0.496	-0.6935	9.322e-08	0.09322		-0.096	-0.2935	-7.183e-08	-0.07183		-0.096	-0.2935	2.734e-07	0.2734
	-0.495	-0.6925	8.279e-08	0.08279		-0.095	-0.2925	-7.218e-08	-0.07218		-0.095	-0.2925	2.689e-07	0.2689
	-0.494	-0.6915	8.679e-08	0.08679		-0.094	-0.2915	-7.183e-08	-0.07183		-0.094	-0.2915	2.73e-07	0.273
	-0.493	-0.6905	7.497e-08	0.07497		-0.093	-0.2905	-7.01e-08	-0.0701		-0.093	-0.2905	2.694e-07	0.2694
	-0.492	-0.6895	9.113e-08	0.09113		-0.092	-0.2895	-7.166e-08	-0.07166		-0.092	-0.2895	2.694e-07	0.2694
	-0.491	-0.6885	8.053e-08	0.08053		-0.091	-0.2885	-7.201e-08	-0.07201		-0.091	-0.2885	2.692e-07	0.2692
	-0.49	-0.6875	8.523e-08	0.08523		-0.09	-0.2875	-7.183e-08	-0.07183		-0.09	-0.2875	2.69e-07	0.269
	-0.489	-0.6865	7.237e-08	0.07237		-0.089	-0.2865	-7.218e-08	-0.07218		-0.089	-0.2865	2.685e-07	0.2685
	-0.488	-0.6855	8.835e-08	0.08835		-0.088	-0.2855	-7.27e-08	-0.0727		-0.088	-0.2855	2.69e-07	0.269
	-0.487	-0.6845	7.689e-08	0.07689		-0.087	-0.2845	-7.253e-08	-0.07253		-0.087	-0.2845	2.685e-07	0.2685
	-0.486	-0.6835	8.505e-08	0.08505		-0.086	-0.2835	-7.409e-08	-0.07409		-0.086	-0.2835	2.687e-07	0.2687
	-0.485	-0.6825	7.08e-08	0.0708		-0.085	-0.2825	-7.288e-08	-0.07288		-0.085	-0.2825	2.677e-07	0.2677
	-0.484	-0.6815	8.644e-08	0.08644		-0.084	-0.2815	-7.392e-08	-0.07392		-0.084	-0.2815	2.682e-07	0.2682
	-0.483	-0.6805	6.854e-08	0.06854		-0.083	-0.2805	-7.357e-08	-0.07357		-0.083	-0.2805	2.68e-07	0.268
	-0.482	-0.6795	8.453e-08	0.08453		-0.082	-0.2795	-7.427e-08	-0.07427		-0.082	-0.2795	2.683e-07	0.2683
	-0.481	-0.6785	6.611e-08	0.06611		-0.081	-0.2785	-7.548e-08	-0.07548		-0.081	-0.2785	2.664e-07	0.2664
	-0.48	-0.6775	8.523e-08	0.08523		-0.08	-0.2775	-7.444e-08	-0.07444		-0.08	-0.2775	2.68e-07	0.268
	-0.479	-0.6765	6.42e-08	0.0642		-0.079	-0.2765	-7.444e-08	-0.07444		-0.079	-0.2765	2.666e-07	0.2666
	-0.478	-0.6755	7.48e-08	0.0748		-0.078	-0.2755	-7.739e-08	-0.07739		-0.078	-0.2755	2.675e-07	0.2675
	-0.477	-0.6745	6.941e-08	0.06941		-0.077	-0.2745	-7.548e-08	-0.07548		-0.077	-0.2745	2.635e-07	0.2635
	-0.476	-0.6735	7.497e-08	0.07497		-0.076	-0.2735	-7.531e-08	-0.07531		-0.076	-0.2735	2.682e-07	0.2682
	-0.475	-0.6725	6.993e-08	0.06993		-0.075	-0.2725	-7.514e-08	-0.07514		-0.075	-0.2725	2.637e-07	0.2637
	-0.474	-0.6715	7.237e-08	0.07237		-0.074	-0.2715	-7.931e-08	-0.07931		-0.074	-0.2715	2.67e-07	0.267
	-0.473	-0.6705	6.959e-08	0.06959		-0.073	-0.2705	-7.653e-08	-0.07653		-0.073	-0.2705	2.581e-07	0.2581
	-0.472	-0.6695	7.098e-08	0.07098		-0.072	-0.2695	-7.878e-08	-0.07878		-0.072	-0.2695	2.65e-07	0.265
	-0.471	-0.6685	6.715e-08	0.06715		-0.071	-0.2685	-7.705e-08	-0.07705		-0.071	-0.2685	2.584e-07	0.2584
	-0.47	-0.6675	7.133e-08	0.07133		-0.07	-0.2675	-7.948e-08	-0.07948		-0.07	-0.2675	2.635e-07	0.2635
	-0.469	-0.6665	6.368e-08	0.06368		-0.069	-0.2665	-7.826e-08	-0.07826		-0.069	-0.2665	2.452e-07	0.2452
	-0.468	-0.6655	7.202e-08	0.07202		-0.068	-0.2655	-8.122e-08	-0.08122		-0.068	-0.2655	2.604e-07	0.2604
	-0.467	-0.6645	6.229e-08	0.06229		-0.067	-0.2645	-8.156e-08	-0.08156		-0.067	-0.2645	2.489e-07	0.2489
	-0.466	-0.6635	6.837e-08	0.06837		-0.066	-0.2635	-8.452e-08	-0.08452		-0.066	-0.2635	2.591e-07	0.2591
	-0.465	-0.6625	6.003e-08	0.06003		-0.065	-0.2625	-8.104e-08	-0.08104		-0.065	-0.2625	2.372e-07	0.2372
	-0.464	-0.6615	6.785e-08	0.06785		-0.064	-0.2615	-8.452e-08	-0.08452		-0.064	-0.2615	2.513e-07	0.2513
	-0.463	-0.6605	6.055e-08	0.06055		-0.063	-0.2605	-8.087e-08	-0.08087		-0.063	-0.2605	2.334e-07	0.2334
	-0.462	-0.6595	6.455e-08	0.06455		-0.062	-0.2595	-8.817e-08	-0.08817		-0.062	-0.2595	2.463e-07	0.2463
	-0.461	-0.6585	5.829e-08	0.05829		-0.061	-0.2585	-8.4e-08	-0.084		-0.061	-0.2585	2.28e-07	0.228
	-0.46	-0.6575	6.576e-08	0.06576		-0.06	-0.2575	-8.73e-08	-0.0873		-0.06	-0.2575	2.404e-07	0.2404
	-0.459	-0.6565	5.812e-08	0.05812		-0.059	-0.2565	-8.33e-08	-0.0833		-0.059	-0.2565	2.315e-07	0.2315
	-0.458	-0.6555	6.403e-08	0.06403		-0.058	-0.2555	-9.043e-08	-0.09043		-0.058	-0.2555	2.438e-07	0.2438
	-0.457	-0.6545	5.69e-08	0.0569		-0.057	-0.2545	-8.226e-08	-0.08226		-0.057	-0.2545	2.325e-07	0.2325
	-0.456	-0.6535	6.212e-08	0.06212		-0.056	-0.2535	-9.251e-08	-0.09251		-0.056	-0.2535	2.418e-07	0.2418
	-0.455	-0.6525	5.638e-08	0.05638		-0.055	-0.2525	-8.591e-08	-0.08591		-0.055	-0.2525	2.265e-07	0.2265
	-0.454	-0.6515	6.298e-08	0.06298		-0.054	-0.2515	-9.46e-08	-0.0946		-0.054	-0.2515	2.367e-07	0.2367
	-0.453	-0.6505	5.447e-08	0.05447		-0.053	-0.2505	-8.799e-08	-0.08799		-0.053	-0.2505	2.218e-07	0.2218
	-0.452	-0.6495	6.003e-08	0.06003		-0.052	-0.2495	-9.772e-08	-0.09772		-0.052	-0.2495	2.277e-07	0.2277
	-0.451	-0.6485	5.36e-08	0.0536		-0.051	-0.2485	-9.06e-08	-0.0906		-0.051	-0.2485	2.214e-07	0.2214
	-0.45	-0.6475	5.986e-08	0.05986		-0.05	-0.2475	-1.007e-07	-0.1007		-0.05	-0.2475	2.254e-07	0.2254
	-0.449	-0.6465	5.377e-08	0.05377		-0.049	-0.2465	-9.373e-08	-0.09373		-0.049	-0.2465	2.197e-07	0.2197
	-0.448	-0.6455	5.742e-08	0.05742		-0.048	-0.2455	-1.028e-07	-0.1028		-0.048	-0.2455	2.228e-07	0.2228
	-0.447	-0.6445	5.412e-08	0.05412		-0.047	-0.2445	-9.46e-08	-0.0946		-0.047	-0.2445	2.204e-07	0.2204
	-0.446	-0.6435	5.516e-08	0.05516		-0.046	-0.2435	-1.064e-07	-0.1064		-0.046	-0.2435	2.246e-07	0.2246
	-0.445	-0.6425	5.238e-08	0.05238		-0.045	-0.2425	-9.633e-08	-0.09633		-0.045	-0.2425	2.183e-07	0.2183
	-0.444	-0.6415	5.464e-08	0.05464		-0.044	-0.2415	-1.064e-07	-0.1064		-0.044	-0.2415	2.223e-07	0.2223
	-0.443	-0.6405	5.36e-08	0.0536		-0.043	-0.2405	-9.738e-08	-0.09738		-0.043	-0.2405	2.171e-07	0.2171
	-0.442	-0.6395	5.43e-08	0.0543		-0.042	-0.2395	-1.085e-07	-0.1085		-0.042	-0.2395	2.192e-07	0.2192
	-0.441	-0.6385	5.325e-08	0.05325		-0.041	-0.2385	-9.998e-08	-0.09998		-0.041	-0.2385	2.124e-07	0.2124
	-0.44	-0.6375	5.308e-08	0.05308		-0.04	-0.2375	-1.097e-07	-0.1097		-0.04	-0.2375	2.176e-07	0.2176
	-0.439	-0.6365	5.099e-08	0.05099		-0.039	-0.2365	-1.042e-07	-0.1042		-0.039	-0.2365	2.077e-07	0.2077
	-0.438	-0.6355	5.482e-08	0.05482		-0.038	-0.2355	-1.106e-07	-0.1106		-0.038	-0.2355	2.16e-07	0.216
	-0.437	-0.6345	5.117e-08	0.05117		-0.037	-0.2345	-1.047e-07	-0.1047		-0.037	-0.2345	2.034e-07	0.2034
	-0.436	-0.6335	5.204e-08	0.05204		-0.036	-0.2335	-1.134e-07	-0.1134		-0.036	-0.2335	2.129e-07	0.2129
	-0.435	-0.6325	5.291e-08	0.05291		-0.035	-0.2325	-1.059e-07	-0.1059		-0.035	-0.2325	2.07e-07	0.207
	-0.434	-0.6315	5.273e-08	0.05273		-0.034	-0.2315	-1.127e-07	-0.1127		-0.034	-0.2315	2.176e-07	0.2176
	-0.433	-0.6305	5.099e-08	0.05099		-0.033	-0.2305	-1.099e-07	-0.1099		-0.033	-0.2305	1.938e-07	0.1938
	-0.432	-0.6295	5.221e-08	0.05221		-0.032	-0.2295	-1.132e-07	-0.1132		-0.032	-0.2295	2.091e-07	0.2091
	-0.431	-0.6285	5.134e-08	0.05134		-0.031	-0.2285	-1.111e-07	-0.1111		-0.031	-0.2285	2.021e-07	0.2021
	-0.43	-0.6275	5.117e-08	0.05117		-0.03	-0.2275	-1.161e-07	-0.1161		-0.03	-0.2275	2.096e-07	0.2096
	-0.429	-0.6265	5.099e-08	0.05099		-0.029	-0.2265	-1.116e-07	-0.1116		-0.029	-0.2265	1.846e-07	0.1846
	-0.428	-0.6255	5.134e-08	0.05134		-0.028	-0.2255	-1.184e-07	-0.1184		-0.028	-0.2255	2.02e-07	0.202
	-0.427	-0.6245	5.099e-08	0.05099		-0.027	-0.2245	-1.154e-07	-0.1154		-0.027	-0.2245	1.903e-07	0.1903
	-0.426	-0.6235	4.978e-08	0.04978		-0.026	-0.2235	-1.184e-07	-0.1184		-0.026	-0.2235	2.011e-07	0.2011
	-0.425	-0.6225	5.082e-08	0.05082		-0.025	-0.2225	-1.137e-07	-0.1137		-0.025	-0.2225	1.818e-07	0.1818
	-0.424	-0.6215	5.013e-08	0.05013		-0.024	-0.2215	-1.188e-07	-0.1188		-0.024	-0.2215	1.912e-07	0.1912
	-0.423	-0.6205	5.03e-08	0.0503		-0.023	-0.2205	-1.144e-07	-0.1144		-0.023	-0.2205	1.796e-07	0.1796
	-0.422	-0.6195	4.995e-08	0.04995		-0.022	-0.2195	-1.179e-07	-0.1179		-0.022	-0.2195	1.952e-07	0.1952
	-0.421	-0.6185	5.082e-08	0.05082		-0.021	-0.2185	-1.149e-07	-0.1149		-0.021	-0.2185	1.723e-07	0.1723
	-0.42	-0.6175	4.943e-08	0.04943		-0.02	-0.2175	-1.182e-07	-0.1182		-0.02	-0.2175	1.846e-07	0.1846
	-0.419	-0.6165	5.047e-08	0.05047		-0.019	-0.2165	-1.161e-07	-0.1161		-0.019	-0.2165	1.773e-07	0.1773
	-0.418	-0.6155	4.874e-08	0.04874		-0.018	-0.2155	-1.193e-07	-0.1193		-0.018	-0.2155	1.879e-07	0.1879
	-0.417	-0.6145	5.065e-08	0.05065		-0.017	-0.2145	-1.179e-07	-0.1179		-0.017	-0.2145	1.721e-07	0.1721
	-0.416	-0.6135	4.926e-08	0.04926		-0.016	-0.2135	-1.2e-07	-0.12		-0.016	-0.2135	1.768e-07	0.1768
	-0.415	-0.6125	5.047e-08	0.05047		-0.015	-0.2125	-1.188e-07	-0.1188		-0.015	-0.2125	1.731e-07	0.1731
	-0.414	-0.6115	5.013e-08	0.05013		-0.014	-0.2115	-1.193e-07	-0.1193		-0.014	-0.2115	1.775e-07	0.1775
	-0.413	-0.6105	5.047e-08	0.05047		-0.013	-0.2105	-1.189e-07	-0.1189		-0.013	-0.2105	1.717e-07	0.1717
	-0.412	-0.6095	4.908e-08	0.04908		-0.012	-0.2095	-1.194e-07	-0.1194		-0.012	-0.2095	1.733e-07	0.1733
	-0.411	-0.6085	5.03e-08	0.0503		-0.011	-0.2085	-1.196e-07	-0.1196		-0.011	-0.2085	1.712e-07	0.1712
	-0.41	-0.6075	4.943e-08	0.04943		-0.01	-0.2075	-1.198e-07	-0.1198		-0.01	-0.2075	1.745e-07	0.1745
	-0.409	-0.6065	5.03e-08	0.0503		-0.009	-0.2065	-1.188e-07	-0.1188		-0.009	-0.2065	1.716e-07	0.1716
	-0.408	-0.6055	4.908e-08	0.04908		-0.008	-0.2055	-1.2e-07	-0.12		-0.008	-0.2055	1.716e-07	0.1716
	-0.407	-0.6045	5.047e-08	0.05047		-0.007	-0.2045	-1.201e-07	-0.1201		-0.007	-0.2045	1.712e-07	0.1712
	-0.406	-0.6035	4.908e-08	0.04908		-0.006	-0.2035	-1.207e-07	-0.1207		-0.006	-0.2035	1.745e-07	0.1745
	-0.405	-0.6025	5.047e-08	0.05047		-0.005	-0.2025	-1.203e-07	-0.1203		-0.005	-0.2025	1.714e-07	0.1714
	-0.404	-0.6015	4.891e-08	0.04891		-0.004	-0.2015	-1.208e-07	-0.1208		-0.004	-0.2015	1.719e-07	0.1719
	-0.403	-0.6005	5.065e-08	0.05065		-0.003	-0.2005	-1.207e-07	-0.1207		-0.003	-0.2005	1.71e-07	0.171
	-0.402	-0.5995	4.978e-08	0.04978		-0.002	-0.1995	-1.208e-07	-0.1208		-0.002	-0.1995	1.724e-07	0.1724
	-0.401	-0.5985	5.03e-08	0.0503		-0.001	-0.1985	-1.203e-07	-0.1203		-0.001	-0.1985	1.71e-07	0.171
	-0.4	-0.5975	4.96e-08	0.0496		0	-0.1975	-1.203e-07	-0.1203		0	-0.1975	1.717e-07	0.1717
	-0.399	-0.5965	5.047e-08	0.05047		0.001	-0.1965	-1.201e-07	-0.1201		0.001	-0.1965	1.71e-07	0.171
	-0.398	-0.5955	4.926e-08	0.04926		0.002	-0.1955	-1.203e-07	-0.1203		0.002	-0.1955	1.712e-07	0.1712
	-0.397	-0.5945	5.065e-08	0.05065		0.003	-0.1945	-1.201e-07	-0.1201		0.003	-0.1945	1.71e-07	0.171
	-0.396	-0.5935	4.908e-08	0.04908		0.004	-0.1935	-1.208e-07	-0.1208		0.004	-0.1935	1.714e-07	0.1714
	-0.395	-0.5925	5.047e-08	0.05047		0.005	-0.1925	-1.208e-07	-0.1208		0.005	-0.1925	1.71e-07	0.171
	-0.394	-0.5915	4.908e-08	0.04908		0.006	-0.1915	-1.212e-07	-0.1212		0.006	-0.1915	1.71e-07	0.171
	-0.393	-0.5905	4.995e-08	0.04995		0.007	-0.1905	-1.21e-07	-0.121		0.007	-0.1905	1.714e-07	0.1714
	-0.392	-0.5895	4.839e-08	0.04839		0.008	-0.1895	-1.208e-07	-0.1208		0.008	-0.1895	1.71e-07	0.171
	-0.391	-0.5885	5.047e-08	0.05047		0.009	-0.1885	-1.21e-07	-0.121		0.009	-0.1885	1.71e-07	0.171
	-0.39	-0.5875	4.839e-08	0.04839		0.01	-0.1875	-1.208e-07	-0.1208		0.01	-0.1875	1.71e-07	0.171
	-0.389	-0.5865	5.013e-08	0.05013		0.011	-0.1865	-1.208e-07	-0.1208		0.011	-0.1865	1.714e-07	0.1714
	-0.388	-0.5855	4.96e-08	0.0496		0.012	-0.1855	-1.203e-07	-0.1203		0.012	-0.1855	1.712e-07	0.1712
	-0.387	-0.5845	5.03e-08	0.0503		0.013	-0.1845	-1.207e-07	-0.1207		0.013	-0.1845	1.71e-07	0.171
	-0.386	-0.5835	4.891e-08	0.04891		0.014	-0.1835	-1.207e-07	-0.1207		0.014	-0.1835	1.709e-07	0.1709
	-0.385	-0.5825	5.03e-08	0.0503		0.015	-0.1825	-1.208e-07	-0.1208		0.015	-0.1825	1.709e-07	0.1709
	-0.384	-0.5815	4.908e-08	0.04908		0.016	-0.1815	-1.215e-07	-0.1215		0.016	-0.1815	1.714e-07	0.1714
	-0.383	-0.5805	5.03e-08	0.0503		0.017	-0.1805	-1.221e-07	-0.1221		0.017	-0.1805	1.709e-07	0.1709
	-0.382	-0.5795	4.856e-08	0.04856		0.018	-0.1795	-1.217e-07	-0.1217		0.018	-0.1795	1.71e-07	0.171
	-0.381	-0.5785	5.03e-08	0.0503		0.019	-0.1785	-1.224e-07	-0.1224		0.019	-0.1785	1.71e-07	0.171
	-0.38	-0.5775	4.856e-08	0.04856		0.02	-0.1775	-1.226e-07	-0.1226		0.02	-0.1775	1.712e-07	0.1712
	-0.379	-0.5765	5.03e-08	0.0503		0.021	-0.1765	-1.236e-07	-0.1236		0.021	-0.1765	1.709e-07	0.1709
	-0.378	-0.5755	4.874e-08	0.04874		0.022	-0.1755	-1.247e-07	-0.1247		0.022	-0.1755	1.709e-07	0.1709
	-0.377	-0.5745	4.978e-08	0.04978		0.023	-0.1745	-1.231e-07	-0.1231		0.023	-0.1745	1.7e-07	0.17
	-0.376	-0.5735	4.96e-08	0.0496		0.024	-0.1735	-1.264e-07	-0.1264		0.024	-0.1735	1.71e-07	0.171
	-0.375	-0.5725	4.995e-08	0.04995		0.025	-0.1725	-1.259e-07	-0.1259		0.025	-0.1725	1.702e-07	0.1702
	-0.374	-0.5715	4.96e-08	0.0496		0.026	-0.1715	-1.26e-07	-0.126		0.026	-0.1715	1.709e-07	0.1709
	-0.373	-0.5705	5.013e-08	0.05013		0.027	-0.1705	-1.273e-07	-0.1273		0.027	-0.1705	1.684e-07	0.1684
	-0.372	-0.5695	4.874e-08	0.04874		0.028	-0.1695	-1.316e-07	-0.1316		0.028	-0.1695	1.702e-07	0.1702
	-0.371	-0.5685	5.013e-08	0.05013		0.029	-0.1685	-1.288e-07	-0.1288		0.029	-0.1685	1.703e-07	0.1703
	-0.37	-0.5675	4.856e-08	0.04856		0.03	-0.1675	-1.353e-07	-0.1353		0.03	-0.1675	1.703e-07	0.1703
	-0.369	-0.5665	4.96e-08	0.0496		0.031	-0.1665	-1.375e-07	-0.1375		0.031	-0.1665	1.676e-07	0.1676
	-0.368	-0.5655	4.839e-08	0.04839		0.032	-0.1655	-1.436e-07	-0.1436		0.032	-0.1655	1.691e-07	0.1691
	-0.367	-0.5645	4.978e-08	0.04978		0.033	-0.1645	-1.391e-07	-0.1391		0.033	-0.1645	1.686e-07	0.1686
	-0.366	-0.5635	4.891e-08	0.04891		0.034	-0.1635	-1.486e-07	-0.1486		0.034	-0.1635	1.696e-07	0.1696
	-0.365	-0.5625	4.891e-08	0.04891		0.035	-0.1625	-1.469e-07	-0.1469		0.035	-0.1625	1.63e-07	0.163
	-0.364	-0.5615	4.821e-08	0.04821		0.036	-0.1615	-1.573e-07	-0.1573		0.036	-0.1615	1.681e-07	0.1681
	-0.363	-0.5605	4.926e-08	0.04926		0.037	-0.1605	-1.535e-07	-0.1535		0.037	-0.1605	1.648e-07	0.1648
	-0.362	-0.5595	4.96e-08	0.0496		0.038	-0.1595	-1.603e-07	-0.1603		0.038	-0.1595	1.683e-07	0.1683
	-0.361	-0.5585	4.943e-08	0.04943		0.039	-0.1585	-1.572e-07	-0.1572		0.039	-0.1585	1.594e-07	0.1594
	-0.36	-0.5575	4.821e-08	0.04821		0.04	-0.1575	-1.664e-07	-0.1664		0.04	-0.1575	1.665e-07	0.1665
	-0.359	-0.5565	4.821e-08	0.04821		0.041	-0.1565	-1.625e-07	-0.1625		0.041	-0.1565	1.587e-07	0.1587
	-0.358	-0.5555	4.804e-08	0.04804		0.042	-0.1555	-1.681e-07	-0.1681		0.042	-0.1555	1.674e-07	0.1674
	-0.357	-0.5545	4.821e-08	0.04821		0.043	-0.1545	-1.676e-07	-0.1676		0.043	-0.1545	1.509e-07	0.1509
	-0.356	-0.5535	4.787e-08	0.04787		0.044	-0.1535	-1.714e-07	-0.1714		0.044	-0.1535	1.613e-07	0.1613
	-0.355	-0.5525	4.735e-08	0.04735		0.045	-0.1525	-1.714e-07	-0.1714		0.045	-0.1525	1.577e-07	0.1577
	-0.354	-0.5515	4.874e-08	0.04874		0.046	-0.1515	-1.773e-07	-0.1773		0.046	-0.1515	1.629e-07	0.1629
	-0.353	-0.5505	4.769e-08	0.04769		0.047	-0.1505	-1.804e-07	-0.1804		0.047	-0.1505	1.427e-07	0.1427
	-0.352	-0.5495	4.821e-08	0.04821		0.048	-0.1495	-1.921e-07	-0.1921		0.048	-0.1495	1.57e-07	0.157
	-0.351	-0.5485	4.804e-08	0.04804		0.049	-0.1485	-1.912e-07	-0.1912		0.049	-0.1485	1.488e-07	0.1488
	-0.35	-0.5475	4.804e-08	0.04804		0.05	-0.1475	-2.049e-07	-0.2049		0.05	-0.1475	1.596e-07	0.1596
	-0.349	-0.5465	4.856e-08	0.04856		0.051	-0.1465	-2.053e-07	-0.2053		0.051	-0.1465	1.372e-07	0.1372
	-0.348	-0.5455	4.821e-08	0.04821		0.052	-0.1455	-2.154e-07	-0.2154		0.052	-0.1455	1.511e-07	0.1511
	-0.347	-0.5445	4.804e-08	0.04804		0.053	-0.1445	-2.141e-07	-0.2141		0.053	-0.1445	1.415e-07	0.1415
	-0.346	-0.5435	4.682e-08	0.04682		0.054	-0.1435	-2.166e-07	-0.2166		0.054	-0.1435	1.535e-07	0.1535
	-0.345	-0.5425	4.804e-08	0.04804		0.055	-0.1425	-2.178e-07	-0.2178		0.055	-0.1425	1.318e-07	0.1318
	-0.344	-0.5415	4.7e-08	0.047		0.056	-0.1415	-2.174e-07	-0.2174		0.056	-0.1415	1.446e-07	0.1446
	-0.343	-0.5405	4.735e-08	0.04735		0.057	-0.1405	-2.183e-07	-0.2183		0.057	-0.1405	1.351e-07	0.1351
	-0.342	-0.5395	4.752e-08	0.04752		0.058	-0.1395	-2.185e-07	-0.2185		0.058	-0.1395	1.498e-07	0.1498
	-0.341	-0.5385	4.561e-08	0.04561		0.059	-0.1385	-2.185e-07	-0.2185		0.059	-0.1385	1.274e-07	0.1274
	-0.34	-0.5375	4.63e-08	0.0463		0.06	-0.1375	-2.18e-07	-0.218		0.06	-0.1375	1.392e-07	0.1392
	-0.339	-0.5365	4.682e-08	0.04682		0.061	-0.1365	-2.185e-07	-0.2185		0.061	-0.1365	1.302e-07	0.1302
	-0.338	-0.5355	4.596e-08	0.04596		0.062	-0.1355	-2.19e-07	-0.219		0.062	-0.1355	1.417e-07	0.1417
	-0.337	-0.5345	4.526e-08	0.04526		0.063	-0.1345	-2.188e-07	-0.2188		0.063	-0.1345	1.236e-07	0.1236
	-0.336	-0.5335	4.7e-08	0.047		0.064	-0.1335	-2.201e-07	-0.2201		0.064	-0.1335	1.314e-07	0.1314
	-0.335	-0.5325	4.578e-08	0.04578		0.065	-0.1325	-2.221e-07	-0.2221		0.065	-0.1325	1.271e-07	0.1271
	-0.334	-0.5315	4.665e-08	0.04665		0.066	-0.1315	-2.312e-07	-0.2312		0.066	-0.1315	1.358e-07	0.1358
	-0.333	-0.5305	4.37e-08	0.0437		0.067	-0.1305	-2.364e-07	-0.2364		0.067	-0.1305	1.236e-07	0.1236
	-0.332	-0.5295	4.561e-08	0.04561		0.068	-0.1295	-2.473e-07	-0.2473		0.068	-0.1295	1.278e-07	0.1278
	-0.331	-0.5285	4.613e-08	0.04613		0.069	-0.1285	-2.489e-07	-0.2489		0.069	-0.1285	1.236e-07	0.1236
	-0.33	-0.5275	4.665e-08	0.04665		0.07	-0.1275	-2.623e-07	-0.2623		0.07	-0.1275	1.292e-07	0.1292
	-0.329	-0.5265	4.335e-08	0.04335		0.071	-0.1265	-2.64e-07	-0.264		0.071	-0.1265	1.229e-07	0.1229
	-0.328	-0.5255	4.596e-08	0.04596		0.072	-0.1255	-2.661e-07	-0.2661		0.072	-0.1255	1.248e-07	0.1248
	-0.327	-0.5245	4.37e-08	0.0437		0.073	-0.1245	-2.701e-07	-0.2701		0.073	-0.1245	1.229e-07	0.1229
	-0.326	-0.5235	4.578e-08	0.04578		0.074	-0.1235	-2.783e-07	-0.2783		0.074	-0.1235	1.269e-07	0.1269
	-0.325	-0.5225	4.318e-08	0.04318		0.075	-0.1225	-2.889e-07	-0.2889		0.075	-0.1225	1.233e-07	0.1233
	-0.324	-0.5215	4.613e-08	0.04613		0.076	-0.1215	-3.094e-07	-0.3094		0.076	-0.1215	1.233e-07	0.1233
	-0.323	-0.5205	4.439e-08	0.04439		0.077	-0.1205	-3.073e-07	-0.3073		0.077	-0.1205	1.234e-07	0.1234
	-0.322	-0.5195	4.387e-08	0.04387		0.078	-0.1195	-3.153e-07	-0.3153		0.078	-0.1195	1.252e-07	0.1252
	-0.321	-0.5185	4.196e-08	0.04196		0.079	-0.1185	-3.161e-07	-0.3161		0.079	-0.1185	1.222e-07	0.1222
	-0.32	-0.5175	4.543e-08	0.04543		0.08	-0.1175	-3.158e-07	-0.3158		0.08	-0.1175	1.229e-07	0.1229
	-0.319	-0.5165	4.248e-08	0.04248		0.081	-0.1165	-3.175e-07	-0.3175		0.081	-0.1165	1.224e-07	0.1224
	-0.318	-0.5155	4.404e-08	0.04404		0.082	-0.1155	-3.271e-07	-0.3271		0.082	-0.1155	1.241e-07	0.1241
	-0.317	-0.5145	4.005e-08	0.04005		0.083	-0.1145	-3.368e-07	-0.3368		0.083	-0.1145	1.224e-07	0.1224
	-0.316	-0.5135	4.404e-08	0.04404		0.084	-0.1135	-3.559e-07	-0.3559		0.084	-0.1135	1.227e-07	0.1227
	-0.315	-0.5125	4.005e-08	0.04005		0.085	-0.1125	-3.618e-07	-0.3618		0.085	-0.1125	1.222e-07	0.1222
	-0.314	-0.5115	4.265e-08	0.04265		0.086	-0.1115	-3.662e-07	-0.3662		0.086	-0.1115	1.234e-07	0.1234
	-0.313	-0.5105	4.039e-08	0.04039		0.087	-0.1105	-3.754e-07	-0.3754		0.087	-0.1105	1.224e-07	0.1224
	-0.312	-0.5095	4.37e-08	0.0437		0.088	-0.1095	-4.077e-07	-0.4077		0.088	-0.1095	1.224e-07	0.1224
	-0.311	-0.5085	3.848e-08	0.03848		0.089	-0.1085	-4.128e-07	-0.4128		0.089	-0.1085	1.219e-07	0.1219
	-0.31	-0.5075	4.3e-08	0.043		0.09	-0.1075	-4.143e-07	-0.4143		0.09	-0.1075	1.227e-07	0.1227
	-0.309	-0.5065	3.848e-08	0.03848		0.091	-0.1065	-4.164e-07	-0.4164		0.091	-0.1065	1.224e-07	0.1224
	-0.308	-0.5055	4.335e-08	0.04335		0.092	-0.1055	-4.362e-07	-0.4362		0.092	-0.1055	1.22e-07	0.122
	-0.307	-0.5045	4.178e-08	0.04178		0.093	-0.1045	-4.499e-07	-0.4499		0.093	-0.1045	1.22e-07	0.122
	-0.306	-0.5035	4.057e-08	0.04057		0.094	-0.1035	-4.626e-07	-0.4626		0.094	-0.1035	1.22e-07	0.122
	-0.305	-0.5025	3.848e-08	0.03848		0.095	-0.1025	-4.691e-07	-0.4691		0.095	-0.1025	1.219e-07	0.1219
	-0.304	-0.5015	4.178e-08	0.04178		0.096	-0.1015	-5.036e-07	-0.5036		0.096	-0.1015	1.217e-07	0.1217
	-0.303	-0.5005	3.796e-08	0.03796		0.097	-0.1005	-5.097e-07	-0.5097		0.097	-0.1005	1.215e-07	0.1215
	-0.302	-0.4995	4.126e-08	0.04126		0.098	-0.0995	-5.12e-07	-0.512		0.098	-0.0995	1.219e-07	0.1219
	-0.301	-0.4985	3.362e-08	0.03362		0.099	-0.0985	-5.179e-07	-0.5179		0.099	-0.0985	1.206e-07	0.1206
	-0.3	-0.4975	4.057e-08	0.04057		0.1	-0.0975	-5.492e-07	-0.5492		0.1	-0.0975	1.22e-07	0.122
	-0.299	-0.4965	3.292e-08	0.03292		0.101	-0.0965	-5.678e-07	-0.5678		0.101	-0.0965	1.201e-07	0.1201
	-0.298	-0.4955	4.109e-08	0.04109		0.102	-0.0955	-6.048e-07	-0.6048		0.102	-0.0955	1.217e-07	0.1217
	-0.297	-0.4945	3.24e-08	0.0324		0.103	-0.0945	-6.088e-07	-0.6088		0.103	-0.0945	1.21e-07	0.121
	-0.296	-0.4935	3.814e-08	0.03814		0.104	-0.0935	-6.095e-07	-0.6095		0.104	-0.0935	1.217e-07	0.1217
	-0.295	-0.4925	3.188e-08	0.03188		0.105	-0.0925	-6.218e-07	-0.6218		0.105	-0.0925	1.172e-07	0.1172
	-0.294	-0.4915	4.126e-08	0.04126		0.106	-0.0915	-6.529e-07	-0.6529		0.106	-0.0915	1.213e-07	0.1213
	-0.293	-0.4905	3.414e-08	0.03414		0.107	-0.0905	-6.635e-07	-0.6635		0.107	-0.0905	1.189e-07	0.1189
	-0.292	-0.4895	4.387e-08	0.04387		0.108	-0.0895	-7.019e-07	-0.7019		0.108	-0.0895	1.205e-07	0.1205
	-0.291	-0.4885	2.25e-08	0.0225		0.109	-0.0885	-7.071e-07	-0.7071		0.109	-0.0885	1.184e-07	0.1184
	-0.29	-0.4875	4.265e-08	0.04265		0.11	-0.0875	-7.252e-07	-0.7252		0.11	-0.0875	1.196e-07	0.1196
	-0.289	-0.4865	1.972e-08	0.01972		0.111	-0.0865	-7.544e-07	-0.7544		0.111	-0.0865	1.104e-07	0.1104
	-0.288	-0.4855	4.474e-08	0.04474		0.112	-0.0855	-7.956e-07	-0.7956		0.112	-0.0855	1.182e-07	0.1182
	-0.287	-0.4845	1.885e-08	0.01885		0.113	-0.0845	-8.058e-07	-0.8058		0.113	-0.0845	1.107e-07	0.1107
	-0.286	-0.4835	3.692e-08	0.03692		0.114	-0.0835	-8.328e-07	-0.8328		0.114	-0.0835	1.165e-07	0.1165
	-0.285	-0.4825	2.927e-08	0.02927		0.115	-0.0825	-8.55e-07	-0.855		0.115	-0.0825	1.005e-07	0.1005
	-0.284	-0.4815	3.588e-08	0.03588		0.116	-0.0815	-8.927e-07	-0.8927		0.116	-0.0815	1.203e-07	0.1203
	-0.283	-0.4805	1.607e-08	0.01607		0.117	-0.0805	-9.028e-07	-0.9028		0.117	-0.0805	9.962e-08	0.09962
	-0.282	-0.4795	3.449e-08	0.03449		0.118	-0.0795	-9.36e-07	-0.936		0.118	-0.0795	1.153e-07	0.1153
	-0.281	-0.4785	3.292e-08	0.03292		0.119	-0.0785	-9.898e-07	-0.9898		0.119	-0.0785	9.145e-08	0.09145
	-0.28	-0.4775	3.605e-08	0.03605		0.12	-0.0775	-9.999e-07	-0.9999		0.12	-0.0775	1.144e-07	0.1144
	-0.279	-0.4765	1.537e-08	0.01537		0.121	-0.0765	-1.021e-06	-1.021		0.121	-0.0765	8.832e-08	0.08832
	-0.278	-0.4755	3.466e-08	0.03466		0.122	-0.0755	-1.055e-06	-1.055		0.122	-0.0755	1.069e-07	0.1069
	-0.277	-0.4745	2.858e-08	0.02858		0.123	-0.0745	-1.097e-06	-1.097		0.123	-0.0745	9.267e-08	0.09267
	-0.276	-0.4735	3.258e-08	0.03258		0.124	-0.0735	-1.123e-06	-1.123		0.124	-0.0735	1.104e-07	0.1104
	-0.275	-0.4725	1.589e-08	0.01589		0.125	-0.0725	-1.153e-06	-1.153		0.125	-0.0725	9.388e-08	0.09388
	-0.274	-0.4715	4.109e-08	0.04109		0.126	-0.0715	-1.199e-06	-1.199		0.126	-0.0715	9.805e-08	0.09805
	-0.273	-0.4705	1.346e-08	0.01346		0.127	-0.0705	-1.241e-06	-1.241		0.127	-0.0705	8.676e-08	0.08676
	-0.272	-0.4695	3.084e-08	0.03084		0.128	-0.0695	-1.283e-06	-1.283		0.128	-0.0695	1.08e-07	0.108
	-0.271	-0.4685	1.503e-08	0.01503		0.129	-0.0685	-1.296e-06	-1.296		0.129	-0.0685	8.937e-08	0.08937
	-0.27	-0.4675	3.848e-08	0.03848		0.13	-0.0675	-1.364e-06	-1.364		0.13	-0.0675	9.91e-08	0.0991
	-0.269	-0.4665	1.503e-08	0.01503		0.131	-0.0665	-1.39e-06	-1.39		0.131	-0.0665	8.363e-08	0.08363
	-0.268	-0.4655	3.014e-08	0.03014		0.132	-0.0655	-1.437e-06	-1.437		0.132	-0.0655	9.771e-08	0.09771
	-0.267	-0.4645	1.294e-08	0.01294		0.133	-0.0645	-1.487e-06	-1.487		0.133	-0.0645	7.633e-08	0.07633
	-0.266	-0.4635	3.848e-08	0.03848		0.134	-0.0635	-1.526e-06	-1.526		0.134	-0.0635	9.336e-08	0.09336
	-0.265	-0.4625	1.329e-08	0.01329		0.135	-0.0625	-1.585e-06	-1.585		0.135	-0.0625	8.033e-08	0.08033
	-0.264	-0.4615	2.701e-08	0.02701		0.136	-0.0615	-1.632e-06	-1.632		0.136	-0.0615	8.937e-08	0.08937
	-0.263	-0.4605	1.277e-08	0.01277		0.137	-0.0605	-1.684e-06	-1.684		0.137	-0.0605	7.668e-08	0.07668
	-0.262	-0.4595	3.866e-08	0.03866		0.138	-0.0595	-1.732e-06	-1.732		0.138	-0.0595	8.78e-08	0.0878
	-0.261	-0.4585	1.138e-08	0.01138		0.139	-0.0585	-1.781e-06	-1.781		0.139	-0.0585	7.651e-08	0.07651
	-0.26	-0.4575	2.945e-08	0.02945		0.14	-0.0575	-1.836e-06	-1.836		0.14	-0.0575	8.641e-08	0.08641
	-0.259	-0.4565	9.986e-09	0.009986		0.141	-0.0565	-1.879e-06	-1.879		0.141	-0.0565	7.616e-08	0.07616
	-0.258	-0.4555	3.483e-08	0.03483		0.142	-0.0555	-1.939e-06	-1.939		0.142	-0.0555	8.207e-08	0.08207
	-0.257	-0.4545	1.937e-08	0.01937		0.143	-0.0545	-1.989e-06	-1.989		0.143	-0.0545	7.442e-08	0.07442
	-0.256	-0.4535	3.692e-08	0.03692		0.144	-0.0535	-2.055e-06	-2.055		0.144	-0.0535	7.981e-08	0.07981
	-0.255	-0.4525	1.867e-08	0.01867		0.145	-0.0525	-2.113e-06	-2.113		0.145	-0.0525	7.442e-08	0.07442
	-0.254	-0.4515	3.483e-08	0.03483		0.146	-0.0515	-2.176e-06	-2.176		0.146	-0.0515	7.825e-08	0.07825
	-0.253	-0.4505	1.92e-08	0.0192		0.147	-0.0505	-2.232e-06	-2.232		0.147	-0.0505	7.373e-08	0.07373
	-0.252	-0.4495	2.51e-08	0.0251		0.148	-0.0495	-2.291e-06	-2.291		0.148	-0.0495	7.686e-08	0.07686
	-0.251	-0.4485	8.422e-09	0.008422		0.149	-0.0485	-2.37e-06	-2.37		0.149	-0.0485	7.321e-08	0.07321
	-0.25	-0.4475	2.18e-08	0.0218		0.15	-0.0475	-2.439e-06	-2.439		0.15	-0.0475	7.633e-08	0.07633
	-0.249	-0.4465	8.596e-09	0.008596		0.151	-0.0465	-2.497e-06	-2.497		0.151	-0.0465	7.303e-08	0.07303
	-0.248	-0.4455	2.458e-08	0.02458		0.152	-0.0455	-2.569e-06	-2.569		0.152	-0.0455	7.477e-08	0.07477
	-0.247	-0.4445	1.642e-08	0.01642		0.153	-0.0445	-2.642e-06	-2.642		0.153	-0.0445	7.355e-08	0.07355
	-0.246	-0.4435	3.31e-08	0.0331		0.154	-0.0435	-2.699e-06	-2.699		0.154	-0.0435	7.529e-08	0.07529
	-0.245	-0.4425	1.624e-08	0.01624		0.155	-0.0425	-2.772e-06	-2.772		0.155	-0.0425	7.251e-08	0.07251
	-0.244	-0.4415	2.945e-08	0.02945		0.156	-0.0415	-2.847e-06	-2.847		0.156	-0.0415	7.373e-08	0.07373
	-0.243	-0.4405	1.642e-08	0.01642		0.157	-0.0405	-2.942e-06	-2.942		0.157	-0.0405	7.303e-08	0.07303
	-0.242	-0.4395	2.962e-08	0.02962		0.158	-0.0395	-2.996e-06	-2.996		0.158	-0.0395	7.338e-08	0.07338
	-0.241	-0.4385	6.684e-09	0.006684		0.159	-0.0385	-3.071e-06	-3.071		0.159	-0.0385	7.182e-08	0.07182
	-0.24	-0.4375	1.815e-08	0.01815		0.16	-0.0375	-3.167e-06	-3.167		0.16	-0.0375	7.269e-08	0.07269
	-0.239	-0.4365	7.901e-09	0.007901		0.161	-0.0365	-3.245e-06	-3.245		0.161	-0.0365	7.199e-08	0.07199
	-0.238	-0.4355	1.92e-08	0.0192		0.162	-0.0355	-3.327e-06	-3.327		0.162	-0.0355	7.321e-08	0.07321
	-0.237	-0.4345	6.684e-09	0.006684		0.163	-0.0345	-3.396e-06	-3.396		0.163	-0.0345	6.869e-08	0.06869
	-0.236	-0.4335	1.798e-08	0.01798		0.164	-0.0335	-3.467e-06	-3.467		0.164	-0.0335	7.321e-08	0.07321
	-0.235	-0.4325	1.259e-08	0.01259		0.165	-0.0325	-3.551e-06	-3.551		0.165	-0.0325	6.851e-08	0.06851
	-0.234	-0.4315	2.962e-08	0.02962		0.166	-0.0315	-3.636e-06	-3.636		0.166	-0.0315	7.147e-08	0.07147
	-0.233	-0.4305	1.12e-08	0.0112		0.167	-0.0305	-3.729e-06	-3.729		0.167	-0.0305	6.886e-08	0.06886
	-0.232	-0.4295	2.719e-08	0.02719		0.168	-0.0295	-3.789e-06	-3.789		0.168	-0.0295	7.182e-08	0.07182
	-0.231	-0.4285	8.769e-09	0.008769		0.169	-0.0285	-3.875e-06	-3.875		0.169	-0.0285	6.469e-08	0.06469
	-0.23	-0.4275	3.066e-08	0.03066		0.17	-0.0275	-3.959e-06	-3.959		0.17	-0.0275	6.921e-08	0.06921
	-0.229	-0.4265	1.224e-08	0.01224		0.171	-0.0265	-4.039e-06	-4.039		0.171	-0.0265	6.382e-08	0.06382
	-0.228	-0.4255	1.381e-08	0.01381		0.172	-0.0255	-4.135e-06	-4.135		0.172	-0.0255	6.712e-08	0.06712
	-0.227	-0.4245	5.12e-09	0.00512		0.173	-0.0245	-4.22e-06	-4.22		0.173	-0.0245	6e-08	0.06
	-0.226	-0.4235	2.389e-08	0.02389		0.174	-0.0235	-4.291e-06	-4.291		0.174	-0.0235	6.956e-08	0.06956
	-0.225	-0.4225	9.117e-09	0.009117		0.175	-0.0225	-4.377e-06	-4.377		0.175	-0.0225	5.931e-08	0.05931
	-0.224	-0.4215	1.398e-08	0.01398		0.176	-0.0215	-4.464e-06	-4.464		0.176	-0.0215	6.591e-08	0.06591
	-0.223	-0.4205	3.557e-09	0.003557		0.177	-0.0205	-4.541e-06	-4.541		0.177	-0.0205	5.34e-08	0.0534
	-0.222	-0.4195	2.545e-08	0.02545		0.178	-0.0195	-4.628e-06	-4.628		0.178	-0.0195	6.434e-08	0.06434
	-0.221	-0.4185	1.016e-08	0.01016		0.179	-0.0185	-4.723e-06	-4.723		0.179	-0.0185	4.94e-08	0.0494
	-0.22	-0.4175	1.19e-08	0.0119		0.18	-0.0175	-4.793e-06	-4.793		0.18	-0.0175	6.782e-08	0.06782
	-0.219	-0.4165	3.035e-09	0.003035		0.181	-0.0165	-4.899e-06	-4.899		0.181	-0.0165	4.54e-08	0.0454
	-0.218	-0.4155	1.85e-08	0.0185		0.182	-0.0155	-4.962e-06	-4.962		0.182	-0.0155	5.878e-08	0.05878
	-0.217	-0.4145	9.812e-09	0.009812		0.183	-0.0145	-5.038e-06	-5.038		0.183	-0.0145	4.367e-08	0.04367
	-0.216	-0.4135	1.277e-08	0.01277		0.184	-0.0135	-5.123e-06	-5.123		0.184	-0.0135	5.931e-08	0.05931
	-0.215	-0.4125	4.252e-09	0.004252		0.185	-0.0125	-5.202e-06	-5.202		0.185	-0.0125	3.793e-08	0.03793
	-0.214	-0.4115	2.111e-08	0.02111		0.186	-0.0115	-5.291e-06	-5.291		0.186	-0.0115	5.6e-08	0.056
	-0.213	-0.4105	7.206e-09	0.007206		0.187	-0.0105	-5.357e-06	-5.357		0.187	-0.0105	3.706e-08	0.03706
	-0.212	-0.4095	8.422e-09	0.008422		0.188	-0.0095	-5.439e-06	-5.439		0.188	-0.0095	5.062e-08	0.05062
	-0.211	-0.4085	1.645e-09	0.001645		0.189	-0.0085	-5.526e-06	-5.526		0.189	-0.0085	3.133e-08	0.03133
	-0.21	-0.4075	1.833e-08	0.01833		0.19	-0.0075	-5.597e-06	-5.597		0.19	-0.0075	4.801e-08	0.04801
	-0.209	-0.4065	7.379e-09	0.007379		0.191	-0.0065	-5.687e-06	-5.687		0.191	-0.0065	3.15e-08	0.0315
	-0.208	-0.4055	9.291e-09	0.009291		0.192	-0.0055	-5.746e-06	-5.746		0.192	-0.0055	4.627e-08	0.04627
	-0.207	-0.4045	2.688e-09	0.002688		0.193	-0.0045	-5.8e-06	-5.8		0.193	-0.0045	3.063e-08	0.03063
	-0.206	-0.4035	1.937e-08	0.01937		0.194	-0.0035	-5.877e-06	-5.877		0.194	-0.0035	4.089e-08	0.04089
	-0.205	-0.4025	7.206e-09	0.007206		0.195	-0.0025	-5.951e-06	-5.951		0.195	-0.0025	2.698e-08	0.02698
	-0.204	-0.4015	8.596e-09	0.008596		0.196	-0.0015	-6.017e-06	-6.017		0.196	-0.0015	4.21e-08	0.0421
	-0.203	-0.4005	1.298e-09	0.001298		0.197	-0.0005	-6.079e-06	-6.079		0.197	-0.0005	2.733e-08	0.02733
	-0.202	-0.3995	1.781e-08	0.01781		0.198	0.0005	-6.145e-06	-6.145		0.198	0.0005	3.672e-08	0.03672
	-0.201	-0.3985	6.163e-09	0.006163		0.199	0.0015	-6.197e-06	-6.197		0.199	0.0015	2.698e-08	0.02698
	-0.2	-0.3975	7.032e-09	0.007032		0.2	0.0025	-6.281e-06	-6.281		0.2	0.0025	3.619e-08	0.03619
	-0.199	-0.3965	1.124e-09	0.001124		0.201	0.0035	-6.34e-06	-6.34		0.201	0.0035	2.716e-08	0.02716
	-0.198	-0.3955	1.781e-08	0.01781		0.202	0.0045	-6.387e-06	-6.387		0.202	0.0045	3.029e-08	0.03029
	-0.197	-0.3945	6.163e-09	0.006163		0.203	0.0055	-6.466e-06	-6.466		0.203	0.0055	2.577e-08	0.02577
	-0.196	-0.3935	9.291e-09	0.009291		0.204	0.0065	-6.485e-06	-6.485		0.204	0.0065	3.133e-08	0.03133
	-0.195	-0.3925	7.763e-10	0.0007763		0.205	0.0075	-6.534e-06	-6.534		0.205	0.0075	2.577e-08	0.02577
	-0.194	-0.3915	1.311e-08	0.01311		0.206	0.0085	-6.57e-06	-6.57		0.206	0.0085	2.837e-08	0.02837
	-0.193	-0.3905	4.599e-09	0.004599		0.207	0.0095	-6.614e-06	-6.614		0.207	0.0095	2.525e-08	0.02525
	-0.192	-0.3895	7.379e-09	0.007379		0.208	0.0105	-6.66e-06	-6.66		0.208	0.0105	2.803e-08	0.02803
	-0.191	-0.3885	7.763e-10	0.0007763		0.209	0.0115	-6.696e-06	-6.696		0.209	0.0115	1.917e-08	0.01917
	-0.19	-0.3875	1.416e-08	0.01416		0.21	0.0125	-6.727e-06	-6.727		0.21	0.0125	2.698e-08	0.02698
	-0.189	-0.3865	4.252e-09	0.004252		0.211	0.0135	-6.761e-06	-6.761		0.211	0.0135	2.195e-08	0.02195
	-0.188	-0.3855	4.425e-09	0.004425		0.212	0.0145	-6.769e-06	-6.769		0.212	0.0145	2.698e-08	0.02698
	-0.187	-0.3845	7.763e-10	0.0007763		0.213	0.0155	-6.807e-06	-6.807		0.213	0.0155	2.473e-08	0.02473
	-0.186	-0.3835	1.259e-08	0.01259		0.214	0.0165	-6.845e-06	-6.845		0.214	0.0165	2.681e-08	0.02681
	-0.185	-0.3825	4.773e-09	0.004773		0.215	0.0175	-6.859e-06	-6.859		0.215	0.0175	1.795e-08	0.01795
	-0.184	-0.3815	5.294e-09	0.005294		0.216	0.0185	-6.86e-06	-6.86		0.216	0.0185	2.473e-08	0.02473
	-0.183	-0.3805	6.025e-10	0.0006025		0.217	0.0195	-6.867e-06	-6.867		0.217	0.0195	1.013e-08	0.01013
	-0.182	-0.3795	6.858e-09	0.006858		0.218	0.0205	-6.868e-06	-6.868		0.218	0.0205	1.482e-08	0.01482
	-0.181	-0.3785	2.55e-10	0.000255		0.219	0.0215	-6.876e-06	-6.876		0.219	0.0215	-1.733e-08	-0.01733
	-0.18	-0.3775	3.557e-09	0.003557		0.22	0.0225	-6.882e-06	-6.882		0.22	0.0225	1.899e-08	0.01899
	-0.179	-0.3765	4.287e-10	0.0004287		0.221	0.0235	-6.89e-06	-6.89		0.221	0.0235	-1.281e-08	-0.01281
	-0.178	-0.3755	4.947e-09	0.004947		0.222	0.0245	-6.885e-06	-6.885		0.222	0.0245	1.517e-08	0.01517
	-0.177	-0.3745	9.5e-10	0.00095		0.223	0.0255	-6.883e-06	-6.883		0.223	0.0255	-1.889e-08	-0.01889
	-0.176	-0.3735	1.085e-08	0.01085		0.224	0.0265	-6.868e-06	-6.868		0.224	0.0265	2.484e-09	0.002484
	-0.175	-0.3725	3.209e-09	0.003209		0.225	0.0275	-6.863e-06	-6.863		0.225	0.0275	-1.733e-08	-0.01733
	-0.174	-0.3715	5.12e-09	0.00512		0.226	0.0285	-6.859e-06	-6.859		0.226	0.0285	-2.208e-09	-0.002208
	-0.173	-0.3705	9.5e-10	0.00095		0.227	0.0295	-6.859e-06	-6.859		0.227	0.0295	-2.428e-08	-0.02428
	-0.172	-0.3695	9.812e-09	0.009812		0.228	0.0305	-6.853e-06	-6.853		0.228	0.0305	-2.323e-08	-0.02323
	-0.171	-0.3685	3.383e-09	0.003383		0.229	0.0315	-6.815e-06	-6.815		0.229	0.0315	-2.497e-08	-0.02497
	-0.17	-0.3675	4.947e-09	0.004947		0.23	0.0325	-6.777e-06	-6.777		0.23	0.0325	-2.393e-08	-0.02393
	-0.169	-0.3665	2.55e-10	0.000255		0.231	0.0335	-6.757e-06	-6.757		0.231	0.0335	-2.375e-08	-0.02375
	-0.168	-0.3655	1.016e-08	0.01016		0.232	0.0345	-6.729e-06	-6.729		0.232	0.0345	-1.472e-08	-0.01472
	-0.167	-0.3645	2.34e-09	0.00234		0.233	0.0355	-6.703e-06	-6.703		0.233	0.0355	-2.462e-08	-0.02462
	-0.166	-0.3635	2.34e-09	0.00234		0.234	0.0365	-6.67e-06	-6.67		0.234	0.0365	-2.497e-08	-0.02497
	-0.165	-0.3625	-4.401e-10	-0.0004401		0.235	0.0375	-6.648e-06	-6.648		0.235	0.0375	-2.567e-08	-0.02567
	-0.164	-0.3615	9.291e-09	0.009291		0.236	0.0385	-6.614e-06	-6.614		0.236	0.0385	-2.445e-08	-0.02445
	-0.163	-0.3605	1.993e-09	0.001993		0.237	0.0395	-6.58e-06	-6.58		0.237	0.0395	-2.514e-08	-0.02514
	-0.162	-0.3595	1.993e-09	0.001993		0.238	0.0405	-6.557e-06	-6.557		0.238	0.0405	-1.872e-08	-0.01872
	-0.161	-0.3585	1.124e-09	0.001124		0.239	0.0415	-6.512e-06	-6.512		0.239	0.0415	-2.688e-08	-0.02688
	-0.16	-0.3575	6.858e-09	0.006858		0.24	0.0425	-6.472e-06	-6.472		0.24	0.0425	-2.41e-08	-0.0241
	-0.159	-0.3565	2.166e-09	0.002166		0.241	0.0435	-6.458e-06	-6.458		0.241	0.0435	-2.636e-08	-0.02636
	-0.158	-0.3555	1.298e-09	0.001298		0.242	0.0445	-6.408e-06	-6.408		0.242	0.0445	-2.514e-08	-0.02514
	-0.157	-0.3545	1.471e-09	0.001471		0.243	0.0455	-6.372e-06	-6.372		0.243	0.0455	-2.793e-08	-0.02793
	-0.156	-0.3535	5.989e-09	0.005989		0.244	0.0465	-6.325e-06	-6.325		0.244	0.0465	-2.375e-08	-0.02375
	-0.155	-0.3525	1.993e-09	0.001993		0.245	0.0475	-6.289e-06	-6.289		0.245	0.0475	-2.966e-08	-0.02966
	-0.154	-0.3515	1.819e-09	0.001819		0.246	0.0485	-6.246e-06	-6.246		0.246	0.0485	-2.706e-08	-0.02706
	-0.153	-0.3505	2.55e-10	0.000255		0.247	0.0495	-6.19e-06	-6.19		0.247	0.0495	-3.071e-08	-0.03071
	-0.152	-0.3495	5.642e-09	0.005642		0.248	0.0505	-6.149e-06	-6.149		0.248	0.0505	-2.758e-08	-0.02758
	-0.151	-0.3485	1.993e-09	0.001993		0.249	0.0515	-6.105e-06	-6.105		0.249	0.0515	-3.366e-08	-0.03366
	-0.15	-0.3475	3.035e-09	0.003035		0.25	0.0525	-6.078e-06	-6.078		0.25	0.0525	-2.74e-08	-0.0274
	-0.149	-0.3465	8.12e-11	8.12e-05		0.251	0.0535	-6.032e-06	-6.032		0.251	0.0535	-3.453e-08	-0.03453
	-0.148	-0.3455	4.947e-09	0.004947		0.252	0.0545	-5.981e-06	-5.981		0.252	0.0545	-2.81e-08	-0.0281
	-0.147	-0.3445	2.34e-09	0.00234		0.253	0.0555	-5.946e-06	-5.946		0.253	0.0555	-3.47e-08	-0.0347
	-0.146	-0.3435	1.645e-09	0.001645		0.254	0.0565	-5.902e-06	-5.902		0.254	0.0565	-2.74e-08	-0.0274
	-0.145	-0.3425	-9.257e-11	-9.257e-05		0.255	0.0575	-5.863e-06	-5.863		0.255	0.0575	-3.852e-08	-0.03852
	-0.144	-0.3415	3.904e-09	0.003904		0.256	0.0585	-5.823e-06	-5.823		0.256	0.0585	-2.914e-08	-0.02914
	-0.143	-0.3405	1.819e-09	0.001819		0.257	0.0595	-5.781e-06	-5.781		0.257	0.0595	-3.661e-08	-0.03661
	-0.142	-0.3395	4.287e-10	0.0004287		0.258	0.0605	-5.739e-06	-5.739		0.258	0.0605	-3.157e-08	-0.03157
	-0.141	-0.3385	-9.257e-11	-9.257e-05		0.259	0.0615	-5.7e-06	-5.7		0.259	0.0615	-4.061e-08	-0.04061
	-0.14	-0.3375	4.599e-09	0.004599		0.26	0.0625	-5.686e-06	-5.686		0.26	0.0625	-3.279e-08	-0.03279
	-0.139	-0.3365	1.993e-09	0.001993		0.261	0.0635	-5.628e-06	-5.628		0.261	0.0635	-4.148e-08	-0.04148
	-0.138	-0.3355	6.025e-10	0.0006025		0.262	0.0645	-5.589e-06	-5.589		0.262	0.0645	-3.418e-08	-0.03418
	-0.137	-0.3345	1.124e-09	0.001124		0.263	0.0655	-5.553e-06	-5.553		0.263	0.0655	-4.131e-08	-0.04131
	-0.136	-0.3335	4.078e-09	0.004078		0.264	0.0665	-5.513e-06	-5.513		0.264	0.0665	-3.488e-08	-0.03488
	-0.135	-0.3325	1.471e-09	0.001471		0.265	0.0675	-5.474e-06	-5.474		0.265	0.0675	-4.652e-08	-0.04652
	-0.134	-0.3315	-4.401e-10	-0.0004401		0.266	0.0685	-5.438e-06	-5.438		0.266	0.0685	-3.713e-08	-0.03713
	-0.133	-0.3305	-2.663e-10	-0.0002663		0.267	0.0695	-5.397e-06	-5.397		0.267	0.0695	-4.912e-08	-0.04912
	-0.132	-0.3295	2.688e-09	0.002688		0.268	0.0705	-5.363e-06	-5.363		0.268	0.0705	-3.713e-08	-0.03713
	-0.131	-0.3285	1.645e-09	0.001645		0.269	0.0715	-5.32e-06	-5.32		0.269	0.0715	-4.843e-08	-0.04843
	-0.13	-0.3275	2.861e-09	0.002861		0.27	0.0725	-5.297e-06	-5.297		0.27	0.0725	-3.905e-08	-0.03905
	-0.129	-0.3265	1.993e-09	0.001993		0.271	0.0735	-5.274e-06	-5.274		0.271	0.0735	-5.277e-08	-0.05277
	-0.128	-0.3255	3.035e-09	0.003035		0.272	0.0745	-5.219e-06	-5.219		0.272	0.0745	-4.026e-08	-0.04026
	-0.127	-0.3245	2.166e-09	0.002166		0.273	0.0755	-5.195e-06	-5.195		0.273	0.0755	-5.486e-08	-0.05486
	-0.126	-0.3235	2.34e-09	0.00234		0.274	0.0765	-5.159e-06	-5.159		0.274	0.0765	-4.374e-08	-0.04374
	-0.125	-0.3225	1.645e-09	0.001645		0.275	0.0775	-5.124e-06	-5.124		0.275	0.0775	-5.625e-08	-0.05625
	-0.124	-0.3215	1.298e-09	0.001298		0.276	0.0785	-5.101e-06	-5.101		0.276	0.0785	-4.443e-08	-0.04443
	-0.123	-0.3205	-9.257e-11	-9.257e-05		0.277	0.0795	-5.063e-06	-5.063		0.277	0.0795	-5.92e-08	-0.0592
	-0.122	-0.3195	2.861e-09	0.002861		0.278	0.0805	-5.033e-06	-5.033		0.278	0.0805	-4.687e-08	-0.04687
	-0.121	-0.3185	1.471e-09	0.001471		0.279	0.0815	-5.004e-06	-5.004		0.279	0.0815	-6.007e-08	-0.06007
	-0.12	-0.3175	-9.257e-11	-9.257e-05		0.28	0.0825	-4.978e-06	-4.978		0.28	0.0825	-4.826e-08	-0.04826
	-0.119	-0.3165	-4.401e-10	-0.0004401		0.281	0.0835	-4.943e-06	-4.943		0.281	0.0835	-6.285e-08	-0.06285
	-0.118	-0.3155	2.861e-09	0.002861		0.282	0.0845	-4.91e-06	-4.91		0.282	0.0845	-4.843e-08	-0.04843
	-0.117	-0.3145	1.471e-09	0.001471		0.283	0.0855	-4.905e-06	-4.905		0.283	0.0855	-6.25e-08	-0.0625
	-0.116	-0.3135	-2.663e-10	-0.0002663		0.284	0.0865	-4.88e-06	-4.88		0.284	0.0865	-5.121e-08	-0.05121
	-0.115	-0.3125	-4.401e-10	-0.0004401		0.285	0.0875	-4.83e-06	-4.83		0.285	0.0875	-6.494e-08	-0.06494
	-0.114	-0.3115	2.166e-09	0.002166		0.286	0.0885	-4.809e-06	-4.809		0.286	0.0885	-5.399e-08	-0.05399
	-0.113	-0.3105	1.645e-09	0.001645		0.287	0.0895	-4.786e-06	-4.786		0.287	0.0895	-6.685e-08	-0.06685
	-0.112	-0.3095	8.12e-11	8.12e-05		0.288	0.0905	-4.76e-06	-4.76		0.288	0.0905	-5.573e-08	-0.05573
	-0.111	-0.3085	1.124e-09	0.001124		0.289	0.0915	-4.73e-06	-4.73		0.289	0.0915	-6.667e-08	-0.06667
	-0.11	-0.3075	2.166e-09	0.002166		0.29	0.0925	-4.712e-06	-4.712		0.29	0.0925	-6.042e-08	-0.06042
	-0.109	-0.3065	1.471e-09	0.001471		0.291	0.0935	-4.674e-06	-4.674		0.291	0.0935	-6.998e-08	-0.06998
	-0.108	-0.3055	-4.401e-10	-0.0004401		0.292	0.0945	-4.65e-06	-4.65		0.292	0.0945	-5.938e-08	-0.05938
	-0.107	-0.3045	-1.135e-09	-0.001135		0.293	0.0955	-4.618e-06	-4.618		0.293	0.0955	-7.171e-08	-0.07171
	-0.106	-0.3035	1.471e-09	0.001471		0.294	0.0965	-4.61e-06	-4.61		0.294	0.0965	-6.546e-08	-0.06546
	-0.105	-0.3025	1.471e-09	0.001471		0.295	0.0975	-4.57e-06	-4.57		0.295	0.0975	-7.032e-08	-0.07032
	-0.104	-0.3015	4.287e-10	0.0004287		0.296	0.0985	-4.557e-06	-4.557		0.296	0.0985	-6.476e-08	-0.06476
	-0.103	-0.3005	-2.663e-10	-0.0002663		0.297	0.0995	-4.525e-06	-4.525		0.297	0.0995	-7.224e-08	-0.07224
	-0.102	-0.2995	1.819e-09	0.001819		0.298	0.1005	-4.516e-06	-4.516		0.298	0.1005	-6.737e-08	-0.06737
	-0.101	-0.2985	1.471e-09	0.001471		0.299	0.1015	-4.506e-06	-4.506		0.299	0.1015	-7.206e-08	-0.07206
	-0.1	-0.2975	8.12e-11	8.12e-05		0.3	0.1025	-4.477e-06	-4.477		0.3	0.1025	-6.963e-08	-0.06963
	-0.099	-0.2965	-4.401e-10	-0.0004401		0.301	0.1035	-4.438e-06	-4.438		0.301	0.1035	-7.31e-08	-0.0731
	-0.098	-0.2955	1.645e-09	0.001645		0.302	0.1045	-4.42e-06	-4.42		0.302	0.1045	-6.998e-08	-0.06998
	-0.097	-0.2945	1.645e-09	0.001645		0.303	0.1055	-4.412e-06	-4.412		0.303	0.1055	-7.345e-08	-0.07345
	-0.096	-0.2935	-2.663e-10	-0.0002663		0.304	0.1065	-4.386e-06	-4.386		0.304	0.1065	-6.98e-08	-0.0698
	-0.095	-0.2925	-4.401e-10	-0.0004401		0.305	0.1075	-4.365e-06	-4.365		0.305	0.1075	-7.449e-08	-0.07449
	-0.094	-0.2915	1.819e-09	0.001819		0.306	0.1085	-4.346e-06	-4.346		0.306	0.1085	-7.224e-08	-0.07224
	-0.093	-0.2905	1.645e-09	0.001645		0.307	0.1095	-4.323e-06	-4.323		0.307	0.1095	-7.502e-08	-0.07502
	-0.092	-0.2895	8.12e-11	8.12e-05		0.308	0.1105	-4.318e-06	-4.318		0.308	0.1105	-7.05e-08	-0.0705
	-0.091	-0.2885	7.763e-10	0.0007763		0.309	0.1115	-4.284e-06	-4.284		0.309	0.1115	-7.675e-08	-0.07675
	-0.09	-0.2875	1.645e-09	0.001645		0.31	0.1125	-4.27e-06	-4.27		0.31	0.1125	-7.206e-08	-0.07206
	-0.089	-0.2865	1.471e-09	0.001471		0.311	0.1135	-4.245e-06	-4.245		0.311	0.1135	-7.78e-08	-0.0778
	-0.088	-0.2855	-7.876e-10	-0.0007876		0.312	0.1145	-4.226e-06	-4.226		0.312	0.1145	-7.258e-08	-0.07258
	-0.087	-0.2845	-6.139e-10	-0.0006139		0.313	0.1155	-4.221e-06	-4.221		0.313	0.1155	-7.641e-08	-0.07641
	-0.086	-0.2835	1.645e-09	0.001645		0.314	0.1165	-4.21e-06	-4.21		0.314	0.1165	-7.31e-08	-0.0731
	-0.085	-0.2825	1.471e-09	0.001471		0.315	0.1175	-4.18e-06	-4.18		0.315	0.1175	-7.919e-08	-0.07919
	-0.084	-0.2815	8.12e-11	8.12e-05		0.316	0.1185	-4.17e-06	-4.17		0.316	0.1185	-7.38e-08	-0.0738
	-0.083	-0.2805	-2.663e-10	-0.0002663		0.317	0.1195	-4.146e-06	-4.146		0.317	0.1195	-8.023e-08	-0.08023
	-0.082	-0.2795	1.471e-09	0.001471		0.318	0.1205	-4.13e-06	-4.13		0.318	0.1205	-7.588e-08	-0.07588
	-0.081	-0.2785	1.471e-09	0.001471		0.319	0.1215	-4.125e-06	-4.125		0.319	0.1215	-8.614e-08	-0.08614
	-0.08	-0.2775	-9.257e-11	-9.257e-05		0.32	0.1225	-4.125e-06	-4.125		0.32	0.1225	-7.554e-08	-0.07554
	-0.079	-0.2765	-2.663e-10	-0.0002663		0.321	0.1235	-4.107e-06	-4.107		0.321	0.1235	-8.197e-08	-0.08197
	-0.078	-0.2755	-4.401e-10	-0.0004401		0.322	0.1245	-4.085e-06	-4.085		0.322	0.1245	-7.658e-08	-0.07658
	-0.077	-0.2745	8.12e-11	8.12e-05		0.323	0.1255	-4.057e-06	-4.057		0.323	0.1255	-9.204e-08	-0.09204
	-0.076	-0.2735	-7.876e-10	-0.0007876		0.324	0.1265	-4.038e-06	-4.038		0.324	0.1265	-7.675e-08	-0.07675
	-0.075	-0.2725	-2.663e-10	-0.0002663		0.325	0.1275	-4.028e-06	-4.028		0.325	0.1275	-9.257e-08	-0.09257
	-0.074	-0.2715	8.12e-11	8.12e-05		0.326	0.1285	-4.027e-06	-4.027		0.326	0.1285	-8.075e-08	-0.08075
	-0.073	-0.2705	-4.401e-10	-0.0004401		0.327	0.1295	-4.012e-06	-4.012		0.327	0.1295	-9.604e-08	-0.09604
	-0.072	-0.2695	1.298e-09	0.001298		0.328	0.1305	-3.994e-06	-3.994		0.328	0.1305	-8.023e-08	-0.08023
	-0.071	-0.2685	1.471e-09	0.001471		0.329	0.1315	-3.978e-06	-3.978		0.329	0.1315	-9.552e-08	-0.09552
	-0.07	-0.2675	-4.401e-10	-0.0004401		0.33	0.1325	-3.972e-06	-3.972		0.33	0.1325	-8.596e-08	-0.08596
	-0.069	-0.2665	-1.309e-09	-0.001309		0.331	0.1335	-3.95e-06	-3.95		0.331	0.1335	-1.037e-07	-0.1037
	-0.068	-0.2655	1.471e-09	0.001471		0.332	0.1345	-3.935e-06	-3.935		0.332	0.1345	-8.527e-08	-0.08527
	-0.067	-0.2645	1.298e-09	0.001298		0.333	0.1355	-3.929e-06	-3.929		0.333	0.1355	-1.002e-07	-0.1002
	-0.066	-0.2635	8.12e-11	8.12e-05		0.334	0.1365	-3.924e-06	-3.924		0.334	0.1365	-8.979e-08	-0.08979
	-0.065	-0.2625	-1.483e-09	-0.001483		0.335	0.1375	-3.894e-06	-3.894		0.335	0.1375	-1.105e-07	-0.1105
	-0.064	-0.2615	1.471e-09	0.001471		0.336	0.1385	-3.882e-06	-3.882		0.336	0.1385	-9.031e-08	-0.09031
	-0.063	-0.2605	1.124e-09	0.001124		0.337	0.1395	-3.871e-06	-3.871		0.337	0.1395	-1.089e-07	-0.1089
	-0.062	-0.2595	-6.139e-10	-0.0006139		0.338	0.1405	-3.858e-06	-3.858		0.338	0.1405	-9.795e-08	-0.09795
	-0.061	-0.2585	-1.309e-09	-0.001309		0.339	0.1415	-3.838e-06	-3.838		0.339	0.1415	-1.162e-07	-0.1162
	-0.06	-0.2575	1.298e-09	0.001298		0.34	0.1425	-3.832e-06	-3.832		0.34	0.1425	-9.517e-08	-0.09517
	-0.059	-0.2565	1.298e-09	0.001298		0.341	0.1435	-3.83e-06	-3.83		0.341	0.1435	-1.152e-07	-0.1152
	-0.058	-0.2555	-2.663e-10	-0.0002663		0.342	0.1445	-3.825e-06	-3.825		0.342	0.1445	-1.072e-07	-0.1072
	-0.057	-0.2545	-2.873e-09	-0.002873		0.343	0.1455	-3.8e-06	-3.8		0.343	0.1455	-1.185e-07	-0.1185
	-0.056	-0.2535	4.287e-10	0.0004287		0.344	0.1465	-3.787e-06	-3.787		0.344	0.1465	-1.032e-07	-0.1032
	-0.055	-0.2525	4.287e-10	0.0004287		0.345	0.1475	-3.779e-06	-3.779		0.345	0.1475	-1.172e-07	-0.1172
	-0.054	-0.2515	9.5e-10	0.00095		0.346	0.1485	-3.77e-06	-3.77		0.346	0.1485	-1.089e-07	-0.1089
	-0.053	-0.2505	4.287e-10	0.0004287		0.347	0.1495	-3.752e-06	-3.752		0.347	0.1495	-1.167e-07	-0.1167
	-0.052	-0.2495	7.763e-10	0.0007763		0.348	0.1505	-3.741e-06	-3.741		0.348	0.1505	-1.141e-07	-0.1141
	-0.051	-0.2485	-3.742e-09	-0.003742		0.349	0.1515	-3.734e-06	-3.734		0.349	0.1515	-1.197e-07	-0.1197
	-0.05	-0.2475	2.55e-10	0.000255		0.35	0.1525	-3.734e-06	-3.734		0.35	0.1525	-1.16e-07	-0.116
	-0.049	-0.2465	-5.653e-09	-0.005653		0.351	0.1535	-3.734e-06	-3.734		0.351	0.1535	-1.212e-07	-0.1212
	-0.048	-0.2455	6.025e-10	0.0006025		0.352	0.1545	-3.734e-06	-3.734		0.352	0.1545	-1.162e-07	-0.1162
	-0.047	-0.2445	-7.876e-10	-0.0007876		0.353	0.1555	-3.717e-06	-3.717		0.353	0.1555	-1.212e-07	-0.1212
	-0.046	-0.2435	9.5e-10	0.00095		0.354	0.1565	-3.704e-06	-3.704		0.354	0.1565	-1.188e-07	-0.1188
	-0.045	-0.2425	-7.043e-09	-0.007043		0.355	0.1575	-3.684e-06	-3.684		0.355	0.1575	-1.214e-07	-0.1214
	-0.044	-0.2415	1.471e-09	0.001471		0.356	0.1585	-3.675e-06	-3.675		0.356	0.1585	-1.19e-07	-0.119
	-0.043	-0.2405	-1.309e-09	-0.001309		0.357	0.1595	-3.653e-06	-3.653		0.357	0.1595	-1.219e-07	-0.1219
	-0.042	-0.2395	-3.22e-09	-0.00322		0.358	0.1605	-3.642e-06	-3.642		0.358	0.1605	-1.195e-07	-0.1195
	-0.041	-0.2385	-2.004e-09	-0.002004		0.359	0.1615	-3.636e-06	-3.636		0.359	0.1615	-1.219e-07	-0.1219
	-0.04	-0.2375	8.12e-11	8.12e-05		0.36	0.1625	-3.636e-06	-3.636		0.36	0.1625	-1.195e-07	-0.1195
	-0.039	-0.2365	-4.437e-09	-0.004437		0.361	0.1635	-3.636e-06	-3.636		0.361	0.1635	-1.219e-07	-0.1219
	-0.038	-0.2355	-2.525e-09	-0.002525		0.362	0.1645	-3.633e-06	-3.633		0.362	0.1645	-1.211e-07	-0.1211
	-0.037	-0.2345	-2.699e-09	-0.002699		0.363	0.1655	-3.608e-06	-3.608		0.363	0.1655	-1.219e-07	-0.1219
	-0.036	-0.2335	2.55e-10	0.000255		0.364	0.1665	-3.599e-06	-3.599		0.364	0.1665	-1.207e-07	-0.1207
	-0.035	-0.2325	-8.433e-09	-0.008433		0.365	0.1675	-3.589e-06	-3.589		0.365	0.1675	-1.219e-07	-0.1219
	-0.034	-0.2315	-6.348e-09	-0.006348		0.366	0.1685	-3.587e-06	-3.587		0.366	0.1685	-1.214e-07	-0.1214
	-0.033	-0.2305	-1.469e-08	-0.01469		0.367	0.1695	-3.578e-06	-3.578		0.367	0.1695	-1.219e-07	-0.1219
	-0.032	-0.2295	-1.135e-09	-0.001135		0.368	0.1705	-3.573e-06	-3.573		0.368	0.1705	-1.214e-07	-0.1214
	-0.031	-0.2285	-1.452e-08	-0.01452		0.369	0.1715	-3.554e-06	-3.554		0.369	0.1715	-1.219e-07	-0.1219
	-0.03	-0.2275	-7.564e-09	-0.007564		0.37	0.1725	-3.546e-06	-3.546		0.37	0.1725	-1.214e-07	-0.1214
	-0.029	-0.2265	-1.921e-08	-0.01921		0.371	0.1735	-3.541e-06	-3.541		0.371	0.1735	-1.221e-07	-0.1221
	-0.028	-0.2255	-1.034e-08	-0.01034		0.372	0.1745	-3.539e-06	-3.539		0.372	0.1745	-1.209e-07	-0.1209
	-0.027	-0.2245	-1.973e-08	-0.01973		0.373	0.1755	-3.536e-06	-3.536		0.373	0.1755	-1.219e-07	-0.1219
	-0.026	-0.2235	-7.564e-09	-0.007564		0.374	0.1765	-3.533e-06	-3.533		0.374	0.1765	-1.214e-07	-0.1214
	-0.025	-0.2225	-7.912e-09	-0.007912		0.375	0.1775	-3.511e-06	-3.511		0.375	0.1775	-1.223e-07	-0.1223
	-0.024	-0.2215	-1.017e-08	-0.01017		0.376	0.1785	-3.5e-06	-3.5		0.376	0.1785	-1.212e-07	-0.1212
	-0.023	-0.2205	-2.268e-08	-0.02268		0.377	0.1795	-3.492e-06	-3.492		0.377	0.1795	-1.225e-07	-0.1225
	-0.022	-0.2195	-1.226e-08	-0.01226		0.378	0.1805	-3.49e-06	-3.49		0.378	0.1805	-1.218e-07	-0.1218
	-0.021	-0.2185	-2.529e-08	-0.02529		0.379	0.1815	-3.483e-06	-3.483		0.379	0.1815	-1.228e-07	-0.1228
	-0.02	-0.2175	-1.591e-08	-0.01591		0.38	0.1825	-3.48e-06	-3.48		0.38	0.1825	-1.221e-07	-0.1221
	-0.019	-0.2165	-2.807e-08	-0.02807		0.381	0.1835	-3.458e-06	-3.458		0.381	0.1835	-1.228e-07	-0.1228
	-0.018	-0.2155	-9.997e-09	-0.009997		0.382	0.1845	-3.455e-06	-3.455		0.382	0.1845	-1.223e-07	-0.1223
	-0.017	-0.2145	-3.259e-08	-0.03259		0.383	0.1855	-3.445e-06	-3.445		0.383	0.1855	-1.245e-07	-0.1245
	-0.016	-0.2135	-1.712e-08	-0.01712		0.384	0.1865	-3.441e-06	-3.441		0.384	0.1865	-1.223e-07	-0.1223
	-0.015	-0.2125	-3.328e-08	-0.03328		0.385	0.1875	-3.441e-06	-3.441		0.385	0.1875	-1.245e-07	-0.1245
	-0.014	-0.2115	-2.251e-08	-0.02251		0.386	0.1885	-3.441e-06	-3.441		0.386	0.1885	-1.225e-07	-0.1225
	-0.013	-0.2105	-3.658e-08	-0.03658		0.387	0.1895	-3.438e-06	-3.438		0.387	0.1895	-1.275e-07	-0.1275
	-0.012	-0.2095	-2.233e-08	-0.02233		0.388	0.1905	-3.437e-06	-3.437		0.388	0.1905	-1.221e-07	-0.1221
	-0.011	-0.2085	-3.728e-08	-0.03728		0.389	0.1915	-3.422e-06	-3.422		0.389	0.1915	-1.298e-07	-0.1298
	-0.01	-0.2075	-2.546e-08	-0.02546		0.39	0.1925	-3.41e-06	-3.41		0.39	0.1925	-1.237e-07	-0.1237
	-0.009	-0.2065	-3.988e-08	-0.03988		0.391	0.1935	-3.397e-06	-3.397		0.391	0.1935	-1.304e-07	-0.1304
	-0.008	-0.2055	-2.772e-08	-0.02772		0.392	0.1945	-3.393e-06	-3.393		0.392	0.1945	-1.251e-07	-0.1251
	-0.007	-0.2045	-4.058e-08	-0.04058		0.393	0.1955	-3.389e-06	-3.389		0.393	0.1955	-1.351e-07	-0.1351
	-0.006	-0.2035	-3.224e-08	-0.03224		0.394	0.1965	-3.39e-06	-3.39		0.394	0.1965	-1.282e-07	-0.1282
	-0.005	-0.2025	-4.406e-08	-0.04406		0.395	0.1975	-3.379e-06	-3.379		0.395	0.1975	-1.407e-07	-0.1407
	-0.004	-0.2015	-3.624e-08	-0.03624		0.396	0.1985	-3.371e-06	-3.371		0.396	0.1985	-1.341e-07	-0.1341
	-0.003	-0.2005	-4.527e-08	-0.04527		0.397	0.1995	-3.359e-06	-3.359		0.397	0.1995	-1.435e-07	-0.1435
	-0.002	-0.1995	-3.658e-08	-0.03658		0.398	0.2005	-3.354e-06	-3.354		0.398	0.2005	-1.346e-07	-0.1346
	-0.001	-0.1985	-4.701e-08	-0.04701		0.399	0.2015	-3.346e-06	-3.346		0.399	0.2015	-1.492e-07	-0.1492
	0	-0.1975	-3.676e-08	-0.03676		0.4	0.2025	-3.344e-06	-3.344		0.4	0.2025	-1.412e-07	-0.1412
	0.001	-0.1965	-4.77e-08	-0.0477		0.401	0.2035	-3.344e-06	-3.344		0.401	0.2035	-1.555e-07	-0.1555
	0.002	-0.1955	-4.336e-08	-0.04336		0.402	0.2045	-3.343e-06	-3.343		0.402	0.2045	-1.47e-07	-0.147
	0.003	-0.1945	-4.857e-08	-0.04857		0.403	0.2055	-3.343e-06	-3.343		0.403	0.2055	-1.6e-07	-0.16
	0.004	-0.1935	-4.336e-08	-0.04336		0.404	0.2065	-3.343e-06	-3.343		0.404	0.2065	-1.49e-07	-0.149
	0.005	-0.1925	-4.77e-08	-0.0477		0.405	0.2075	-3.343e-06	-3.343		0.405	0.2075	-1.638e-07	-0.1638
	0.006	-0.1915	-4.388e-08	-0.04388		0.406	0.2085	-3.342e-06	-3.342		0.406	0.2085	-1.591e-07	-0.1591
	0.007	-0.1905	-4.909e-08	-0.04909		0.407	0.2095	-3.337e-06	-3.337		0.407	0.2095	-1.668e-07	-0.1668
	0.008	-0.1895	-4.631e-08	-0.04631		0.408	0.2105	-3.331e-06	-3.331		0.408	0.2105	-1.61e-07	-0.161
	0.009	-0.1885	-4.857e-08	-0.04857		0.409	0.2115	-3.313e-06	-3.313		0.409	0.2115	-1.709e-07	-0.1709
	0.01	-0.1875	-4.77e-08	-0.0477		0.41	0.2125	-3.308e-06	-3.308		0.41	0.2125	-1.676e-07	-0.1676
	0.011	-0.1865	-4.892e-08	-0.04892		0.411	0.2135	-3.296e-06	-3.296		0.411	0.2135	-1.735e-07	-0.1735
	0.012	-0.1855	-4.875e-08	-0.04875		0.412	0.2145	-3.292e-06	-3.292		0.412	0.2145	-1.694e-07	-0.1694
	0.013	-0.1845	-4.979e-08	-0.04979		0.413	0.2155	-3.282e-06	-3.282		0.413	0.2155	-1.786e-07	-0.1786
	0.014	-0.1835	-4.666e-08	-0.04666		0.414	0.2165	-3.275e-06	-3.275		0.414	0.2165	-1.727e-07	-0.1727
	0.015	-0.1825	-4.944e-08	-0.04944		0.415	0.2175	-3.266e-06	-3.266		0.415	0.2175	-1.874e-07	-0.1874
	0.016	-0.1815	-4.788e-08	-0.04788		0.416	0.2185	-3.256e-06	-3.256		0.416	0.2185	-1.767e-07	-0.1767
	0.017	-0.1805	-4.875e-08	-0.04875		0.417	0.2195	-3.249e-06	-3.249		0.417	0.2195	-1.93e-07	-0.193
	0.018	-0.1795	-4.857e-08	-0.04857		0.418	0.2205	-3.248e-06	-3.248		0.418	0.2205	-1.855e-07	-0.1855
	0.019	-0.1785	-4.84e-08	-0.0484		0.419	0.2215	-3.246e-06	-3.246		0.419	0.2215	-2.076e-07	-0.2076
	0.02	-0.1775	-4.805e-08	-0.04805		0.42	0.2225	-3.247e-06	-3.247		0.42	0.2225	-1.97e-07	-0.197
	0.021	-0.1765	-4.892e-08	-0.04892		0.421	0.2235	-3.245e-06	-3.245		0.421	0.2235	-2.145e-07	-0.2145
	0.022	-0.1755	-4.823e-08	-0.04823		0.422	0.2245	-3.245e-06	-3.245		0.422	0.2245	-2.076e-07	-0.2076
	0.023	-0.1745	-4.892e-08	-0.04892		0.423	0.2255	-3.244e-06	-3.244		0.423	0.2255	-2.161e-07	-0.2161
	0.024	-0.1735	-4.892e-08	-0.04892		0.424	0.2265	-3.245e-06	-3.245		0.424	0.2265	-2.13e-07	-0.213
	0.025	-0.1725	-4.892e-08	-0.04892		0.425	0.2275	-3.237e-06	-3.237		0.425	0.2275	-2.182e-07	-0.2182
	0.026	-0.1715	-4.805e-08	-0.04805		0.426	0.2285	-3.234e-06	-3.234		0.426	0.2285	-2.177e-07	-0.2177
	0.027	-0.1705	-4.962e-08	-0.04962		0.427	0.2295	-3.221e-06	-3.221		0.427	0.2295	-2.196e-07	-0.2196
	0.028	-0.1695	-4.892e-08	-0.04892		0.428	0.2305	-3.219e-06	-3.219		0.428	0.2305	-2.182e-07	-0.2182
	0.029	-0.1685	-4.962e-08	-0.04962		0.429	0.2315	-3.204e-06	-3.204		0.429	0.2315	-2.198e-07	-0.2198
	0.03	-0.1675	-4.944e-08	-0.04944		0.43	0.2325	-3.202e-06	-3.202		0.43	0.2325	-2.187e-07	-0.2187
	0.031	-0.1665	-5.153e-08	-0.05153		0.431	0.2335	-3.198e-06	-3.198		0.431	0.2335	-2.198e-07	-0.2198
	0.032	-0.1655	-4.892e-08	-0.04892		0.432	0.2345	-3.197e-06	-3.197		0.432	0.2345	-2.194e-07	-0.2194
	0.033	-0.1645	-5.5e-08	-0.055		0.433	0.2355	-3.195e-06	-3.195		0.433	0.2355	-2.198e-07	-0.2198
	0.034	-0.1635	-5.135e-08	-0.05135		0.434	0.2365	-3.193e-06	-3.193		0.434	0.2365	-2.192e-07	-0.2192
	0.035	-0.1625	-6.161e-08	-0.06161		0.435	0.2375	-3.188e-06	-3.188		0.435	0.2375	-2.201e-07	-0.2201
	0.036	-0.1615	-5.465e-08	-0.05465		0.436	0.2385	-3.183e-06	-3.183		0.436	0.2385	-2.191e-07	-0.2191
	0.037	-0.1605	-6.647e-08	-0.06647		0.437	0.2395	-3.177e-06	-3.177		0.437	0.2395	-2.215e-07	-0.2215
	0.038	-0.1595	-5.987e-08	-0.05987		0.438	0.2405	-3.172e-06	-3.172		0.438	0.2405	-2.199e-07	-0.2199
	0.039	-0.1585	-6.96e-08	-0.0696		0.439	0.2415	-3.163e-06	-3.163		0.439	0.2415	-2.271e-07	-0.2271
	0.04	-0.1575	-6.508e-08	-0.06508		0.44	0.2425	-3.162e-06	-3.162		0.44	0.2425	-2.222e-07	-0.2222
	0.041	-0.1565	-8.472e-08	-0.08472		0.441	0.2435	-3.154e-06	-3.154		0.441	0.2435	-2.371e-07	-0.2371
	0.042	-0.1555	-7.29e-08	-0.0729		0.442	0.2445	-3.152e-06	-3.152		0.442	0.2445	-2.316e-07	-0.2316
	0.043	-0.1545	-9.097e-08	-0.09097		0.443	0.2455	-3.15e-06	-3.15		0.443	0.2455	-2.486e-07	-0.2486
	0.044	-0.1535	-8.35e-08	-0.0835		0.444	0.2465	-3.149e-06	-3.149		0.444	0.2465	-2.451e-07	-0.2451
	0.045	-0.1525	-9.479e-08	-0.09479		0.445	0.2475	-3.148e-06	-3.148		0.445	0.2475	-2.606e-07	-0.2606
	0.046	-0.1515	-8.68e-08	-0.0868		0.446	0.2485	-3.148e-06	-3.148		0.446	0.2485	-2.583e-07	-0.2583
	0.047	-0.1505	-9.705e-08	-0.09705		0.447	0.2495	-3.147e-06	-3.147		0.447	0.2495	-2.682e-07	-0.2682
	0.048	-0.1495	-9.34e-08	-0.0934		0.448	0.2505	-3.145e-06	-3.145		0.448	0.2505	-2.655e-07	-0.2655
	0.049	-0.1485	-9.862e-08	-0.09862		0.449	0.2515	-3.132e-06	-3.132		0.449	0.2515	-2.705e-07	-0.2705
	0.05	-0.1475	-9.723e-08	-0.09723		0.45	0.2525	-3.134e-06	-3.134		0.45	0.2525	-2.714e-07	-0.2714
	0.051	-0.1465	-1.021e-07	-0.1021		0.451	0.2535	-3.112e-06	-3.112		0.451	0.2535	-2.86e-07	-0.286
	0.052	-0.1455	-9.931e-08	-0.09931		0.452	0.2545	-3.109e-06	-3.109		0.452	0.2545	-2.808e-07	-0.2808
	0.053	-0.1445	-1.136e-07	-0.1136		0.453	0.2555	-3.1e-06	-3.1		0.453	0.2555	-3.079e-07	-0.3079
	0.054	-0.1435	-1.045e-07	-0.1045		0.454	0.2565	-3.101e-06	-3.101		0.454	0.2565	-3.066e-07	-0.3066
	0.055	-0.1425	-1.322e-07	-0.1322		0.455	0.2575	-3.097e-06	-3.097		0.455	0.2575	-3.169e-07	-0.3169
	0.056	-0.1415	-1.176e-07	-0.1176		0.456	0.2585	-3.098e-06	-3.098		0.456	0.2585	-3.146e-07	-0.3146
	0.057	-0.1405	-1.434e-07	-0.1434		0.457	0.2595	-3.093e-06	-3.093		0.457	0.2595	-3.172e-07	-0.3172
	0.058	-0.1395	-1.313e-07	-0.1313		0.458	0.2605	-3.092e-06	-3.092		0.458	0.2605	-3.171e-07	-0.3171
	0.059	-0.1385	-1.457e-07	-0.1457		0.459	0.2615	-3.084e-06	-3.084		0.459	0.2615	-3.193e-07	-0.3193
	0.06	-0.1375	-1.434e-07	-0.1434		0.46	0.2625	-3.081e-06	-3.081		0.46	0.2625	-3.193e-07	-0.3193
	0.061	-0.1365	-1.459e-07	-0.1459		0.461	0.2635	-3.073e-06	-3.073		0.461	0.2635	-3.331e-07	-0.3331
	0.062	-0.1355	-1.459e-07	-0.1459		0.462	0.2645	-3.068e-06	-3.068		0.462	0.2645	-3.327e-07	-0.3327
	0.063	-0.1345	-1.462e-07	-0.1462		0.463	0.2655	-3.059e-06	-3.059		0.463	0.2655	-3.602e-07	-0.3602
	0.064	-0.1335	-1.461e-07	-0.1461		0.464	0.2665	-3.057e-06	-3.057		0.464	0.2665	-3.603e-07	-0.3603
	0.065	-0.1325	-1.459e-07	-0.1459		0.465	0.2675	-3.055e-06	-3.055		0.465	0.2675	-3.666e-07	-0.3666
	0.066	-0.1315	-1.455e-07	-0.1455		0.466	0.2685	-3.053e-06	-3.053		0.466	0.2685	-3.657e-07	-0.3657
	0.067	-0.1305	-1.462e-07	-0.1462		0.467	0.2695	-3.051e-06	-3.051		0.467	0.2695	-3.923e-07	-0.3923
	0.068	-0.1295	-1.464e-07	-0.1464		0.468	0.2705	-3.051e-06	-3.051		0.468	0.2705	-3.885e-07	-0.3885
	0.069	-0.1285	-1.52e-07	-0.152		0.469	0.2715	-3.05e-06	-3.05		0.469	0.2715	-4.149e-07	-0.4149
	0.07	-0.1275	-1.507e-07	-0.1507		0.47	0.2725	-3.051e-06	-3.051		0.47	0.2725	-4.14e-07	-0.414
	0.071	-0.1265	-1.683e-07	-0.1683		0.471	0.2735	-3.05e-06	-3.05		0.471	0.2735	-4.18e-07	-0.418
	0.072	-0.1255	-1.629e-07	-0.1629		0.472	0.2745	-3.049e-06	-3.049		0.472	0.2745	-4.18e-07	-0.418
	0.073	-0.1245	-1.921e-07	-0.1921		0.473	0.2755	-3.047e-06	-3.047		0.473	0.2755	-4.413e-07	-0.4413
	0.074	-0.1235	-1.874e-07	-0.1874		0.474	0.2765	-3.046e-06	-3.046		0.474	0.2765	-4.431e-07	-0.4431
	0.075	-0.1225	-1.951e-07	-0.1951		0.475	0.2775	-3.039e-06	-3.039		0.475	0.2775	-4.63e-07	-0.463
	0.076	-0.1215	-1.945e-07	-0.1945		0.476	0.2785	-3.036e-06	-3.036		0.476	0.2785	-4.636e-07	-0.4636
	0.077	-0.1205	-1.956e-07	-0.1956		0.477	0.2795	-3.028e-06	-3.028		0.477	0.2795	-4.863e-07	-0.4863
	0.078	-0.1195	-1.944e-07	-0.1944		0.478	0.2805	-3.027e-06	-3.027		0.478	0.2805	-4.941e-07	-0.4941
	0.079	-0.1185	-2.126e-07	-0.2126		0.479	0.2815	-3.017e-06	-3.017		0.479	0.2815	-5.122e-07	-0.5122
	0.08	-0.1175	-2.09e-07	-0.209		0.48	0.2825	-3.012e-06	-3.012		0.48	0.2825	-5.119e-07	-0.5119
	0.081	-0.1165	-2.428e-07	-0.2428		0.481	0.2835	-3.007e-06	-3.007		0.481	0.2835	-5.157e-07	-0.5157
	0.082	-0.1155	-2.382e-07	-0.2382		0.482	0.2845	-3.007e-06	-3.007		0.482	0.2845	-5.197e-07	-0.5197
	0.083	-0.1145	-2.437e-07	-0.2437		0.483	0.2855	-3.003e-06	-3.003		0.483	0.2855	-5.557e-07	-0.5557
	0.084	-0.1135	-2.441e-07	-0.2441		0.484	0.2865	-3.003e-06	-3.003		0.484	0.2865	-5.626e-07	-0.5626
	0.085	-0.1125	-2.501e-07	-0.2501		0.485	0.2875	-3.002e-06	-3.002		0.485	0.2875	-6.05e-07	-0.605
	0.086	-0.1115	-2.491e-07	-0.2491		0.486	0.2885	-3.002e-06	-3.002		0.486	0.2885	-6.097e-07	-0.6097
	0.087	-0.1105	-2.852e-07	-0.2852		0.487	0.2895	-3.001e-06	-3.001		0.487	0.2895	-6.104e-07	-0.6104
	0.088	-0.1095	-2.79e-07	-0.279		0.488	0.2905	-3.001e-06	-3.001		0.488	0.2905	-6.1e-07	-0.61
	0.089	-0.1085	-2.924e-07	-0.2924		0.489	0.2915	-2.998e-06	-2.998		0.489	0.2915	-6.335e-07	-0.6335
	0.09	-0.1075	-2.932e-07	-0.2932		0.49	0.2925	-2.999e-06	-2.999		0.49	0.2925	-6.462e-07	-0.6462
	0.091	-0.1065	-3.002e-07	-0.3002		0.491	0.2935	-2.996e-06	-2.996		0.491	0.2935	-6.623e-07	-0.6623
	0.092	-0.1055	-3.024e-07	-0.3024		0.492	0.2945	-2.995e-06	-2.995		0.492	0.2945	-6.773e-07	-0.6773
	0.093	-0.1045	-3.41e-07	-0.341		0.493	0.2955	-2.987e-06	-2.987		0.493	0.2955	-7.073e-07	-0.7073
	0.094	-0.1035	-3.402e-07	-0.3402		0.494	0.2965	-2.986e-06	-2.986		0.494	0.2965	-7.073e-07	-0.7073
	0.095	-0.1025	-3.471e-07	-0.3471		0.495	0.2975	-2.983e-06	-2.983		0.495	0.2975	-7.362e-07	-0.7362
	0.096	-0.1015	-3.48e-07	-0.348		0.496	0.2985	-2.981e-06	-2.981		0.496	0.2985	-7.515e-07	-0.7515
	0.097	-0.1005	-3.874e-07	-0.3874		0.497	0.2995	-2.972e-06	-2.972		0.497	0.2995	-7.883e-07	-0.7883
	0.098	-0.0995	-3.864e-07	-0.3864		0.498	0.3005	-2.973e-06	-2.973		0.498	0.3005	-8.047e-07	-0.8047
	0.099	-0.0985	-3.97e-07	-0.397		0.499	0.3015	-2.966e-06	-2.966		0.499	0.3015	-8.156e-07	-0.8156
	0.1	-0.0975	-3.985e-07	-0.3985		0.5	0.3025	-2.962e-06	-2.962		0.5	0.3025	-8.279e-07	-0.8279
	0.101	-0.0965	-4.382e-07	-0.4382		0.501	0.3035	-2.961e-06	-2.961		0.501	0.3035	-8.59e-07	-0.859
	0.102	-0.0955	-4.387e-07	-0.4387		0.502	0.3045	-2.959e-06	-2.959		0.502	0.3045	-8.827e-07	-0.8827
	0.103	-0.0945	-4.458e-07	-0.4458		0.503	0.3055	-2.957e-06	-2.957		0.503	0.3055	-9.032e-07	-0.9032
	0.104	-0.0935	-4.531e-07	-0.4531		0.504	0.3065	-2.956e-06	-2.956		0.504	0.3065	-9.082e-07	-0.9082
	0.105	-0.0925	-4.971e-07	-0.4971		0.505	0.3075	-2.955e-06	-2.955		0.505	0.3075	-9.652e-07	-0.9652
	0.106	-0.0915	-5.011e-07	-0.5011		0.506	0.3085	-2.954e-06	-2.954		0.506	0.3085	-9.88e-07	-0.988
	0.107	-0.0905	-5.358e-07	-0.5358		0.507	0.3095	-2.953e-06	-2.953		0.507	0.3095	-1.002e-06	-1.002
	0.108	-0.0895	-5.372e-07	-0.5372		0.508	0.3105	-2.953e-06	-2.953		0.508	0.3105	-1.017e-06	-1.017
	0.109	-0.0885	-5.464e-07	-0.5464		0.509	0.3115	-2.953e-06	-2.953		0.509	0.3115	-1.061e-06	-1.061
	0.11	-0.0875	-5.516e-07	-0.5516		0.51	0.3125	-2.953e-06	-2.953		0.51	0.3125	-1.096e-06	-1.096
	0.111	-0.0865	-5.867e-07	-0.5867		0.511	0.3135	-2.952e-06	-2.952		0.511	0.3135	-1.121e-06	-1.121
	0.112	-0.0855	-5.905e-07	-0.5905		0.512	0.3145	-2.953e-06	-2.953		0.512	0.3145	-1.146e-06	-1.146
	0.113	-0.0845	-6.336e-07	-0.6336		0.513	0.3155	-2.952e-06	-2.952		0.513	0.3155	-1.194e-06	-1.194
	0.114	-0.0835	-6.349e-07	-0.6349		0.514	0.3165	-2.953e-06	-2.953		0.514	0.3165	-1.215e-06	-1.215
	0.115	-0.0825	-6.788e-07	-0.6788		0.515	0.3175	-2.953e-06	-2.953		0.515	0.3175	-1.267e-06	-1.267
	0.116	-0.0815	-6.764e-07	-0.6764		0.516	0.3185	-2.953e-06	-2.953		0.516	0.3185	-1.293e-06	-1.293
	0.117	-0.0805	-7.077e-07	-0.7077		0.517	0.3195	-2.952e-06	-2.952		0.517	0.3195	-1.348e-06	-1.348
	0.118	-0.0795	-7.087e-07	-0.7087		0.518	0.3205	-2.953e-06	-2.953		0.518	0.3205	-1.391e-06	-1.391
	0.119	-0.0785	-7.676e-07	-0.7676		0.519	0.3215	-2.952e-06	-2.952		0.519	0.3215	-1.421e-06	-1.421
	0.12	-0.0775	-7.713e-07	-0.7713		0.52	0.3225	-2.952e-06	-2.952		0.52	0.3225	-1.449e-06	-1.449
	0.121	-0.0765	-8.157e-07	-0.8157		0.521	0.3235	-2.951e-06	-2.951		0.521	0.3235	-1.509e-06	-1.509
	0.122	-0.0755	-8.194e-07	-0.8194		0.522	0.3245	-2.951e-06	-2.951		0.522	0.3245	-1.549e-06	-1.549
	0.123	-0.0745	-8.646e-07	-0.8646		0.523	0.3255	-2.948e-06	-2.948		0.523	0.3255	-1.617e-06	-1.617
	0.124	-0.0735	-8.741e-07	-0.8741		0.524	0.3265	-2.949e-06	-2.949		0.524	0.3265	-1.655e-06	-1.655
	0.125	-0.0725	-9.275e-07	-0.9275		0.525	0.3275	-2.934e-06	-2.934		0.525	0.3275	-1.708e-06	-1.708
	0.126	-0.0715	-9.278e-07	-0.9278		0.526	0.3285	-2.939e-06	-2.939		0.526	0.3285	-1.772e-06	-1.772
	0.127	-0.0705	-9.74e-07	-0.974		0.527	0.3295	-2.933e-06	-2.933		0.527	0.3295	-1.81e-06	-1.81
	0.128	-0.0695	-9.796e-07	-0.9796		0.528	0.3305	-2.928e-06	-2.928		0.528	0.3305	-1.855e-06	-1.855
	0.129	-0.0685	-1.025e-06	-1.025		0.529	0.3315	-2.921e-06	-2.921		0.529	0.3315	-1.918e-06	-1.918
	0.13	-0.0675	-1.034e-06	-1.034		0.53	0.3325	-2.926e-06	-2.926		0.53	0.3325	-1.976e-06	-1.976
	0.131	-0.0665	-1.081e-06	-1.081		0.531	0.3335	-2.914e-06	-2.914		0.531	0.3335	-2.042e-06	-2.042
	0.132	-0.0655	-1.095e-06	-1.095		0.532	0.3345	-2.911e-06	-2.911		0.532	0.3345	-2.077e-06	-2.077
	0.133	-0.0645	-1.163e-06	-1.163		0.533	0.3355	-2.91e-06	-2.91		0.533	0.3355	-2.166e-06	-2.166
	0.134	-0.0635	-1.173e-06	-1.173		0.534	0.3365	-2.909e-06	-2.909		0.534	0.3365	-2.198e-06	-2.198
	0.135	-0.0625	-1.221e-06	-1.221		0.535	0.3375	-2.904e-06	-2.904		0.535	0.3375	-2.276e-06	-2.276
	0.136	-0.0615	-1.235e-06	-1.235		0.536	0.3385	-2.904e-06	-2.904		0.536	0.3385	-2.329e-06	-2.329
	0.137	-0.0605	-1.317e-06	-1.317		0.537	0.3395	-2.903e-06	-2.903		0.537	0.3395	-2.407e-06	-2.407
	0.138	-0.0595	-1.32e-06	-1.32		0.538	0.3405	-2.897e-06	-2.897		0.538	0.3405	-2.461e-06	-2.461
	0.139	-0.0585	-1.376e-06	-1.376		0.539	0.3415	-2.899e-06	-2.899		0.539	0.3415	-2.544e-06	-2.544
	0.14	-0.0575	-1.402e-06	-1.402		0.54	0.3425	-2.898e-06	-2.898		0.54	0.3425	-2.582e-06	-2.582
	0.141	-0.0565	-1.459e-06	-1.459		0.541	0.3435	-2.89e-06	-2.89		0.541	0.3435	-2.669e-06	-2.669
	0.142	-0.0555	-1.468e-06	-1.468		0.542	0.3445	-2.895e-06	-2.895		0.542	0.3445	-2.719e-06	-2.719
	0.143	-0.0545	-1.542e-06	-1.542		0.543	0.3455	-2.887e-06	-2.887		0.543	0.3455	-2.806e-06	-2.806
	0.144	-0.0535	-1.563e-06	-1.563		0.544	0.3465	-2.885e-06	-2.885		0.544	0.3465	-2.858e-06	-2.858
	0.145	-0.0525	-1.623e-06	-1.623		0.545	0.3475	-2.877e-06	-2.877		0.545	0.3475	-2.95e-06	-2.95
	0.146	-0.0515	-1.657e-06	-1.657		0.546	0.3485	-2.88e-06	-2.88		0.546	0.3485	-3.002e-06	-3.002
	0.147	-0.0505	-1.712e-06	-1.712		0.547	0.3495	-2.875e-06	-2.875		0.547	0.3495	-3.09e-06	-3.09
	0.148	-0.0495	-1.733e-06	-1.733		0.548	0.3505	-2.877e-06	-2.877		0.548	0.3505	-3.161e-06	-3.161
	0.149	-0.0485	-1.805e-06	-1.805		0.549	0.3515	-2.87e-06	-2.87		0.549	0.3515	-3.25e-06	-3.25
	0.15	-0.0475	-1.832e-06	-1.832		0.55	0.3525	-2.87e-06	-2.87		0.55	0.3525	-3.324e-06	-3.324
	0.151	-0.0465	-1.903e-06	-1.903		0.551	0.3535	-2.864e-06	-2.864		0.551	0.3535	-3.386e-06	-3.386
	0.152	-0.0455	-1.931e-06	-1.931		0.552	0.3545	-2.866e-06	-2.866		0.552	0.3545	-3.445e-06	-3.445
	0.153	-0.0445	-2.007e-06	-2.007		0.553	0.3555	-2.861e-06	-2.861		0.553	0.3555	-3.536e-06	-3.536
	0.154	-0.0435	-2.041e-06	-2.041		0.554	0.3565	-2.861e-06	-2.861		0.554	0.3565	-3.598e-06	-3.598
	0.155	-0.0425	-2.116e-06	-2.116		0.555	0.3575	-2.859e-06	-2.859		0.555	0.3575	-3.691e-06	-3.691
	0.156	-0.0415	-2.147e-06	-2.147		0.556	0.3585	-2.859e-06	-2.859		0.556	0.3585	-3.741e-06	-3.741
	0.157	-0.0405	-2.226e-06	-2.226		0.557	0.3595	-2.857e-06	-2.857		0.557	0.3595	-3.83e-06	-3.83
	0.158	-0.0395	-2.251e-06	-2.251		0.558	0.3605	-2.857e-06	-2.857		0.558	0.3605	-3.89e-06	-3.89
	0.159	-0.0385	-2.336e-06	-2.336		0.559	0.3615	-2.856e-06	-2.856		0.559	0.3615	-3.987e-06	-3.987
	0.16	-0.0375	-2.369e-06	-2.369		0.56	0.3625	-2.856e-06	-2.856		0.56	0.3625	-4.038e-06	-4.038
	0.161	-0.0365	-2.464e-06	-2.464		0.561	0.3635	-2.856e-06	-2.856		0.561	0.3635	-4.137e-06	-4.137
	0.162	-0.0355	-2.493e-06	-2.493		0.562	0.3645	-2.856e-06	-2.856		0.562	0.3645	-4.192e-06	-4.192
	0.163	-0.0345	-2.571e-06	-2.571		0.563	0.3655	-2.855e-06	-2.855		0.563	0.3655	-4.28e-06	-4.28
	0.164	-0.0335	-2.603e-06	-2.603		0.564	0.3665	-2.855e-06	-2.855		0.564	0.3665	-4.337e-06	-4.337
	0.165	-0.0325	-2.691e-06	-2.691		0.565	0.3675	-2.855e-06	-2.855		0.565	0.3675	-4.432e-06	-4.432
	0.166	-0.0315	-2.732e-06	-2.732		0.566	0.3685	-2.855e-06	-2.855		0.566	0.3685	-4.515e-06	-4.515
	0.167	-0.0305	-2.813e-06	-2.813		0.567	0.3695	-2.855e-06	-2.855		0.567	0.3695	-4.59e-06	-4.59
	0.168	-0.0295	-2.862e-06	-2.862		0.568	0.3705	-2.855e-06	-2.855		0.568	0.3705	-4.654e-06	-4.654
	0.169	-0.0285	-2.948e-06	-2.948		0.569	0.3715	-2.855e-06	-2.855		0.569	0.3715	-4.758e-06	-4.758
	0.17	-0.0275	-2.983e-06	-2.983		0.57	0.3725	-2.855e-06	-2.855		0.57	0.3725	-4.815e-06	-4.815
	0.171	-0.0265	-3.069e-06	-3.069		0.571	0.3735	-2.855e-06	-2.855		0.571	0.3735	-4.916e-06	-4.916
	0.172	-0.0255	-3.106e-06	-3.106		0.572	0.3745	-2.854e-06	-2.854		0.572	0.3745	-4.978e-06	-4.978
	0.173	-0.0245	-3.203e-06	-3.203		0.573	0.3755	-2.854e-06	-2.854		0.573	0.3755	-5.073e-06	-5.073
	0.174	-0.0235	-3.248e-06	-3.248		0.574	0.3765	-2.855e-06	-2.855		0.574	0.3765	-5.143e-06	-5.143
	0.175	-0.0225	-3.344e-06	-3.344		0.575	0.3775	-2.851e-06	-2.851		0.575	0.3775	-5.247e-06	-5.247
	0.176	-0.0215	-3.377e-06	-3.377		0.576	0.3785	-2.854e-06	-2.854		0.576	0.3785	-5.305e-06	-5.305
	0.177	-0.0205	-3.473e-06	-3.473		0.577	0.3795	-2.851e-06	-2.851		0.577	0.3795	-5.401e-06	-5.401
	0.178	-0.0195	-3.52e-06	-3.52		0.578	0.3805	-2.852e-06	-2.852		0.578	0.3805	-5.485e-06	-5.485
	0.179	-0.0185	-3.63e-06	-3.63		0.579	0.3815	-2.845e-06	-2.845		0.579	0.3815	-5.581e-06	-5.581
	0.18	-0.0175	-3.657e-06	-3.657		0.58	0.3825	-2.853e-06	-2.853		0.58	0.3825	-5.669e-06	-5.669
	0.181	-0.0165	-3.749e-06	-3.749		0.581	0.3835	-2.845e-06	-2.845		0.581	0.3835	-5.757e-06	-5.757
	0.182	-0.0155	-3.791e-06	-3.791		0.582	0.3845	-2.847e-06	-2.847		0.582	0.3845	-5.825e-06	-5.825
	0.183	-0.0145	-3.897e-06	-3.897		0.583	0.3855	-2.834e-06	-2.834		0.583	0.3855	-5.926e-06	-5.926
	0.184	-0.0135	-3.942e-06	-3.942		0.584	0.3865	-2.844e-06	-2.844		0.584	0.3865	-5.993e-06	-5.993
	0.185	-0.0125	-4.048e-06	-4.048		0.585	0.3875	-2.834e-06	-2.834		0.585	0.3875	-6.104e-06	-6.104
	0.186	-0.0115	-4.08e-06	-4.08		0.586	0.3885	-2.843e-06	-2.843		0.586	0.3885	-6.18e-06	-6.18
	0.187	-0.0105	-4.182e-06	-4.182		0.587	0.3895	-2.827e-06	-2.827		0.587	0.3895	-6.305e-06	-6.305
	0.188	-0.0095	-4.221e-06	-4.221		0.588	0.3905	-2.833e-06	-2.833		0.588	0.3905	-6.377e-06	-6.377
	0.189	-0.0085	-4.333e-06	-4.333		0.589	0.3915	-2.821e-06	-2.821		0.589	0.3915	-6.476e-06	-6.476
	0.19	-0.0075	-4.38e-06	-4.38		0.59	0.3925	-2.827e-06	-2.827		0.59	0.3925	-6.541e-06	-6.541
	0.191	-0.0065	-4.48e-06	-4.48		0.591	0.3935	-2.819e-06	-2.819		0.591	0.3935	-6.648e-06	-6.648
	0.192	-0.0055	-4.525e-06	-4.525		0.592	0.3945	-2.82e-06	-2.82		0.592	0.3945	-6.726e-06	-6.726
	0.193	-0.0045	-4.617e-06	-4.617		0.593	0.3955	-2.815e-06	-2.815		0.593	0.3955	-6.837e-06	-6.837
	0.194	-0.0035	-4.664e-06	-4.664		0.594	0.3965	-2.818e-06	-2.818		0.594	0.3965	-6.9e-06	-6.9
	0.195	-0.0025	-4.765e-06	-4.765		0.595	0.3975	-2.812e-06	-2.812		0.595	0.3975	-7.003e-06	-7.003
	0.196	-0.0015	-4.819e-06	-4.819		0.596	0.3985	-2.811e-06	-2.811		0.596	0.3985	-7.074e-06	-7.074
	0.197	-0.0005	-4.917e-06	-4.917		0.597	0.3995	-2.81e-06	-2.81		0.597	0.3995	-7.185e-06	-7.185
	0.198	0.0005	-4.956e-06	-4.956		0.598	0.4005	-2.81e-06	-2.81		0.598	0.4005	-7.253e-06	-7.253
	0.199	0.0015	-5.053e-06	-5.053		0.599	0.4015	-2.808e-06	-2.808		0.599	0.4015	-7.352e-06	-7.352
	0.2	0.0025	-5.094e-06	-5.094		0.6	0.4025	-2.809e-06	-2.809		0.6	0.4025	-7.421e-06	-7.421
	0.201	0.0035	-5.211e-06	-5.211		0.601	0.4035	-2.808e-06	-2.808		0.601	0.4035	-7.523e-06	-7.523
	0.202	0.0045	-5.238e-06	-5.238		0.602	0.4045	-2.807e-06	-2.807		0.602	0.4045	-7.594e-06	-7.594
	0.203	0.0055	-5.348e-06	-5.348		0.603	0.4055	-2.807e-06	-2.807		0.603	0.4055	-7.68e-06	-7.68
	0.204	0.0065	-5.376e-06	-5.376		0.604	0.4065	-2.807e-06	-2.807		0.604	0.4065	-7.746e-06	-7.746
	0.205	0.0075	-5.485e-06	-5.485		0.605	0.4075	-2.806e-06	-2.806		0.605	0.4075	-7.856e-06	-7.856
	0.206	0.0085	-5.519e-06	-5.519		0.606	0.4085	-2.806e-06	-2.806		0.606	0.4085	-7.928e-06	-7.928
	0.207	0.0095	-5.624e-06	-5.624		0.607	0.4095	-2.806e-06	-2.806		0.607	0.4095	-8.019e-06	-8.019
	0.208	0.0105	-5.655e-06	-5.655		0.608	0.4105	-2.806e-06	-2.806		0.608	0.4105	-8.071e-06	-8.071
	0.209	0.0115	-5.748e-06	-5.748		0.609	0.4115	-2.805e-06	-2.805		0.609	0.4115	-8.152e-06	-8.152
	0.21	0.0125	-5.787e-06	-5.787		0.61	0.4125	-2.806e-06	-2.806		0.61	0.4125	-8.222e-06	-8.222
	0.211	0.0135	-5.891e-06	-5.891		0.611	0.4135	-2.805e-06	-2.805		0.611	0.4135	-8.306e-06	-8.306
	0.212	0.0145	-5.919e-06	-5.919		0.612	0.4145	-2.806e-06	-2.806		0.612	0.4145	-8.362e-06	-8.362
	0.213	0.0155	-6.022e-06	-6.022		0.613	0.4155	-2.802e-06	-2.802		0.613	0.4155	-8.445e-06	-8.445
	0.214	0.0165	-6.049e-06	-6.049		0.614	0.4165	-2.805e-06	-2.805		0.614	0.4165	-8.499e-06	-8.499
	0.215	0.0175	-6.137e-06	-6.137		0.615	0.4175	-2.801e-06	-2.801		0.615	0.4175	-8.579e-06	-8.579
	0.216	0.0185	-6.167e-06	-6.167		0.616	0.4185	-2.804e-06	-2.804		0.616	0.4185	-8.625e-06	-8.625
	0.217	0.0195	-6.267e-06	-6.267		0.617	0.4195	-2.799e-06	-2.799		0.617	0.4195	-8.706e-06	-8.706
	0.218	0.0205	-6.292e-06	-6.292		0.618	0.4205	-2.804e-06	-2.804		0.618	0.4205	-8.75e-06	-8.75
	0.219	0.0215	-6.389e-06	-6.389		0.619	0.4215	-2.796e-06	-2.796		0.619	0.4215	-8.823e-06	-8.823
	0.22	0.0225	-6.402e-06	-6.402		0.62	0.4225	-2.801e-06	-2.801		0.62	0.4225	-8.861e-06	-8.861
	0.221	0.0235	-6.485e-06	-6.485		0.621	0.4235	-2.791e-06	-2.791		0.621	0.4235	-8.926e-06	-8.926
	0.222	0.0245	-6.509e-06	-6.509		0.622	0.4245	-2.798e-06	-2.798		0.622	0.4245	-8.96e-06	-8.96
	0.223	0.0255	-6.592e-06	-6.592		0.623	0.4255	-2.79e-06	-2.79		0.623	0.4255	-9.026e-06	-9.026
	0.224	0.0265	-6.613e-06	-6.613		0.624	0.4265	-2.795e-06	-2.795		0.624	0.4265	-9.059e-06	-9.059
	0.225	0.0275	-6.685e-06	-6.685		0.625	0.4275	-2.787e-06	-2.787		0.625	0.4275	-9.118e-06	-9.118
	0.226	0.0285	-6.71e-06	-6.71		0.626	0.4285	-2.792e-06	-2.792		0.626	0.4285	-9.161e-06	-9.161
	0.227	0.0295	-6.785e-06	-6.785		0.627	0.4295	-2.785e-06	-2.785		0.627	0.4295	-9.208e-06	-9.208
	0.228	0.0305	-6.8e-06	-6.8		0.628	0.4305	-2.786e-06	-2.786		0.628	0.4305	-9.22e-06	-9.22
	0.229	0.0315	-6.881e-06	-6.881		0.629	0.4315	-2.78e-06	-2.78		0.629	0.4315	-9.281e-06	-9.281
	0.23	0.0325	-6.89e-06	-6.89		0.63	0.4325	-2.785e-06	-2.785		0.63	0.4325	-9.302e-06	-9.302
	0.231	0.0335	-6.937e-06	-6.937		0.631	0.4335	-2.78e-06	-2.78		0.631	0.4335	-9.365e-06	-9.365
	0.232	0.0345	-6.943e-06	-6.943		0.632	0.4345	-2.783e-06	-2.783		0.632	0.4345	-9.397e-06	-9.397
	0.233	0.0355	-7.03e-06	-7.03		0.633	0.4355	-2.775e-06	-2.775		0.633	0.4355	-9.436e-06	-9.436
	0.234	0.0365	-7.034e-06	-7.034		0.634	0.4365	-2.778e-06	-2.778		0.634	0.4365	-9.447e-06	-9.447
	0.235	0.0375	-7.102e-06	-7.102		0.635	0.4375	-2.773e-06	-2.773		0.635	0.4375	-9.493e-06	-9.493
	0.236	0.0385	-7.103e-06	-7.103		0.636	0.4385	-2.778e-06	-2.778		0.636	0.4385	-9.497e-06	-9.497
	0.237	0.0395	-7.178e-06	-7.178		0.637	0.4395	-2.77e-06	-2.77		0.637	0.4395	-9.536e-06	-9.536
	0.238	0.0405	-7.175e-06	-7.175		0.638	0.4405	-2.776e-06	-2.776		0.638	0.4405	-9.552e-06	-9.552
	0.239	0.0415	-7.219e-06	-7.219		0.639	0.4415	-2.769e-06	-2.769		0.639	0.4415	-9.594e-06	-9.594
	0.24	0.0425	-7.205e-06	-7.205		0.64	0.4425	-2.771e-06	-2.771		0.64	0.4425	-9.595e-06	-9.595
	0.241	0.0435	-7.266e-06	-7.266		0.641	0.4435	-2.763e-06	-2.763		0.641	0.4435	-9.599e-06	-9.599
	0.242	0.0445	-7.244e-06	-7.244		0.642	0.4445	-2.769e-06	-2.769		0.642	0.4445	-9.605e-06	-9.605
	0.243	0.0455	-7.289e-06	-7.289		0.643	0.4455	-2.765e-06	-2.765		0.643	0.4455	-9.643e-06	-9.643
	0.244	0.0465	-7.274e-06	-7.274		0.644	0.4465	-2.767e-06	-2.767		0.644	0.4465	-9.644e-06	-9.644
	0.245	0.0475	-7.322e-06	-7.322		0.645	0.4475	-2.763e-06	-2.763		0.645	0.4475	-9.687e-06	-9.687
	0.246	0.0485	-7.303e-06	-7.303		0.646	0.4485	-2.764e-06	-2.764		0.646	0.4485	-9.688e-06	-9.688
	0.247	0.0495	-7.328e-06	-7.328		0.647	0.4495	-2.761e-06	-2.761		0.647	0.4495	-9.693e-06	-9.693
	0.248	0.0505	-7.323e-06	-7.323		0.648	0.4505	-2.763e-06	-2.763		0.648	0.4505	-9.694e-06	-9.694
	0.249	0.0515	-7.358e-06	-7.358		0.649	0.4515	-2.762e-06	-2.762		0.649	0.4515	-9.728e-06	-9.728
	0.25	0.0525	-7.323e-06	-7.323		0.65	0.4525	-2.762e-06	-2.762		0.65	0.4525	-9.725e-06	-9.725
	0.251	0.0535	-7.368e-06	-7.368		0.651	0.4535	-2.762e-06	-2.762		0.651	0.4535	-9.744e-06	-9.744
	0.252	0.0545	-7.323e-06	-7.323		0.652	0.4545	-2.76e-06	-2.76		0.652	0.4545	-9.747e-06	-9.747
	0.253	0.0555	-7.366e-06	-7.366		0.653	0.4555	-2.76e-06	-2.76		0.653	0.4555	-9.786e-06	-9.786
	0.254	0.0565	-7.323e-06	-7.323		0.654	0.4565	-2.759e-06	-2.759		0.654	0.4565	-9.77e-06	-9.77
	0.255	0.0575	-7.349e-06	-7.349		0.655	0.4575	-2.759e-06	-2.759		0.655	0.4575	-9.791e-06	-9.791
	0.256	0.0585	-7.323e-06	-7.323		0.656	0.4585	-2.759e-06	-2.759		0.656	0.4585	-9.79e-06	-9.79
	0.257	0.0595	-7.325e-06	-7.325		0.657	0.4595	-2.758e-06	-2.758		0.657	0.4595	-9.808e-06	-9.808
	0.258	0.0605	-7.292e-06	-7.292		0.658	0.4605	-2.759e-06	-2.759		0.658	0.4605	-9.801e-06	-9.801
	0.259	0.0615	-7.32e-06	-7.32		0.659	0.4615	-2.758e-06	-2.758		0.659	0.4615	-9.835e-06	-9.835
	0.26	0.0625	-7.274e-06	-7.274		0.66	0.4625	-2.758e-06	-2.758		0.66	0.4625	-9.822e-06	-9.822
	0.261	0.0635	-7.277e-06	-7.277		0.661	0.4635	-2.758e-06	-2.758		0.661	0.4635	-9.839e-06	-9.839
	0.262	0.0645	-7.236e-06	-7.236		0.662	0.4645	-2.758e-06	-2.758		0.662	0.4645	-9.838e-06	-9.838
	0.263	0.0655	-7.251e-06	-7.251		0.663	0.4655	-2.758e-06	-2.758		0.663	0.4655	-9.861e-06	-9.861
	0.264	0.0665	-7.202e-06	-7.202		0.664	0.4665	-2.757e-06	-2.757		0.664	0.4665	-9.849e-06	-9.849
	0.265	0.0675	-7.219e-06	-7.219		0.665	0.4675	-2.757e-06	-2.757		0.665	0.4675	-9.884e-06	-9.884
	0.266	0.0685	-7.176e-06	-7.176		0.666	0.4685	-2.757e-06	-2.757		0.666	0.4685	-9.871e-06	-9.871
	0.267	0.0695	-7.178e-06	-7.178		0.667	0.4695	-2.757e-06	-2.757		0.667	0.4695	-9.887e-06	-9.887
	0.268	0.0705	-7.122e-06	-7.122		0.668	0.4705	-2.757e-06	-2.757		0.668	0.4705	-9.885e-06	-9.885
	0.269	0.0715	-7.117e-06	-7.117		0.669	0.4715	-2.757e-06	-2.757		0.669	0.4715	-9.888e-06	-9.888
	0.27	0.0725	-7.063e-06	-7.063		0.67	0.4725	-2.757e-06	-2.757		0.67	0.4725	-9.887e-06	-9.887
	0.271	0.0735	-7.062e-06	-7.062		0.671	0.4735	-2.758e-06	-2.758		0.671	0.4735	-9.888e-06	-9.888
	0.272	0.0745	-7.001e-06	-7.001		0.672	0.4745	-2.757e-06	-2.757		0.672	0.4745	-9.888e-06	-9.888
	0.273	0.0755	-6.998e-06	-6.998		0.673	0.4755	-2.758e-06	-2.758		0.673	0.4755	-9.89e-06	-9.89
	0.274	0.0765	-6.932e-06	-6.932		0.674	0.4765	-2.757e-06	-2.757		0.674	0.4765	-9.887e-06	-9.887
	0.275	0.0775	-6.933e-06	-6.933		0.675	0.4775	-2.757e-06	-2.757		0.675	0.4775	-9.89e-06	-9.89
	0.276	0.0785	-6.883e-06	-6.883		0.676	0.4785	-2.757e-06	-2.757		0.676	0.4785	-9.887e-06	-9.887
	0.277	0.0795	-6.878e-06	-6.878		0.677	0.4795	-2.757e-06	-2.757		0.677	0.4795	-9.889e-06	-9.889
	0.278	0.0805	-6.824e-06	-6.824		0.678	0.4805	-2.757e-06	-2.757		0.678	0.4805	-9.887e-06	-9.887
	0.279	0.0815	-6.809e-06	-6.809		0.679	0.4815	-2.757e-06	-2.757		0.679	0.4815	-9.888e-06	-9.888
	0.28	0.0825	-6.771e-06	-6.771		0.68	0.4825	-2.757e-06	-2.757		0.68	0.4825	-9.884e-06	-9.884
	0.281	0.0835	-6.75e-06	-6.75		0.681	0.4835	-2.757e-06	-2.757		0.681	0.4835	-9.887e-06	-9.887
	0.282	0.0845	-6.684e-06	-6.684		0.682	0.4845	-2.757e-06	-2.757		0.682	0.4845	-9.859e-06	-9.859
	0.283	0.0855	-6.669e-06	-6.669		0.683	0.4855	-2.756e-06	-2.756		0.683	0.4855	-9.876e-06	-9.876
	0.284	0.0865	-6.602e-06	-6.602		0.684	0.4865	-2.758e-06	-2.758		0.684	0.4865	-9.843e-06	-9.843
	0.285	0.0875	-6.591e-06	-6.591		0.685	0.4875	-2.755e-06	-2.755		0.685	0.4875	-9.84e-06	-9.84
	0.286	0.0885	-6.541e-06	-6.541		0.686	0.4885	-2.758e-06	-2.758		0.686	0.4885	-9.814e-06	-9.814
	0.287	0.0895	-6.532e-06	-6.532		0.687	0.4895	-2.757e-06	-2.757		0.687	0.4895	-9.819e-06	-9.819
	0.288	0.0905	-6.478e-06	-6.478		0.688	0.4905	-2.757e-06	-2.757		0.688	0.4905	-9.792e-06	-9.792
	0.289	0.0915	-6.451e-06	-6.451		0.689	0.4915	-2.755e-06	-2.755		0.689	0.4915	-9.79e-06	-9.79
	0.29	0.0925	-6.396e-06	-6.396		0.69	0.4925	-2.757e-06	-2.757		0.69	0.4925	-9.756e-06	-9.756
	0.291	0.0935	-6.397e-06	-6.397		0.691	0.4935	-2.755e-06	-2.755		0.691	0.4935	-9.744e-06	-9.744
	0.292	0.0945	-6.338e-06	-6.338		0.692	0.4945	-2.755e-06	-2.755		0.692	0.4945	-9.701e-06	-9.701
	0.293	0.0955	-6.316e-06	-6.316		0.693	0.4955	-2.755e-06	-2.755		0.693	0.4955	-9.695e-06	-9.695
	0.294	0.0965	-6.252e-06	-6.252		0.694	0.4965	-2.756e-06	-2.756		0.694	0.4965	-9.672e-06	-9.672
	0.295	0.0975	-6.246e-06	-6.246		0.695	0.4975	-2.751e-06	-2.751		0.695	0.4975	-9.664e-06	-9.664
	0.296	0.0985	-6.195e-06	-6.195		0.696	0.4985	-2.757e-06	-2.757		0.696	0.4985	-9.622e-06	-9.622
	0.297	0.0995	-6.17e-06	-6.17		0.697	0.4995	-2.747e-06	-2.747		0.697	0.4995	-9.608e-06	-9.608
	0.298	0.1005	-6.12e-06	-6.12		0.698	0.5005	-2.753e-06	-2.753		0.698	0.5005	-9.592e-06	-9.592
	0.299	0.1015	-6.105e-06	-6.105		0.699	0.5015	-2.747e-06	-2.747		0.699	0.5015	-9.582e-06	-9.582
	0.3	0.1025	-6.054e-06	-6.054		0.7	0.5025	-2.755e-06	-2.755		0.7	0.5025	-9.511e-06	-9.511
	0.301	0.1035	-6.046e-06	-6.046		0.701	0.5035	-2.746e-06	-2.746		0.701	0.5035	-9.497e-06	-9.497
	0.302	0.1045	-6.004e-06	-6.004		0.702	0.5045	-2.755e-06	-2.755		0.702	0.5045	-9.46e-06	-9.46
	0.303	0.1055	-5.996e-06	-5.996		0.703	0.5055	-2.749e-06	-2.749		0.703	0.5055	-9.441e-06	-9.441
	0.304	0.1065	-5.918e-06	-5.918		0.704	0.5065	-2.753e-06	-2.753		0.704	0.5065	-9.387e-06	-9.387
	0.305	0.1075	-5.908e-06	-5.908		0.705	0.5075	-2.742e-06	-2.742		0.705	0.5075	-9.351e-06	-9.351
	0.306	0.1085	-5.858e-06	-5.858		0.706	0.5085	-2.753e-06	-2.753		0.706	0.5085	-9.304e-06	-9.304
	0.307	0.1095	-5.851e-06	-5.851		0.707	0.5095	-2.745e-06	-2.745		0.707	0.5095	-9.277e-06	-9.277
	0.308	0.1105	-5.792e-06	-5.792		0.708	0.5105	-2.752e-06	-2.752		0.708	0.5105	-9.228e-06	-9.228
	0.309	0.1115	-5.77e-06	-5.77		0.709	0.5115	-2.741e-06	-2.741		0.709	0.5115	-9.204e-06	-9.204
	0.31	0.1125	-5.731e-06	-5.731		0.71	0.5125	-2.749e-06	-2.749		0.71	0.5125	-9.158e-06	-9.158
	0.311	0.1135	-5.715e-06	-5.715		0.711	0.5135	-2.743e-06	-2.743		0.711	0.5135	-9.115e-06	-9.115
	0.312	0.1145	-5.666e-06	-5.666		0.712	0.5145	-2.753e-06	-2.753		0.712	0.5145	-9.073e-06	-9.073
	0.313	0.1155	-5.663e-06	-5.663		0.713	0.5155	-2.74e-06	-2.74		0.713	0.5155	-9.046e-06	-9.046
	0.314	0.1165	-5.614e-06	-5.614		0.714	0.5165	-2.753e-06	-2.753		0.714	0.5165	-8.989e-06	-8.989
	0.315	0.1175	-5.615e-06	-5.615		0.715	0.5175	-2.742e-06	-2.742		0.715	0.5175	-8.964e-06	-8.964
	0.316	0.1185	-5.565e-06	-5.565		0.716	0.5185	-2.752e-06	-2.752		0.716	0.5185	-8.913e-06	-8.913
	0.317	0.1195	-5.55e-06	-5.55		0.717	0.5195	-2.734e-06	-2.734		0.717	0.5195	-8.879e-06	-8.879
	0.318	0.1205	-5.515e-06	-5.515		0.718	0.5205	-2.745e-06	-2.745		0.718	0.5205	-8.822e-06	-8.822
	0.319	0.1215	-5.493e-06	-5.493		0.719	0.5215	-2.739e-06	-2.739		0.719	0.5215	-8.813e-06	-8.813
	0.32	0.1225	-5.459e-06	-5.459		0.72	0.5225	-2.749e-06	-2.749		0.72	0.5225	-8.739e-06	-8.739
	0.321	0.1235	-5.431e-06	-5.431		0.721	0.5235	-2.734e-06	-2.734		0.721	0.5235	-8.715e-06	-8.715
	0.322	0.1245	-5.375e-06	-5.375		0.722	0.5245	-2.748e-06	-2.748		0.722	0.5245	-8.664e-06	-8.664
	0.323	0.1255	-5.371e-06	-5.371		0.723	0.5255	-2.735e-06	-2.735		0.723	0.5255	-8.63e-06	-8.63
	0.324	0.1265	-5.349e-06	-5.349		0.724	0.5265	-2.743e-06	-2.743		0.724	0.5265	-8.575e-06	-8.575
	0.325	0.1275	-5.329e-06	-5.329		0.725	0.5275	-2.732e-06	-2.732		0.725	0.5275	-8.538e-06	-8.538
	0.326	0.1285	-5.299e-06	-5.299		0.726	0.5285	-2.747e-06	-2.747		0.726	0.5285	-8.484e-06	-8.484
	0.327	0.1295	-5.278e-06	-5.278		0.727	0.5295	-2.73e-06	-2.73		0.727	0.5295	-8.458e-06	-8.458
	0.328	0.1305	-5.242e-06	-5.242		0.728	0.5305	-2.742e-06	-2.742		0.728	0.5305	-8.421e-06	-8.421
	0.329	0.1315	-5.228e-06	-5.228		0.729	0.5315	-2.73e-06	-2.73		0.729	0.5315	-8.39e-06	-8.39
	0.33	0.1325	-5.222e-06	-5.222		0.73	0.5325	-2.739e-06	-2.739		0.73	0.5325	-8.318e-06	-8.318
	0.331	0.1335	-5.207e-06	-5.207		0.731	0.5335	-2.727e-06	-2.727		0.731	0.5335	-8.292e-06	-8.292
	0.332	0.1345	-5.161e-06	-5.161		0.732	0.5345	-2.74e-06	-2.74		0.732	0.5345	-8.237e-06	-8.237
	0.333	0.1355	-5.137e-06	-5.137		0.733	0.5355	-2.73e-06	-2.73		0.733	0.5355	-8.208e-06	-8.208
	0.334	0.1365	-5.119e-06	-5.119		0.734	0.5365	-2.739e-06	-2.739		0.734	0.5365	-8.153e-06	-8.153
	0.335	0.1375	-5.099e-06	-5.099		0.735	0.5375	-2.728e-06	-2.728		0.735	0.5375	-8.13e-06	-8.13
	0.336	0.1385	-5.076e-06	-5.076		0.736	0.5385	-2.74e-06	-2.74		0.736	0.5385	-8.082e-06	-8.082
	0.337	0.1395	-5.06e-06	-5.06		0.737	0.5395	-2.722e-06	-2.722		0.737	0.5395	-8.049e-06	-8.049
	0.338	0.1405	-5.026e-06	-5.026		0.738	0.5405	-2.737e-06	-2.737		0.738	0.5405	-8.026e-06	-8.026
	0.339	0.1415	-5.009e-06	-5.009		0.739	0.5415	-2.724e-06	-2.724		0.739	0.5415	-7.986e-06	-7.986
	0.34	0.1425	-4.979e-06	-4.979		0.74	0.5425	-2.739e-06	-2.739		0.74	0.5425	-7.935e-06	-7.935
	0.341	0.1435	-4.977e-06	-4.977		0.741	0.5435	-2.722e-06	-2.722		0.741	0.5435	-7.911e-06	-7.911
	0.342	0.1445	-4.931e-06	-4.931		0.742	0.5445	-2.731e-06	-2.731		0.742	0.5445	-7.856e-06	-7.856
	0.343	0.1455	-4.932e-06	-4.932		0.743	0.5455	-2.716e-06	-2.716		0.743	0.5455	-7.831e-06	-7.831
	0.344	0.1465	-4.905e-06	-4.905		0.744	0.5465	-2.731e-06	-2.731		0.744	0.5465	-7.774e-06	-7.774
	0.345	0.1475	-4.889e-06	-4.889		0.745	0.5475	-2.723e-06	-2.723		0.745	0.5475	-7.747e-06	-7.747
	0.346	0.1485	-4.873e-06	-4.873		0.746	0.5485	-2.729e-06	-2.729		0.746	0.5485	-7.704e-06	-7.704
	0.347	0.1495	-4.856e-06	-4.856		0.747	0.5495	-2.721e-06	-2.721		0.747	0.5495	-7.684e-06	-7.684
	0.348	0.1505	-4.833e-06	-4.833		0.748	0.5505	-2.729e-06	-2.729		0.748	0.5505	-7.642e-06	-7.642
	0.349	0.1515	-4.834e-06	-4.834		0.749	0.5515	-2.72e-06	-2.72		0.749	0.5515	-7.633e-06	-7.633
	0.35	0.1525	-4.803e-06	-4.803		0.75	0.5525	-2.728e-06	-2.728		0.75	0.5525	-7.564e-06	-7.564
	0.351	0.1535	-4.791e-06	-4.791		0.751	0.5535	-2.721e-06	-2.721		0.751	0.5535	-7.545e-06	-7.545
	0.352	0.1545	-4.753e-06	-4.753		0.752	0.5545	-2.729e-06	-2.729		0.752	0.5545	-7.507e-06	-7.507
	0.353	0.1555	-4.741e-06	-4.741		0.753	0.5555	-2.72e-06	-2.72		0.753	0.5555	-7.489e-06	-7.489
	0.354	0.1565	-4.733e-06	-4.733		0.754	0.5565	-2.734e-06	-2.734		0.754	0.5565	-7.448e-06	-7.448
	0.355	0.1575	-4.721e-06	-4.721		0.755	0.5575	-2.72e-06	-2.72		0.755	0.5575	-7.429e-06	-7.429
	0.356	0.1585	-4.686e-06	-4.686		0.756	0.5585	-2.721e-06	-2.721		0.756	0.5585	-7.378e-06	-7.378
	0.357	0.1595	-4.687e-06	-4.687		0.757	0.5595	-2.72e-06	-2.72		0.757	0.5595	-7.355e-06	-7.355
	0.358	0.1605	-4.655e-06	-4.655		0.758	0.5605	-2.728e-06	-2.728		0.758	0.5605	-7.328e-06	-7.328
	0.359	0.1615	-4.645e-06	-4.645		0.759	0.5615	-2.72e-06	-2.72		0.759	0.5615	-7.305e-06	-7.305
	0.36	0.1625	-4.63e-06	-4.63		0.76	0.5625	-2.725e-06	-2.725		0.76	0.5625	-7.265e-06	-7.265
	0.361	0.1635	-4.617e-06	-4.617		0.761	0.5635	-2.718e-06	-2.718		0.761	0.5635	-7.251e-06	-7.251
	0.362	0.1645	-4.588e-06	-4.588		0.762	0.5645	-2.723e-06	-2.723		0.762	0.5645	-7.229e-06	-7.229
	0.363	0.1655	-4.591e-06	-4.591		0.763	0.5655	-2.717e-06	-2.717		0.763	0.5655	-7.205e-06	-7.205
	0.364	0.1665	-4.574e-06	-4.574		0.764	0.5665	-2.727e-06	-2.727		0.764	0.5665	-7.159e-06	-7.159
	0.365	0.1675	-4.562e-06	-4.562		0.765	0.5675	-2.719e-06	-2.719		0.765	0.5675	-7.153e-06	-7.153
	0.366	0.1685	-4.54e-06	-4.54		0.766	0.5685	-2.73e-06	-2.73		0.766	0.5685	-7.114e-06	-7.114
	0.367	0.1695	-4.541e-06	-4.541		0.767	0.5695	-2.724e-06	-2.724		0.767	0.5695	-7.1e-06	-7.1
	0.368	0.1705	-4.51e-06	-4.51		0.768	0.5705	-2.724e-06	-2.724		0.768	0.5705	-7.061e-06	-7.061
	0.369	0.1715	-4.506e-06	-4.506		0.769	0.5715	-2.719e-06	-2.719		0.769	0.5715	-7.055e-06	-7.055
	0.37	0.1725	-4.49e-06	-4.49		0.77	0.5725	-2.728e-06	-2.728		0.77	0.5725	-7.014e-06	-7.014
	0.371	0.1735	-4.488e-06	-4.488		0.771	0.5735	-2.719e-06	-2.719		0.771	0.5735	-7e-06	-7
	0.372	0.1745	-4.446e-06	-4.446		0.772	0.5745	-2.727e-06	-2.727		0.772	0.5745	-6.959e-06	-6.959
	0.373	0.1755	-4.447e-06	-4.447		0.773	0.5755	-2.721e-06	-2.721		0.773	0.5755	-6.957e-06	-6.957
	0.374	0.1765	-4.442e-06	-4.442		0.774	0.5765	-2.733e-06	-2.733		0.774	0.5765	-6.917e-06	-6.917
	0.375	0.1775	-4.443e-06	-4.443		0.775	0.5775	-2.72e-06	-2.72		0.775	0.5775	-6.906e-06	-6.906
	0.376	0.1785	-4.426e-06	-4.426		0.776	0.5785	-2.731e-06	-2.731		0.776	0.5785	-6.868e-06	-6.868
	0.377	0.1795	-4.418e-06	-4.418		0.777	0.5795	-2.721e-06	-2.721		0.777	0.5795	-6.861e-06	-6.861
	0.378	0.1805	-4.389e-06	-4.389		0.778	0.5805	-2.733e-06	-2.733		0.778	0.5805	-6.857e-06	-6.857
	0.379	0.1815	-4.382e-06	-4.382		0.779	0.5815	-2.722e-06	-2.722		0.779	0.5815	-6.844e-06	-6.844
	0.38	0.1825	-4.346e-06	-4.346		0.78	0.5825	-2.742e-06	-2.742		0.78	0.5825	-6.791e-06	-6.791
	0.381	0.1835	-4.347e-06	-4.347		0.781	0.5835	-2.722e-06	-2.722		0.781	0.5835	-6.771e-06	-6.771
	0.382	0.1845	-4.344e-06	-4.344		0.782	0.5845	-2.739e-06	-2.739		0.782	0.5845	-6.761e-06	-6.761
	0.383	0.1855	-4.341e-06	-4.341		0.783	0.5855	-2.728e-06	-2.728		0.783	0.5855	-6.753e-06	-6.753
	0.384	0.1865	-4.299e-06	-4.299		0.784	0.5865	-2.74e-06	-2.74		0.784	0.5865	-6.715e-06	-6.715
	0.385	0.1875	-4.3e-06	-4.3		0.785	0.5875	-2.729e-06	-2.729		0.785	0.5875	-6.709e-06	-6.709
	0.386	0.1885	-4.295e-06	-4.295		0.786	0.5885	-2.747e-06	-2.747		0.786	0.5885	-6.673e-06	-6.673
	0.387	0.1895	-4.294e-06	-4.294		0.787	0.5895	-2.732e-06	-2.732		0.787	0.5895	-6.667e-06	-6.667
	0.388	0.1905	-4.254e-06	-4.254		0.788	0.5905	-2.741e-06	-2.741		0.788	0.5905	-6.64e-06	-6.64
	0.389	0.1915	-4.255e-06	-4.255		0.789	0.5915	-2.73e-06	-2.73		0.789	0.5915	-6.632e-06	-6.632
	0.39	0.1925	-4.246e-06	-4.246		0.79	0.5925	-2.75e-06	-2.75		0.79	0.5925	-6.608e-06	-6.608
	0.391	0.1935	-4.243e-06	-4.243		0.791	0.5935	-2.738e-06	-2.738		0.791	0.5935	-6.599e-06	-6.599
	0.392	0.1945	-4.207e-06	-4.207		0.792	0.5945	-2.744e-06	-2.744		0.792	0.5945	-6.568e-06	-6.568
	0.393	0.1955	-4.205e-06	-4.205		0.793	0.5955	-2.735e-06	-2.735		0.793	0.5955	-6.567e-06	-6.567
	0.394	0.1965	-4.198e-06	-4.198		0.794	0.5965	-2.744e-06	-2.744		0.794	0.5965	-6.537e-06	-6.537
	0.395	0.1975	-4.199e-06	-4.199		0.795	0.5975	-2.74e-06	-2.74		0.795	0.5975	-6.528e-06	-6.528
	0.396	0.1985	-4.189e-06	-4.189		0.796	0.5985	-2.753e-06	-2.753		0.796	0.5985	-6.51e-06	-6.51
	0.397	0.1995	-4.183e-06	-4.183		0.797	0.5995	-2.743e-06	-2.743		0.797	0.5995	-6.502e-06	-6.502
	0.398	0.2005	-4.151e-06	-4.151		0.798	0.6005	-2.753e-06	-2.753		0.798	0.6005	-6.473e-06	-6.473
	0.399	0.2015	-4.153e-06	-4.153		0.799	0.6015	-2.747e-06	-2.747		0.799	0.6015	-6.47e-06	-6.47
	0.4	0.2025	-4.149e-06	-4.149		0.8	0.6025	-2.754e-06	-2.754		0.8	0.6025	-6.469e-06	-6.469
	0.401	0.2035	-4.15e-06	-4.15		0.801	0.6035	-2.748e-06	-2.748		0.801	0.6035	-6.468e-06	-6.468
	0.402	0.2045	-4.126e-06	-4.126		0.802	0.6045	-2.756e-06	-2.756		0.802	0.6045	-6.431e-06	-6.431
	0.403	0.2055	-4.125e-06	-4.125		0.803	0.6055	-2.751e-06	-2.751		0.803	0.6055	-6.422e-06	-6.422
	0.404	0.2065	-4.101e-06	-4.101		0.804	0.6065	-2.757e-06	-2.757		0.804	0.6065	-6.383e-06	-6.383
	0.405	0.2075	-4.101e-06	-4.101		0.805	0.6075	-2.752e-06	-2.752		0.805	0.6075	-6.38e-06	-6.38
	0.406	0.2085	-4.096e-06	-4.096		0.806	0.6085	-2.757e-06	-2.757		0.806	0.6085	-6.372e-06	-6.372
	0.407	0.2095	-4.096e-06	-4.096		0.807	0.6095	-2.754e-06	-2.754		0.807	0.6095	-6.371e-06	-6.371
	0.408	0.2105	-4.06e-06	-4.06		0.808	0.6105	-2.757e-06	-2.757		0.808	0.6105	-6.343e-06	-6.343
	0.409	0.2115	-4.063e-06	-4.063		0.809	0.6115	-2.755e-06	-2.755		0.809	0.6115	-6.34e-06	-6.34
	0.41	0.2125	-4.051e-06	-4.051		0.81	0.6125	-2.757e-06	-2.757		0.81	0.6125	-6.32e-06	-6.32
	0.411	0.2135	-4.053e-06	-4.053		0.811	0.6135	-2.756e-06	-2.756		0.811	0.6135	-6.318e-06	-6.318
	0.412	0.2145	-4.051e-06	-4.051		0.812	0.6145	-2.757e-06	-2.757		0.812	0.6145	-6.29e-06	-6.29
	0.413	0.2155	-4.052e-06	-4.052		0.813	0.6155	-2.756e-06	-2.756		0.813	0.6155	-6.282e-06	-6.282
	0.414	0.2165	-4.04e-06	-4.04		0.814	0.6165	-2.757e-06	-2.757		0.814	0.6165	-6.272e-06	-6.272
	0.415	0.2175	-4.039e-06	-4.039		0.815	0.6175	-2.756e-06	-2.756		0.815	0.6175	-6.27e-06	-6.27
	0.416	0.2185	-4.005e-06	-4.005		0.816	0.6185	-2.757e-06	-2.757		0.816	0.6185	-6.228e-06	-6.228
	0.417	0.2195	-4.005e-06	-4.005		0.817	0.6195	-2.757e-06	-2.757		0.817	0.6195	-6.224e-06	-6.224
	0.418	0.2205	-3.994e-06	-3.994		0.818	0.6205	-2.757e-06	-2.757		0.818	0.6205	-6.196e-06	-6.196
	0.419	0.2215	-3.994e-06	-3.994		0.819	0.6215	-2.757e-06	-2.757		0.819	0.6215	-6.193e-06	-6.193
	0.42	0.2225	-3.962e-06	-3.962		0.82	0.6225	-2.757e-06	-2.757		0.82	0.6225	-6.177e-06	-6.177
	0.421	0.2235	-3.957e-06	-3.957		0.821	0.6235	-2.757e-06	-2.757		0.821	0.6235	-6.176e-06	-6.176
	0.422	0.2245	-3.956e-06	-3.956		0.822	0.6245	-2.757e-06	-2.757		0.822	0.6245	-6.159e-06	-6.159
	0.423	0.2255	-3.955e-06	-3.955		0.823	0.6255	-2.757e-06	-2.757		0.823	0.6255	-6.158e-06	-6.158
	0.424	0.2265	-3.952e-06	-3.952		0.824	0.6265	-2.758e-06	-2.758		0.824	0.6265	-6.129e-06	-6.129
	0.425	0.2275	-3.947e-06	-3.947		0.825	0.6275	-2.758e-06	-2.758		0.825	0.6275	-6.127e-06	-6.127
	0.426	0.2285	-3.928e-06	-3.928		0.826	0.6285	-2.76e-06	-2.76		0.826	0.6285	-6.115e-06	-6.115
	0.427	0.2295	-3.923e-06	-3.923		0.827	0.6295	-2.759e-06	-2.759		0.827	0.6295	-6.117e-06	-6.117
	0.428	0.2305	-3.905e-06	-3.905		0.828	0.6305	-2.762e-06	-2.762		0.828	0.6305	-6.084e-06	-6.084
	0.429	0.2315	-3.907e-06	-3.907		0.829	0.6315	-2.759e-06	-2.759		0.829	0.6315	-6.083e-06	-6.083
	0.43	0.2325	-3.904e-06	-3.904		0.83	0.6325	-2.763e-06	-2.763		0.83	0.6325	-6.079e-06	-6.079
	0.431	0.2335	-3.902e-06	-3.902		0.831	0.6335	-2.762e-06	-2.762		0.831	0.6335	-6.079e-06	-6.079
	0.432	0.2345	-3.896e-06	-3.896		0.832	0.6345	-2.769e-06	-2.769		0.832	0.6345	-6.077e-06	-6.077
	0.433	0.2355	-3.892e-06	-3.892		0.833	0.6355	-2.765e-06	-2.765		0.833	0.6355	-6.078e-06	-6.078
	0.434	0.2365	-3.863e-06	-3.863		0.834	0.6365	-2.775e-06	-2.775		0.834	0.6365	-6.048e-06	-6.048
	0.435	0.2375	-3.858e-06	-3.858		0.835	0.6375	-2.769e-06	-2.769		0.835	0.6375	-6.049e-06	-6.049
	0.436	0.2385	-3.857e-06	-3.857		0.836	0.6385	-2.781e-06	-2.781		0.836	0.6385	-6.016e-06	-6.016
	0.437	0.2395	-3.856e-06	-3.856		0.837	0.6395	-2.777e-06	-2.777		0.837	0.6395	-6.018e-06	-6.018
	0.438	0.2405	-3.833e-06	-3.833		0.838	0.6405	-2.788e-06	-2.788		0.838	0.6405	-5.988e-06	-5.988
	0.439	0.2415	-3.832e-06	-3.832		0.839	0.6415	-2.78e-06	-2.78		0.839	0.6415	-5.984e-06	-5.984
	0.44	0.2425	-3.813e-06	-3.813		0.84	0.6425	-2.796e-06	-2.796		0.84	0.6425	-5.981e-06	-5.981
	0.441	0.2435	-3.812e-06	-3.812		0.841	0.6435	-2.791e-06	-2.791		0.841	0.6435	-5.981e-06	-5.981
	0.442	0.2445	-3.809e-06	-3.809		0.842	0.6445	-2.801e-06	-2.801		0.842	0.6445	-5.973e-06	-5.973
	0.443	0.2455	-3.807e-06	-3.807		0.843	0.6455	-2.798e-06	-2.798		0.843	0.6455	-5.976e-06	-5.976
	0.444	0.2465	-3.807e-06	-3.807		0.844	0.6465	-2.804e-06	-2.804		0.844	0.6465	-5.94e-06	-5.94
	0.445	0.2475	-3.809e-06	-3.809		0.845	0.6475	-2.8e-06	-2.8		0.845	0.6475	-5.938e-06	-5.938
	0.446	0.2485	-3.807e-06	-3.807		0.846	0.6485	-2.805e-06	-2.805		0.846	0.6485	-5.93e-06	-5.93
	0.447	0.2495	-3.797e-06	-3.797		0.847	0.6495	-2.804e-06	-2.804		0.847	0.6495	-5.931e-06	-5.931
	0.448	0.2505	-3.776e-06	-3.776		0.848	0.6505	-2.806e-06	-2.806		0.848	0.6505	-5.913e-06	-5.913
	0.449	0.2515	-3.781e-06	-3.781		0.849	0.6515	-2.806e-06	-2.806		0.849	0.6515	-5.916e-06	-5.916
	0.45	0.2525	-3.766e-06	-3.766		0.85	0.6525	-2.807e-06	-2.807		0.85	0.6525	-5.889e-06	-5.889
	0.451	0.2535	-3.759e-06	-3.759		0.851	0.6535	-2.807e-06	-2.807		0.851	0.6535	-5.89e-06	-5.89
	0.452	0.2545	-3.758e-06	-3.758		0.852	0.6545	-2.813e-06	-2.813		0.852	0.6545	-5.883e-06	-5.883
	0.453	0.2555	-3.758e-06	-3.758		0.853	0.6555	-2.812e-06	-2.812		0.853	0.6555	-5.883e-06	-5.883
	0.454	0.2565	-3.759e-06	-3.759		0.854	0.6565	-2.827e-06	-2.827		0.854	0.6565	-5.875e-06	-5.875
	0.455	0.2575	-3.759e-06	-3.759		0.855	0.6575	-2.824e-06	-2.824		0.855	0.6575	-5.878e-06	-5.878
	0.456	0.2585	-3.744e-06	-3.744		0.856	0.6585	-2.845e-06	-2.845		0.856	0.6585	-5.846e-06	-5.846
	0.457	0.2595	-3.741e-06	-3.741		0.857	0.6595	-2.84e-06	-2.84		0.857	0.6595	-5.849e-06	-5.849
	0.458	0.2605	-3.728e-06	-3.728		0.858	0.6605	-2.853e-06	-2.853		0.858	0.6605	-5.833e-06	-5.833
	0.459	0.2615	-3.722e-06	-3.722		0.859	0.6615	-2.852e-06	-2.852		0.859	0.6615	-5.835e-06	-5.835
	0.46	0.2625	-3.71e-06	-3.71		0.86	0.6625	-2.855e-06	-2.855		0.86	0.6625	-5.824e-06	-5.824
	0.461	0.2635	-3.71e-06	-3.71		0.861	0.6635	-2.854e-06	-2.854		0.861	0.6635	-5.827e-06	-5.827
	0.462	0.2645	-3.711e-06	-3.711		0.862	0.6645	-2.855e-06	-2.855		0.862	0.6645	-5.796e-06	-5.796
	0.463	0.2655	-3.711e-06	-3.711		0.863	0.6655	-2.855e-06	-2.855		0.863	0.6655	-5.799e-06	-5.799
	0.464	0.2665	-3.702e-06	-3.702		0.864	0.6665	-2.855e-06	-2.855		0.864	0.6665	-5.787e-06	-5.787
	0.465	0.2675	-3.701e-06	-3.701		0.865	0.6675	-2.855e-06	-2.855		0.865	0.6675	-5.786e-06	-5.786
	0.466	0.2685	-3.684e-06	-3.684		0.866	0.6685	-2.86e-06	-2.86		0.866	0.6685	-5.785e-06	-5.785
	0.467	0.2695	-3.681e-06	-3.681		0.867	0.6695	-2.863e-06	-2.863		0.867	0.6695	-5.785e-06	-5.785
	0.468	0.2705	-3.665e-06	-3.665		0.868	0.6705	-2.877e-06	-2.877		0.868	0.6705	-5.773e-06	-5.773
	0.469	0.2715	-3.665e-06	-3.665		0.869	0.6715	-2.88e-06	-2.88		0.869	0.6715	-5.782e-06	-5.782
	0.47	0.2725	-3.661e-06	-3.661		0.87	0.6725	-2.898e-06	-2.898		0.87	0.6725	-5.747e-06	-5.747
	0.471	0.2735	-3.661e-06	-3.661		0.871	0.6735	-2.897e-06	-2.897		0.871	0.6735	-5.75e-06	-5.75
	0.472	0.2745	-3.662e-06	-3.662		0.872	0.6745	-2.907e-06	-2.907		0.872	0.6745	-5.737e-06	-5.737
	0.473	0.2755	-3.662e-06	-3.662		0.873	0.6755	-2.91e-06	-2.91		0.873	0.6755	-5.737e-06	-5.737
	0.474	0.2765	-3.661e-06	-3.661		0.874	0.6765	-2.937e-06	-2.937		0.874	0.6765	-5.728e-06	-5.728
	0.475	0.2775	-3.662e-06	-3.662		0.875	0.6775	-2.943e-06	-2.943		0.875	0.6775	-5.734e-06	-5.734
	0.476	0.2785	-3.661e-06	-3.661		0.876	0.6785	-2.953e-06	-2.953		0.876	0.6785	-5.711e-06	-5.711
	0.477	0.2795	-3.661e-06	-3.661		0.877	0.6795	-2.952e-06	-2.952		0.877	0.6795	-5.715e-06	-5.715
	0.478	0.2805	-3.655e-06	-3.655		0.878	0.6805	-2.953e-06	-2.953		0.878	0.6805	-5.693e-06	-5.693
	0.479	0.2815	-3.657e-06	-3.657		0.879	0.6815	-2.953e-06	-2.953		0.879	0.6815	-5.695e-06	-5.695
	0.48	0.2825	-3.63e-06	-3.63		0.88	0.6825	-2.953e-06	-2.953		0.88	0.6825	-5.689e-06	-5.689
	0.481	0.2835	-3.627e-06	-3.627		0.881	0.6835	-2.954e-06	-2.954		0.881	0.6835	-5.689e-06	-5.689
	0.482	0.2845	-3.613e-06	-3.613		0.882	0.6845	-2.965e-06	-2.965		0.882	0.6845	-5.688e-06	-5.688
	0.483	0.2855	-3.614e-06	-3.614		0.883	0.6855	-2.969e-06	-2.969		0.883	0.6855	-5.688e-06	-5.688
	0.484	0.2865	-3.61e-06	-3.61		0.884	0.6865	-2.99e-06	-2.99		0.884	0.6865	-5.688e-06	-5.688
	0.485	0.2875	-3.609e-06	-3.609		0.885	0.6875	-2.996e-06	-2.996		0.885	0.6875	-5.688e-06	-5.688
	0.486	0.2885	-3.594e-06	-3.594		0.886	0.6885	-3.001e-06	-3.001		0.886	0.6885	-5.682e-06	-5.682
	0.487	0.2895	-3.592e-06	-3.592		0.887	0.6895	-3.001e-06	-3.001		0.887	0.6895	-5.686e-06	-5.686
	0.488	0.2905	-3.577e-06	-3.577		0.888	0.6905	-3.02e-06	-3.02		0.888	0.6905	-5.655e-06	-5.655
	0.489	0.2915	-3.59e-06	-3.59		0.889	0.6915	-3.034e-06	-3.034		0.889	0.6915	-5.67e-06	-5.67
	0.49	0.2925	-3.571e-06	-3.571		0.89	0.6925	-3.05e-06	-3.05		0.89	0.6925	-5.636e-06	-5.636
	0.491	0.2935	-3.572e-06	-3.572		0.891	0.6935	-3.05e-06	-3.05		0.891	0.6935	-5.643e-06	-5.643
	0.492	0.2945	-3.565e-06	-3.565		0.892	0.6945	-3.053e-06	-3.053		0.892	0.6945	-5.62e-06	-5.62
	0.493	0.2955	-3.565e-06	-3.565		0.893	0.6955	-3.061e-06	-3.061		0.893	0.6955	-5.629e-06	-5.629
	0.494	0.2965	-3.565e-06	-3.565		0.894	0.6965	-3.093e-06	-3.093		0.894	0.6965	-5.6e-06	-5.6
	0.495	0.2975	-3.565e-06	-3.565		0.895	0.6975	-3.097e-06	-3.097		0.895	0.6975	-5.603e-06	-5.603
	0.496	0.2985	-3.563e-06	-3.563		0.896	0.6985	-3.111e-06	-3.111		0.896	0.6985	-5.592e-06	-5.592
	0.497	0.2995	-3.563e-06	-3.563		0.897	0.6995	-3.12e-06	-3.12		0.897	0.6995	-5.591e-06	-5.591
	0.498	0.3005	-3.559e-06	-3.559		0.898	0.7005	-3.147e-06	-3.147		0.898	0.7005	-5.591e-06	-5.591
	0.499	0.3015	-3.562e-06	-3.562		0.899	0.7015	-3.149e-06	-3.149		0.899	0.7015	-5.591e-06	-5.591
	0.5	0.3025	-3.541e-06	-3.541		0.9	0.7025	-3.171e-06	-3.171		0.9	0.7025	-5.59e-06	-5.59
	0.501	0.3035	-3.547e-06	-3.547		0.901	0.7035	-3.183e-06	-3.183		0.901	0.7035	-5.59e-06	-5.59
	0.502	0.3045	-3.527e-06	-3.527		0.902	0.7045	-3.196e-06	-3.196		0.902	0.7045	-5.584e-06	-5.584
	0.503	0.3055	-3.531e-06	-3.531		0.903	0.7055	-3.198e-06	-3.198		0.903	0.7055	-5.587e-06	-5.587
	0.504	0.3065	-3.518e-06	-3.518		0.904	0.7065	-3.232e-06	-3.232		0.904	0.7065	-5.556e-06	-5.556
	0.505	0.3075	-3.518e-06	-3.518		0.905	0.7075	-3.243e-06	-3.243		0.905	0.7075	-5.569e-06	-5.569
	0.506	0.3085	-3.517e-06	-3.517		0.906	0.7085	-3.245e-06	-3.245		0.906	0.7085	-5.547e-06	-5.547
	0.507	0.3095	-3.515e-06	-3.515		0.907	0.7095	-3.246e-06	-3.246		0.907	0.7095	-5.55e-06	-5.55
	0.508	0.3105	-3.516e-06	-3.516		0.908	0.7105	-3.267e-06	-3.267		0.908	0.7105	-5.542e-06	-5.542
	0.509	0.3115	-3.516e-06	-3.516		0.909	0.7115	-3.28e-06	-3.28		0.909	0.7115	-5.543e-06	-5.543
	0.51	0.3125	-3.509e-06	-3.509		0.91	0.7125	-3.302e-06	-3.302		0.91	0.7125	-5.539e-06	-5.539
	0.511	0.3135	-3.511e-06	-3.511		0.911	0.7135	-3.328e-06	-3.328		0.911	0.7135	-5.541e-06	-5.541
	0.512	0.3145	-3.498e-06	-3.498		0.912	0.7145	-3.343e-06	-3.343		0.912	0.7145	-5.531e-06	-5.531
	0.513	0.3155	-3.501e-06	-3.501		0.913	0.7155	-3.343e-06	-3.343		0.913	0.7155	-5.538e-06	-5.538
	0.514	0.3165	-3.483e-06	-3.483		0.914	0.7165	-3.344e-06	-3.344		0.914	0.7165	-5.513e-06	-5.513
	0.515	0.3175	-3.484e-06	-3.484		0.915	0.7175	-3.346e-06	-3.346		0.915	0.7175	-5.521e-06	-5.521
	0.516	0.3185	-3.471e-06	-3.471		0.916	0.7185	-3.368e-06	-3.368		0.916	0.7185	-5.502e-06	-5.502
	0.517	0.3195	-3.473e-06	-3.473		0.917	0.7195	-3.386e-06	-3.386		0.917	0.7195	-5.508e-06	-5.508
	0.518	0.3205	-3.467e-06	-3.467		0.918	0.7205	-3.392e-06	-3.392		0.918	0.7205	-5.497e-06	-5.497
	0.519	0.3215	-3.467e-06	-3.467		0.919	0.7215	-3.396e-06	-3.396		0.919	0.7215	-5.499e-06	-5.499
	0.52	0.3225	-3.466e-06	-3.466		0.92	0.7225	-3.435e-06	-3.435		0.92	0.7225	-5.493e-06	-5.493
	0.521	0.3235	-3.465e-06	-3.465		0.921	0.7235	-3.44e-06	-3.44		0.921	0.7235	-5.494e-06	-5.494
	0.522	0.3245	-3.464e-06	-3.464		0.922	0.7245	-3.441e-06	-3.441		0.922	0.7245	-5.492e-06	-5.492
	0.523	0.3255	-3.465e-06	-3.465		0.923	0.7255	-3.442e-06	-3.442		0.923	0.7255	-5.493e-06	-5.493
	0.524	0.3265	-3.463e-06	-3.463		0.924	0.7265	-3.454e-06	-3.454		0.924	0.7265	-5.487e-06	-5.487
	0.525	0.3275	-3.459e-06	-3.459		0.925	0.7275	-3.467e-06	-3.467		0.925	0.7275	-5.493e-06	-5.493
	0.526	0.3285	-3.448e-06	-3.448		0.926	0.7285	-3.488e-06	-3.488		0.926	0.7285	-5.472e-06	-5.472
	0.527	0.3295	-3.453e-06	-3.453		0.927	0.7295	-3.49e-06	-3.49		0.927	0.7295	-5.489e-06	-5.489
	0.528	0.3305	-3.433e-06	-3.433		0.928	0.7305	-3.493e-06	-3.493		0.928	0.7305	-5.464e-06	-5.464
	0.529	0.3315	-3.432e-06	-3.432		0.929	0.7315	-3.502e-06	-3.502		0.929	0.7315	-5.477e-06	-5.477
	0.53	0.3325	-3.423e-06	-3.423		0.93	0.7325	-3.538e-06	-3.538		0.93	0.7325	-5.447e-06	-5.447
	0.531	0.3335	-3.42e-06	-3.42		0.931	0.7335	-3.538e-06	-3.538		0.931	0.7335	-5.465e-06	-5.465
	0.532	0.3345	-3.417e-06	-3.417		0.932	0.7345	-3.539e-06	-3.539		0.932	0.7345	-5.445e-06	-5.445
	0.533	0.3355	-3.417e-06	-3.417		0.933	0.7355	-3.541e-06	-3.541		0.933	0.7355	-5.446e-06	-5.446
	0.534	0.3365	-3.418e-06	-3.418		0.934	0.7365	-3.558e-06	-3.558		0.934	0.7365	-5.445e-06	-5.445
	0.535	0.3375	-3.42e-06	-3.42		0.935	0.7375	-3.56e-06	-3.56		0.935	0.7375	-5.444e-06	-5.444
	0.536	0.3385	-3.419e-06	-3.419		0.936	0.7385	-3.584e-06	-3.584		0.936	0.7385	-5.436e-06	-5.436
	0.537	0.3395	-3.418e-06	-3.418		0.937	0.7395	-3.585e-06	-3.585		0.937	0.7395	-5.444e-06	-5.444
	0.538	0.3405	-3.418e-06	-3.418		0.938	0.7405	-3.589e-06	-3.589		0.938	0.7405	-5.429e-06	-5.429
	0.539	0.3415	-3.419e-06	-3.419		0.939	0.7415	-3.592e-06	-3.592		0.939	0.7415	-5.443e-06	-5.443
	0.54	0.3425	-3.418e-06	-3.418		0.94	0.7425	-3.62e-06	-3.62		0.94	0.7425	-5.421e-06	-5.421
	0.541	0.3435	-3.417e-06	-3.417		0.941	0.7435	-3.621e-06	-3.621		0.941	0.7435	-5.438e-06	-5.438
	0.542	0.3445	-3.415e-06	-3.415		0.942	0.7445	-3.635e-06	-3.635		0.942	0.7445	-5.408e-06	-5.408
	0.543	0.3455	-3.416e-06	-3.416		0.943	0.7455	-3.636e-06	-3.636		0.943	0.7455	-5.433e-06	-5.433
	0.544	0.3465	-3.409e-06	-3.409		0.944	0.7465	-3.637e-06	-3.637		0.944	0.7465	-5.404e-06	-5.404
	0.545	0.3475	-3.412e-06	-3.412		0.945	0.7475	-3.637e-06	-3.637		0.945	0.7475	-5.423e-06	-5.423
	0.546	0.3485	-3.404e-06	-3.404		0.946	0.7485	-3.651e-06	-3.651		0.946	0.7485	-5.4e-06	-5.4
	0.547	0.3495	-3.406e-06	-3.406		0.947	0.7495	-3.655e-06	-3.655		0.947	0.7495	-5.416e-06	-5.416
	0.548	0.3505	-3.394e-06	-3.394		0.948	0.7505	-3.672e-06	-3.672		0.948	0.7505	-5.396e-06	-5.396
	0.549	0.3515	-3.394e-06	-3.394		0.949	0.7515	-3.683e-06	-3.683		0.949	0.7515	-5.405e-06	-5.405
	0.55	0.3525	-3.384e-06	-3.384		0.95	0.7525	-3.711e-06	-3.711		0.95	0.7525	-5.397e-06	-5.397
	0.551	0.3535	-3.381e-06	-3.381		0.951	0.7535	-3.72e-06	-3.72		0.951	0.7535	-5.4e-06	-5.4
	0.552	0.3545	-3.374e-06	-3.374		0.952	0.7545	-3.734e-06	-3.734		0.952	0.7545	-5.396e-06	-5.396
	0.553	0.3555	-3.374e-06	-3.374		0.953	0.7555	-3.734e-06	-3.734		0.953	0.7555	-5.397e-06	-5.397
	0.554	0.3565	-3.37e-06	-3.37		0.954	0.7565	-3.734e-06	-3.734		0.954	0.7565	-5.395e-06	-5.395
	0.555	0.3575	-3.37e-06	-3.37		0.955	0.7575	-3.734e-06	-3.734		0.955	0.7575	-5.396e-06	-5.396
	0.556	0.3585	-3.368e-06	-3.368		0.956	0.7585	-3.738e-06	-3.738		0.956	0.7585	-5.396e-06	-5.396
	0.557	0.3595	-3.369e-06	-3.369		0.957	0.7595	-3.743e-06	-3.743		0.957	0.7595	-5.396e-06	-5.396
	0.558	0.3605	-3.367e-06	-3.367		0.958	0.7605	-3.77e-06	-3.77		0.958	0.7605	-5.395e-06	-5.395
	0.559	0.3615	-3.367e-06	-3.367		0.959	0.7615	-3.778e-06	-3.778		0.959	0.7615	-5.396e-06	-5.396
	0.56	0.3625	-3.366e-06	-3.366		0.96	0.7625	-3.784e-06	-3.784		0.96	0.7625	-5.395e-06	-5.395
	0.561	0.3635	-3.367e-06	-3.367		0.961	0.7635	-3.786e-06	-3.786		0.961	0.7635	-5.395e-06	-5.395
	0.562	0.3645	-3.363e-06	-3.363		0.962	0.7645	-3.824e-06	-3.824		0.962	0.7645	-5.393e-06	-5.393
	0.563	0.3655	-3.366e-06	-3.366		0.963	0.7655	-3.827e-06	-3.827		0.963	0.7655	-5.396e-06	-5.396
	0.564	0.3665	-3.359e-06	-3.359		0.964	0.7665	-3.832e-06	-3.832		0.964	0.7665	-5.392e-06	-5.392
	0.565	0.3675	-3.362e-06	-3.362		0.965	0.7675	-3.833e-06	-3.833		0.965	0.7675	-5.395e-06	-5.395
	0.566	0.3685	-3.35e-06	-3.35		0.966	0.7685	-3.851e-06	-3.851		0.966	0.7685	-5.393e-06	-5.393
	0.567	0.3695	-3.359e-06	-3.359		0.967	0.7695	-3.861e-06	-3.861		0.967	0.7695	-5.395e-06	-5.395
	0.568	0.3705	-3.343e-06	-3.343		0.968	0.7705	-3.88e-06	-3.88		0.968	0.7705	-5.388e-06	-5.388
	0.569	0.3715	-3.349e-06	-3.349		0.969	0.7715	-3.886e-06	-3.886		0.969	0.7715	-5.395e-06	-5.395
	0.57	0.3725	-3.332e-06	-3.332		0.97	0.7725	-3.929e-06	-3.929		0.97	0.7725	-5.389e-06	-5.389
	0.571	0.3735	-3.34e-06	-3.34		0.971	0.7735	-3.93e-06	-3.93		0.971	0.7735	-5.395e-06	-5.395
	0.572	0.3745	-3.327e-06	-3.327		0.972	0.7745	-3.94e-06	-3.94		0.972	0.7745	-5.388e-06	-5.388
	0.573	0.3755	-3.331e-06	-3.331		0.973	0.7755	-3.949e-06	-3.949		0.973	0.7755	-5.395e-06	-5.395
	0.574	0.3765	-3.322e-06	-3.322		0.974	0.7765	-3.975e-06	-3.975		0.974	0.7765	-5.388e-06	-5.388
	0.575	0.3775	-3.323e-06	-3.323		0.975	0.7775	-3.98e-06	-3.98		0.975	0.7775	-5.395e-06	-5.395
	0.576	0.3785	-3.32e-06	-3.32		0.976	0.7785	-4.012e-06	-4.012		0.976	0.7785	-5.386e-06	-5.386
	0.577	0.3795	-3.321e-06	-3.321		0.977	0.7795	-4.024e-06	-4.024		0.977	0.7795	-5.395e-06	-5.395
	0.578	0.3805	-3.319e-06	-3.319		0.978	0.7805	-4.028e-06	-4.028		0.978	0.7805	-5.389e-06	-5.389
	0.579	0.3815	-3.319e-06	-3.319		0.979	0.7815	-4.034e-06	-4.034		0.979	0.7815	-5.395e-06	-5.395
	0.58	0.3825	-3.319e-06	-3.319		0.98	0.7825	-4.069e-06	-4.069		0.98	0.7825	-5.384e-06	-5.384
	0.581	0.3835	-3.319e-06	-3.319		0.981	0.7835	-4.086e-06	-4.086		0.981	0.7835	-5.395e-06	-5.395
	0.582	0.3845	-3.319e-06	-3.319		0.982	0.7845	-4.123e-06	-4.123		0.982	0.7845	-5.386e-06	-5.386
	0.583	0.3855	-3.321e-06	-3.321		0.983	0.7855	-4.125e-06	-4.125		0.983	0.7855	-5.395e-06	-5.395
	0.584	0.3865	-3.32e-06	-3.32		0.984	0.7865	-4.13e-06	-4.13		0.984	0.7865	-5.387e-06	-5.387
	0.585	0.3875	-3.32e-06	-3.32		0.985	0.7875	-4.145e-06	-4.145		0.985	0.7875	-5.395e-06	-5.395
	0.586	0.3885	-3.318e-06	-3.318		0.986	0.7885	-4.173e-06	-4.173		0.986	0.7885	-5.388e-06	-5.388
	0.587	0.3895	-3.32e-06	-3.32		0.987	0.7895	-4.181e-06	-4.181		0.987	0.7895	-5.395e-06	-5.395
	0.588	0.3905	-3.315e-06	-3.315		0.988	0.7905	-4.222e-06	-4.222		0.988	0.7905	-5.39e-06	-5.39
	0.589	0.3915	-3.316e-06	-3.316		0.989	0.7915	-4.223e-06	-4.223		0.989	0.7915	-5.395e-06	-5.395
	0.59	0.3925	-3.307e-06	-3.307		0.99	0.7925	-4.255e-06	-4.255		0.99	0.7925	-5.391e-06	-5.391
	0.591	0.3935	-3.313e-06	-3.313		0.991	0.7935	-4.271e-06	-4.271		0.991	0.7935	-5.395e-06	-5.395
	0.592	0.3945	-3.303e-06	-3.303		0.992	0.7945	-4.31e-06	-4.31		0.992	0.7945	-5.392e-06	-5.392
	0.593	0.3955	-3.308e-06	-3.308		0.993	0.7955	-4.32e-06	-4.32		0.993	0.7955	-5.395e-06	-5.395
	0.594	0.3965	-3.296e-06	-3.296		0.994	0.7965	-4.346e-06	-4.346		0.994	0.7965	-5.394e-06	-5.394
	0.595	0.3975	-3.306e-06	-3.306		0.995	0.7975	-4.367e-06	-4.367		0.995	0.7975	-5.395e-06	-5.395
	0.596	0.3985	-3.289e-06	-3.289		0.996	0.7985	-4.403e-06	-4.403		0.996	0.7985	-5.395e-06	-5.395
	0.597	0.3995	-3.296e-06	-3.296		0.997	0.7995	-4.418e-06	-4.418		0.997	0.7995	-5.396e-06	-5.396
	0.598	0.4005	-3.282e-06	-3.282		0.998	0.8005	-4.439e-06	-4.439		0.998	0.8005	-5.395e-06	-5.395
	0.599	0.4015	-3.285e-06	-3.285		0.999	0.8015	-4.46e-06	-4.46		0.999	0.8015	-5.395e-06	-5.395
	0.6	0.4025	-3.276e-06	-3.276		1	0.8025	-4.51e-06	-4.51		1	0.8025	-5.39e-06	-5.39
	0.601	0.4035	-3.279e-06	-3.279		0.999	0.8015	-4.236e-06	-4.236		0.999	0.8015	-5.255e-06	-5.255
	0.602	0.4045	-3.273e-06	-3.273		0.998	0.8005	-4.032e-06	-4.032		0.998	0.8005	-5.166e-06	-5.166
	0.603	0.4055	-3.271e-06	-3.271		0.997	0.7995	-3.87e-06	-3.87		0.997	0.7995	-5.13e-06	-5.13
	0.604	0.4065	-3.27e-06	-3.27		0.996	0.7985	-3.756e-06	-3.756		0.996	0.7985	-5.081e-06	-5.081
	0.605	0.4075	-3.27e-06	-3.27		0.995	0.7975	-3.651e-06	-3.651		0.995	0.7975	-5.056e-06	-5.056
	0.606	0.4085	-3.27e-06	-3.27		0.994	0.7965	-3.568e-06	-3.568		0.994	0.7965	-5.015e-06	-5.015
	0.607	0.4095	-3.27e-06	-3.27		0.993	0.7955	-3.479e-06	-3.479		0.993	0.7955	-5.005e-06	-5.005
	0.608	0.4105	-3.27e-06	-3.27		0.992	0.7945	-3.425e-06	-3.425		0.992	0.7945	-4.971e-06	-4.971
	0.609	0.4115	-3.27e-06	-3.27		0.991	0.7935	-3.356e-06	-3.356		0.991	0.7935	-4.959e-06	-4.959
	0.61	0.4125	-3.27e-06	-3.27		0.99	0.7925	-3.317e-06	-3.317		0.99	0.7925	-4.92e-06	-4.92
	0.611	0.4135	-3.27e-06	-3.27		0.989	0.7915	-3.245e-06	-3.245		0.989	0.7915	-4.913e-06	-4.913
	0.612	0.4145	-3.27e-06	-3.27		0.988	0.7905	-3.202e-06	-3.202		0.988	0.7905	-4.907e-06	-4.907
	0.613	0.4155	-3.27e-06	-3.27		0.987	0.7895	-3.146e-06	-3.146		0.987	0.7895	-4.906e-06	-4.906
	0.614	0.4165	-3.27e-06	-3.27		0.986	0.7885	-3.098e-06	-3.098		0.986	0.7885	-4.858e-06	-4.858
	0.615	0.4175	-3.27e-06	-3.27		0.985	0.7875	-3.048e-06	-3.048		0.985	0.7875	-4.853e-06	-4.853
	0.616	0.4185	-3.27e-06	-3.27		0.984	0.7865	-3.011e-06	-3.011		0.984	0.7865	-4.814e-06	-4.814
	0.617	0.4195	-3.27e-06	-3.27		0.983	0.7855	-2.966e-06	-2.966		0.983	0.7855	-4.809e-06	-4.809
	0.618	0.4205	-3.269e-06	-3.269		0.982	0.7845	-2.952e-06	-2.952		0.982	0.7845	-4.796e-06	-4.796
	0.619	0.4215	-3.27e-06	-3.27		0.981	0.7835	-2.905e-06	-2.905		0.981	0.7835	-4.792e-06	-4.792
	0.62	0.4225	-3.269e-06	-3.269		0.98	0.7825	-2.865e-06	-2.865		0.98	0.7825	-4.759e-06	-4.759
	0.621	0.4235	-3.269e-06	-3.269		0.979	0.7815	-2.842e-06	-2.842		0.979	0.7815	-4.76e-06	-4.76
	0.622	0.4245	-3.268e-06	-3.268		0.978	0.7805	-2.816e-06	-2.816		0.978	0.7805	-4.73e-06	-4.73
	0.623	0.4255	-3.269e-06	-3.269		0.977	0.7795	-2.78e-06	-2.78		0.977	0.7795	-4.726e-06	-4.726
	0.624	0.4265	-3.267e-06	-3.267		0.976	0.7785	-2.759e-06	-2.759		0.976	0.7785	-4.708e-06	-4.708
	0.625	0.4275	-3.268e-06	-3.268		0.975	0.7775	-2.727e-06	-2.727		0.975	0.7775	-4.711e-06	-4.711
	0.626	0.4285	-3.264e-06	-3.264		0.974	0.7765	-2.709e-06	-2.709		0.974	0.7765	-4.668e-06	-4.668
	0.627	0.4295	-3.27e-06	-3.27		0.973	0.7755	-2.677e-06	-2.677		0.973	0.7755	-4.666e-06	-4.666
	0.628	0.4305	-3.263e-06	-3.263		0.972	0.7745	-2.663e-06	-2.663		0.972	0.7745	-4.643e-06	-4.643
	0.629	0.4315	-3.268e-06	-3.268		0.971	0.7735	-2.647e-06	-2.647		0.971	0.7735	-4.647e-06	-4.647
	0.63	0.4325	-3.264e-06	-3.264		0.97	0.7725	-2.634e-06	-2.634		0.97	0.7725	-4.617e-06	-4.617
	0.631	0.4335	-3.268e-06	-3.268		0.969	0.7715	-2.604e-06	-2.604		0.969	0.7715	-4.614e-06	-4.614
	0.632	0.4345	-3.257e-06	-3.257		0.968	0.7705	-2.595e-06	-2.595		0.968	0.7705	-4.609e-06	-4.609
	0.633	0.4355	-3.263e-06	-3.263		0.967	0.7695	-2.565e-06	-2.565		0.967	0.7695	-4.612e-06	-4.612
	0.634	0.4365	-3.251e-06	-3.251		0.966	0.7685	-2.562e-06	-2.562		0.966	0.7685	-4.577e-06	-4.577
	0.635	0.4375	-3.261e-06	-3.261		0.965	0.7675	-2.559e-06	-2.559		0.965	0.7675	-4.578e-06	-4.578
	0.636	0.4385	-3.246e-06	-3.246		0.964	0.7665	-2.555e-06	-2.555		0.964	0.7665	-4.56e-06	-4.56
	0.637	0.4395	-3.252e-06	-3.252		0.963	0.7655	-2.51e-06	-2.51		0.963	0.7655	-4.564e-06	-4.564
	0.638	0.4405	-3.241e-06	-3.241		0.962	0.7645	-2.503e-06	-2.503		0.962	0.7645	-4.536e-06	-4.536
	0.639	0.4415	-3.247e-06	-3.247		0.961	0.7635	-2.472e-06	-2.472		0.961	0.7635	-4.541e-06	-4.541
	0.64	0.4425	-3.235e-06	-3.235		0.96	0.7625	-2.466e-06	-2.466		0.96	0.7625	-4.519e-06	-4.519
	0.641	0.4435	-3.233e-06	-3.233		0.959	0.7615	-2.464e-06	-2.464		0.959	0.7615	-4.519e-06	-4.519
	0.642	0.4445	-3.233e-06	-3.233		0.958	0.7605	-2.462e-06	-2.462		0.958	0.7605	-4.517e-06	-4.517
	0.643	0.4455	-3.233e-06	-3.233		0.957	0.7595	-2.431e-06	-2.431		0.957	0.7595	-4.516e-06	-4.516
	0.644	0.4465	-3.23e-06	-3.23		0.956	0.7585	-2.421e-06	-2.421		0.956	0.7585	-4.514e-06	-4.514
	0.645	0.4475	-3.233e-06	-3.233		0.955	0.7575	-2.412e-06	-2.412		0.955	0.7575	-4.516e-06	-4.516
	0.646	0.4485	-3.228e-06	-3.228		0.954	0.7565	-2.408e-06	-2.408		0.954	0.7565	-4.484e-06	-4.484
	0.647	0.4495	-3.227e-06	-3.227		0.953	0.7555	-2.386e-06	-2.386		0.953	0.7555	-4.498e-06	-4.498
	0.648	0.4505	-3.224e-06	-3.224		0.952	0.7545	-2.381e-06	-2.381		0.952	0.7545	-4.461e-06	-4.461
	0.649	0.4515	-3.226e-06	-3.226		0.951	0.7535	-2.368e-06	-2.368		0.951	0.7535	-4.466e-06	-4.466
	0.65	0.4525	-3.224e-06	-3.224		0.95	0.7525	-2.367e-06	-2.367		0.95	0.7525	-4.435e-06	-4.435
	0.651	0.4535	-3.224e-06	-3.224		0.949	0.7515	-2.355e-06	-2.355		0.949	0.7515	-4.447e-06	-4.447
	0.652	0.4545	-3.219e-06	-3.219		0.948	0.7505	-2.355e-06	-2.355		0.948	0.7505	-4.421e-06	-4.421
	0.653	0.4555	-3.22e-06	-3.22		0.947	0.7495	-2.325e-06	-2.325		0.947	0.7495	-4.423e-06	-4.423
	0.654	0.4565	-3.215e-06	-3.215		0.946	0.7485	-2.322e-06	-2.322		0.946	0.7485	-4.419e-06	-4.419
	0.655	0.4575	-3.22e-06	-3.22		0.945	0.7475	-2.305e-06	-2.305		0.945	0.7475	-4.418e-06	-4.418
	0.656	0.4585	-3.214e-06	-3.214		0.944	0.7465	-2.308e-06	-2.308		0.944	0.7465	-4.413e-06	-4.413
	0.657	0.4595	-3.219e-06	-3.219		0.943	0.7455	-2.279e-06	-2.279		0.943	0.7455	-4.418e-06	-4.418
	0.658	0.4605	-3.213e-06	-3.213		0.942	0.7445	-2.274e-06	-2.274		0.942	0.7445	-4.391e-06	-4.391
	0.659	0.4615	-3.217e-06	-3.217		0.941	0.7435	-2.27e-06	-2.27		0.941	0.7435	-4.41e-06	-4.41
	0.66	0.4625	-3.216e-06	-3.216		0.94	0.7425	-2.269e-06	-2.269		0.94	0.7425	-4.377e-06	-4.377
	0.661	0.4635	-3.221e-06	-3.221		0.939	0.7415	-2.265e-06	-2.265		0.939	0.7415	-4.379e-06	-4.379
	0.662	0.4645	-3.214e-06	-3.214		0.938	0.7405	-2.267e-06	-2.267		0.938	0.7405	-4.368e-06	-4.368
	0.663	0.4655	-3.214e-06	-3.214		0.937	0.7395	-2.236e-06	-2.236		0.937	0.7395	-4.37e-06	-4.37
	0.664	0.4665	-3.209e-06	-3.209		0.936	0.7385	-2.234e-06	-2.234		0.936	0.7385	-4.357e-06	-4.357
	0.665	0.4675	-3.218e-06	-3.218		0.935	0.7375	-2.221e-06	-2.221		0.935	0.7375	-4.365e-06	-4.365
	0.666	0.4685	-3.209e-06	-3.209		0.934	0.7365	-2.22e-06	-2.22		0.934	0.7365	-4.343e-06	-4.343
	0.667	0.4695	-3.216e-06	-3.216		0.933	0.7355	-2.209e-06	-2.209		0.933	0.7355	-4.356e-06	-4.356
	0.668	0.4705	-3.205e-06	-3.205		0.932	0.7345	-2.211e-06	-2.211		0.932	0.7345	-4.327e-06	-4.327
	0.669	0.4715	-3.214e-06	-3.214		0.931	0.7335	-2.186e-06	-2.186		0.931	0.7335	-4.333e-06	-4.333
	0.67	0.4725	-3.197e-06	-3.197		0.93	0.7325	-2.184e-06	-2.184		0.93	0.7325	-4.322e-06	-4.322
	0.671	0.4735	-3.212e-06	-3.212		0.929	0.7315	-2.173e-06	-2.173		0.929	0.7315	-4.322e-06	-4.322
	0.672	0.4745	-3.198e-06	-3.198		0.928	0.7305	-2.172e-06	-2.172		0.928	0.7305	-4.319e-06	-4.319
	0.673	0.4755	-3.209e-06	-3.209		0.927	0.7295	-2.171e-06	-2.171		0.927	0.7295	-4.321e-06	-4.321
	0.674	0.4765	-3.195e-06	-3.195		0.926	0.7285	-2.172e-06	-2.172		0.926	0.7285	-4.306e-06	-4.306
	0.675	0.4775	-3.206e-06	-3.206		0.925	0.7275	-2.168e-06	-2.168		0.925	0.7275	-4.319e-06	-4.319
	0.676	0.4785	-3.186e-06	-3.186		0.924	0.7265	-2.169e-06	-2.169		0.924	0.7265	-4.287e-06	-4.287
	0.677	0.4795	-3.191e-06	-3.191		0.923	0.7255	-2.137e-06	-2.137		0.923	0.7255	-4.309e-06	-4.309
	0.678	0.4805	-3.182e-06	-3.182		0.922	0.7245	-2.137e-06	-2.137		0.922	0.7245	-4.275e-06	-4.275
	0.679	0.4815	-3.185e-06	-3.185		0.921	0.7235	-2.116e-06	-2.116		0.921	0.7235	-4.29e-06	-4.29
	0.68	0.4825	-3.18e-06	-3.18		0.92	0.7225	-2.117e-06	-2.117		0.92	0.7225	-4.272e-06	-4.272
	0.681	0.4835	-3.195e-06	-3.195		0.919	0.7215	-2.086e-06	-2.086		0.919	0.7215	-4.272e-06	-4.272
	0.682	0.4845	-3.184e-06	-3.184		0.918	0.7205	-2.084e-06	-2.084		0.918	0.7205	-4.266e-06	-4.266
	0.683	0.4855	-3.189e-06	-3.189		0.917	0.7195	-2.075e-06	-2.075		0.917	0.7195	-4.272e-06	-4.272
	0.684	0.4865	-3.183e-06	-3.183		0.916	0.7185	-2.074e-06	-2.074		0.916	0.7185	-4.253e-06	-4.253
	0.685	0.4875	-3.186e-06	-3.186		0.915	0.7175	-2.073e-06	-2.073		0.915	0.7175	-4.269e-06	-4.269
	0.686	0.4885	-3.183e-06	-3.183		0.914	0.7165	-2.073e-06	-2.073		0.914	0.7165	-4.239e-06	-4.239
	0.687	0.4895	-3.178e-06	-3.178		0.913	0.7155	-2.055e-06	-2.055		0.913	0.7155	-4.256e-06	-4.256
	0.688	0.4905	-3.18e-06	-3.18		0.912	0.7145	-2.058e-06	-2.058		0.912	0.7145	-4.23e-06	-4.23
	0.689	0.4915	-3.183e-06	-3.183		0.911	0.7135	-2.031e-06	-2.031		0.911	0.7135	-4.239e-06	-4.239
	0.69	0.4925	-3.174e-06	-3.174		0.91	0.7125	-2.027e-06	-2.027		0.91	0.7125	-4.225e-06	-4.225
	0.691	0.4935	-3.184e-06	-3.184		0.909	0.7115	-2.021e-06	-2.021		0.909	0.7115	-4.227e-06	-4.227
	0.692	0.4945	-3.176e-06	-3.176		0.908	0.7105	-2.023e-06	-2.023		0.908	0.7105	-4.225e-06	-4.225
	0.693	0.4955	-3.179e-06	-3.179		0.907	0.7095	-2.005e-06	-2.005		0.907	0.7095	-4.224e-06	-4.224
	0.694	0.4965	-3.177e-06	-3.177		0.906	0.7085	-2.009e-06	-2.009		0.906	0.7085	-4.224e-06	-4.224
	0.695	0.4975	-3.179e-06	-3.179		0.905	0.7075	-1.988e-06	-1.988		0.905	0.7075	-4.223e-06	-4.223
	0.696	0.4985	-3.176e-06	-3.176		0.904	0.7065	-1.987e-06	-1.987		0.904	0.7065	-4.221e-06	-4.221
	0.697	0.4995	-3.177e-06	-3.177		0.903	0.7055	-1.978e-06	-1.978		0.903	0.7055	-4.223e-06	-4.223
	0.698	0.5005	-3.175e-06	-3.175		0.902	0.7045	-1.979e-06	-1.979		0.902	0.7045	-4.214e-06	-4.214
	0.699	0.5015	-3.177e-06	-3.177		0.901	0.7035	-1.977e-06	-1.977		0.901	0.7035	-4.222e-06	-4.222
	0.7	0.5025	-3.175e-06	-3.175		0.9	0.7025	-1.976e-06	-1.976		0.9	0.7025	-4.198e-06	-4.198
	0.701	0.5035	-3.175e-06	-3.175		0.899	0.7015	-1.975e-06	-1.975		0.899	0.7015	-4.218e-06	-4.218
	0.702	0.5045	-3.175e-06	-3.175		0.898	0.7005	-1.976e-06	-1.976		0.898	0.7005	-4.185e-06	-4.185
	0.703	0.5055	-3.176e-06	-3.176		0.897	0.6995	-1.966e-06	-1.966		0.897	0.6995	-4.202e-06	-4.202
	0.704	0.5065	-3.174e-06	-3.174		0.896	0.6985	-1.975e-06	-1.975		0.896	0.6985	-4.179e-06	-4.179
	0.705	0.5075	-3.174e-06	-3.174		0.895	0.6975	-1.965e-06	-1.965		0.895	0.6975	-4.195e-06	-4.195
	0.706	0.5085	-3.174e-06	-3.174		0.894	0.6965	-1.972e-06	-1.972		0.894	0.6965	-4.177e-06	-4.177
	0.707	0.5095	-3.174e-06	-3.174		0.893	0.6955	-1.956e-06	-1.956		0.893	0.6955	-4.177e-06	-4.177
	0.708	0.5105	-3.174e-06	-3.174		0.892	0.6945	-1.97e-06	-1.97		0.892	0.6945	-4.172e-06	-4.172
	0.709	0.5115	-3.174e-06	-3.174		0.891	0.6935	-1.949e-06	-1.949		0.891	0.6935	-4.175e-06	-4.175
	0.71	0.5125	-3.174e-06	-3.174		0.89	0.6925	-1.97e-06	-1.97		0.89	0.6925	-4.17e-06	-4.17
	0.711	0.5135	-3.175e-06	-3.175		0.889	0.6915	-1.957e-06	-1.957		0.889	0.6915	-4.173e-06	-4.173
	0.712	0.5145	-3.175e-06	-3.175		0.888	0.6905	-1.973e-06	-1.973		0.888	0.6905	-4.158e-06	-4.158
	0.713	0.5155	-3.174e-06	-3.174		0.887	0.6895	-1.959e-06	-1.959		0.887	0.6895	-4.17e-06	-4.17
	0.714	0.5165	-3.174e-06	-3.174		0.886	0.6885	-1.974e-06	-1.974		0.886	0.6885	-4.155e-06	-4.155
	0.715	0.5175	-3.174e-06	-3.174		0.885	0.6875	-1.963e-06	-1.963		0.885	0.6875	-4.16e-06	-4.16
	0.716	0.5185	-3.174e-06	-3.174		0.884	0.6865	-1.975e-06	-1.975		0.884	0.6865	-4.14e-06	-4.14
	0.717	0.5195	-3.174e-06	-3.174		0.883	0.6855	-1.972e-06	-1.972		0.883	0.6855	-4.15e-06	-4.15
	0.718	0.5205	-3.173e-06	-3.173		0.882	0.6845	-1.976e-06	-1.976		0.882	0.6845	-4.139e-06	-4.139
	0.719	0.5215	-3.174e-06	-3.174		0.881	0.6835	-1.974e-06	-1.974		0.881	0.6835	-4.144e-06	-4.144
	0.72	0.5225	-3.174e-06	-3.174		0.88	0.6825	-1.976e-06	-1.976		0.88	0.6825	-4.13e-06	-4.13
	0.721	0.5235	-3.174e-06	-3.174		0.879	0.6815	-1.976e-06	-1.976		0.879	0.6815	-4.133e-06	-4.133
	0.722	0.5245	-3.174e-06	-3.174		0.878	0.6805	-1.976e-06	-1.976		0.878	0.6805	-4.128e-06	-4.128
	0.723	0.5255	-3.174e-06	-3.174		0.877	0.6795	-1.976e-06	-1.976		0.877	0.6795	-4.131e-06	-4.131
	0.724	0.5265	-3.174e-06	-3.174		0.876	0.6785	-1.978e-06	-1.978		0.876	0.6785	-4.128e-06	-4.128
	0.725	0.5275	-3.174e-06	-3.174		0.875	0.6775	-1.977e-06	-1.977		0.875	0.6775	-4.127e-06	-4.127
	0.726	0.5285	-3.173e-06	-3.173		0.874	0.6765	-1.979e-06	-1.979		0.874	0.6765	-4.126e-06	-4.126
	0.727	0.5295	-3.175e-06	-3.175		0.873	0.6755	-1.979e-06	-1.979		0.873	0.6755	-4.126e-06	-4.126
	0.728	0.5305	-3.173e-06	-3.173		0.872	0.6745	-1.985e-06	-1.985		0.872	0.6745	-4.126e-06	-4.126
	0.729	0.5315	-3.174e-06	-3.174		0.871	0.6735	-1.981e-06	-1.981		0.871	0.6735	-4.126e-06	-4.126
	0.73	0.5325	-3.173e-06	-3.173		0.87	0.6725	-1.994e-06	-1.994		0.87	0.6725	-4.126e-06	-4.126
	0.731	0.5335	-3.173e-06	-3.173		0.869	0.6715	-1.988e-06	-1.988		0.869	0.6715	-4.125e-06	-4.125
	0.732	0.5345	-3.173e-06	-3.173		0.868	0.6705	-2.003e-06	-2.003		0.868	0.6705	-4.125e-06	-4.125
	0.733	0.5355	-3.173e-06	-3.173		0.867	0.6695	-1.995e-06	-1.995		0.867	0.6695	-4.126e-06	-4.126
	0.734	0.5365	-3.173e-06	-3.173		0.866	0.6685	-2.011e-06	-2.011		0.866	0.6685	-4.124e-06	-4.124
	0.735	0.5375	-3.174e-06	-3.174		0.865	0.6675	-2.001e-06	-2.001		0.865	0.6675	-4.126e-06	-4.126
	0.736	0.5385	-3.174e-06	-3.174		0.864	0.6665	-2.019e-06	-2.019		0.864	0.6665	-4.124e-06	-4.124
	0.737	0.5395	-3.174e-06	-3.174		0.863	0.6655	-2.011e-06	-2.011		0.863	0.6655	-4.126e-06	-4.126
	0.738	0.5405	-3.173e-06	-3.173		0.862	0.6645	-2.023e-06	-2.023		0.862	0.6645	-4.118e-06	-4.118
	0.739	0.5415	-3.174e-06	-3.174		0.861	0.6635	-2.018e-06	-2.018		0.861	0.6635	-4.126e-06	-4.126
	0.74	0.5425	-3.174e-06	-3.174		0.86	0.6625	-2.024e-06	-2.024		0.86	0.6625	-4.112e-06	-4.112
	0.741	0.5435	-3.174e-06	-3.174		0.859	0.6615	-2.021e-06	-2.021		0.859	0.6615	-4.121e-06	-4.121
	0.742	0.5445	-3.173e-06	-3.173		0.858	0.6605	-2.025e-06	-2.025		0.858	0.6605	-4.109e-06	-4.109
	0.743	0.5455	-3.173e-06	-3.173		0.857	0.6595	-2.024e-06	-2.024		0.857	0.6595	-4.124e-06	-4.124
	0.744	0.5465	-3.172e-06	-3.172		0.856	0.6585	-2.028e-06	-2.028		0.856	0.6585	-4.1e-06	-4.1
	0.745	0.5475	-3.174e-06	-3.174		0.855	0.6575	-2.026e-06	-2.026		0.855	0.6575	-4.116e-06	-4.116
	0.746	0.5485	-3.172e-06	-3.172		0.854	0.6565	-2.034e-06	-2.034		0.854	0.6565	-4.092e-06	-4.092
	0.747	0.5495	-3.173e-06	-3.173		0.853	0.6555	-2.027e-06	-2.027		0.853	0.6555	-4.107e-06	-4.107
	0.748	0.5505	-3.172e-06	-3.172		0.852	0.6545	-2.037e-06	-2.037		0.852	0.6545	-4.085e-06	-4.085
	0.749	0.5515	-3.174e-06	-3.174		0.851	0.6535	-2.032e-06	-2.032		0.851	0.6535	-4.1e-06	-4.1
	0.75	0.5525	-3.172e-06	-3.172		0.85	0.6525	-2.05e-06	-2.05		0.85	0.6525	-4.081e-06	-4.081
	0.751	0.5535	-3.173e-06	-3.173		0.849	0.6515	-2.033e-06	-2.033		0.849	0.6515	-4.087e-06	-4.087
	0.752	0.5545	-3.173e-06	-3.173		0.848	0.6505	-2.058e-06	-2.058		0.848	0.6505	-4.076e-06	-4.076
	0.753	0.5555	-3.174e-06	-3.174		0.847	0.6495	-2.045e-06	-2.045		0.847	0.6495	-4.078e-06	-4.078
	0.754	0.5565	-3.172e-06	-3.172		0.846	0.6485	-2.063e-06	-2.063		0.846	0.6485	-4.065e-06	-4.065
	0.755	0.5575	-3.173e-06	-3.173		0.845	0.6475	-2.051e-06	-2.051		0.845	0.6475	-4.075e-06	-4.075
	0.756	0.5585	-3.171e-06	-3.171		0.844	0.6465	-2.071e-06	-2.071		0.844	0.6465	-4.064e-06	-4.064
	0.757	0.5595	-3.174e-06	-3.174		0.843	0.6455	-2.061e-06	-2.061		0.843	0.6455	-4.072e-06	-4.072
	0.758	0.5605	-3.172e-06	-3.172		0.842	0.6445	-2.072e-06	-2.072		0.842	0.6445	-4.054e-06	-4.054
	0.759	0.5615	-3.174e-06	-3.174		0.841	0.6435	-2.065e-06	-2.065		0.841	0.6435	-4.066e-06	-4.066
	0.76	0.5625	-3.172e-06	-3.172		0.84	0.6425	-2.072e-06	-2.072		0.84	0.6425	-4.048e-06	-4.048
	0.761	0.5635	-3.174e-06	-3.174		0.839	0.6415	-2.069e-06	-2.069		0.839	0.6415	-4.062e-06	-4.062
	0.762	0.5645	-3.171e-06	-3.171		0.838	0.6405	-2.073e-06	-2.073		0.838	0.6405	-4.044e-06	-4.044
	0.763	0.5655	-3.174e-06	-3.174		0.837	0.6395	-2.071e-06	-2.071		0.837	0.6395	-4.055e-06	-4.055
	0.764	0.5665	-3.172e-06	-3.172		0.836	0.6385	-2.074e-06	-2.074		0.836	0.6385	-4.038e-06	-4.038
	0.765	0.5675	-3.174e-06	-3.174		0.835	0.6375	-2.073e-06	-2.073		0.835	0.6375	-4.055e-06	-4.055
	0.766	0.5685	-3.173e-06	-3.173		0.834	0.6365	-2.074e-06	-2.074		0.834	0.6365	-4.037e-06	-4.037
	0.767	0.5695	-3.174e-06	-3.174		0.833	0.6355	-2.073e-06	-2.073		0.833	0.6355	-4.046e-06	-4.046
	0.768	0.5705	-3.173e-06	-3.173		0.832	0.6345	-2.074e-06	-2.074		0.832	0.6345	-4.035e-06	-4.035
	0.769	0.5715	-3.174e-06	-3.174		0.831	0.6335	-2.074e-06	-2.074		0.831	0.6335	-4.046e-06	-4.046
	0.77	0.5725	-3.172e-06	-3.172		0.83	0.6325	-2.074e-06	-2.074		0.83	0.6325	-4.031e-06	-4.031
	0.771	0.5735	-3.174e-06	-3.174		0.829	0.6315	-2.074e-06	-2.074		0.829	0.6315	-4.038e-06	-4.038
	0.772	0.5745	-3.173e-06	-3.173		0.828	0.6305	-2.074e-06	-2.074		0.828	0.6305	-4.03e-06	-4.03
	0.773	0.5755	-3.174e-06	-3.174		0.827	0.6295	-2.074e-06	-2.074		0.827	0.6295	-4.033e-06	-4.033
	0.774	0.5765	-3.173e-06	-3.173		0.826	0.6285	-2.075e-06	-2.075		0.826	0.6285	-4.028e-06	-4.028
	0.775	0.5775	-3.174e-06	-3.174		0.825	0.6275	-2.074e-06	-2.074		0.825	0.6275	-4.032e-06	-4.032
	0.776	0.5785	-3.171e-06	-3.171		0.824	0.6265	-2.075e-06	-2.075		0.824	0.6265	-4.028e-06	-4.028
	0.777	0.5795	-3.173e-06	-3.173		0.823	0.6255	-2.074e-06	-2.074		0.823	0.6255	-4.029e-06	-4.029
	0.778	0.5805	-3.171e-06	-3.171		0.822	0.6245	-2.076e-06	-2.076		0.822	0.6245	-4.028e-06	-4.028
	0.779	0.5815	-3.174e-06	-3.174		0.821	0.6235	-2.075e-06	-2.075		0.821	0.6235	-4.028e-06	-4.028
	0.78	0.5825	-3.171e-06	-3.171		0.82	0.6225	-2.076e-06	-2.076		0.82	0.6225	-4.027e-06	-4.027
	0.781	0.5835	-3.173e-06	-3.173		0.819	0.6215	-2.076e-06	-2.076		0.819	0.6215	-4.028e-06	-4.028
	0.782	0.5845	-3.172e-06	-3.172		0.818	0.6205	-2.078e-06	-2.078		0.818	0.6205	-4.027e-06	-4.027
	0.783	0.5855	-3.174e-06	-3.174		0.817	0.6195	-2.075e-06	-2.075		0.817	0.6195	-4.028e-06	-4.028
	0.784	0.5865	-3.173e-06	-3.173		0.816	0.6185	-2.08e-06	-2.08		0.816	0.6185	-4.027e-06	-4.027
	0.785	0.5875	-3.174e-06	-3.174		0.815	0.6175	-2.076e-06	-2.076		0.815	0.6175	-4.027e-06	-4.027
	0.786	0.5885	-3.174e-06	-3.174		0.814	0.6165	-2.081e-06	-2.081		0.814	0.6165	-4.027e-06	-4.027
	0.787	0.5895	-3.174e-06	-3.174		0.813	0.6155	-2.077e-06	-2.077		0.813	0.6155	-4.028e-06	-4.028
	0.788	0.5905	-3.172e-06	-3.172		0.812	0.6145	-2.087e-06	-2.087		0.812	0.6145	-4.026e-06	-4.026
	0.789	0.5915	-3.174e-06	-3.174		0.811	0.6135	-2.08e-06	-2.08		0.811	0.6135	-4.028e-06	-4.028
	0.79	0.5925	-3.174e-06	-3.174		0.81	0.6125	-2.089e-06	-2.089		0.81	0.6125	-4.024e-06	-4.024
	0.791	0.5935	-3.174e-06	-3.174		0.809	0.6115	-2.081e-06	-2.081		0.809	0.6115	-4.027e-06	-4.027
	0.792	0.5945	-3.173e-06	-3.173		0.808	0.6105	-2.091e-06	-2.091		0.808	0.6105	-4.019e-06	-4.019
	0.793	0.5955	-3.173e-06	-3.173		0.807	0.6095	-2.081e-06	-2.081		0.807	0.6095	-4.026e-06	-4.026
	0.794	0.5965	-3.173e-06	-3.173		0.806	0.6085	-2.096e-06	-2.096		0.806	0.6085	-4.019e-06	-4.019
	0.795	0.5975	-3.174e-06	-3.174		0.805	0.6075	-2.085e-06	-2.085		0.805	0.6075	-4.022e-06	-4.022
	0.796	0.5985	-3.174e-06	-3.174		0.804	0.6065	-2.094e-06	-2.094		0.804	0.6065	-4.001e-06	-4.001
	0.797	0.5995	-3.174e-06	-3.174		0.803	0.6055	-2.089e-06	-2.089		0.803	0.6055	-4.017e-06	-4.017
	0.798	0.6005	-3.174e-06	-3.174		0.802	0.6045	-2.097e-06	-2.097		0.802	0.6045	-3.997e-06	-3.997
	0.799	0.6015	-3.175e-06	-3.175		0.801	0.6035	-2.09e-06	-2.09		0.801	0.6035	-4.008e-06	-4.008
	0.8	0.6025	-3.172e-06	-3.172		0.8	0.6025	-2.106e-06	-2.106		0.8	0.6025	-3.99e-06	-3.99
	0.799	0.6015	-3.063e-06	-3.063		0.799	0.6015	-2.098e-06	-2.098		0.799	0.6015	-4.004e-06	-4.004
	0.798	0.6005	-3.022e-06	-3.022		0.798	0.6005	-2.106e-06	-2.106		0.798	0.6005	-3.987e-06	-3.987
	0.797	0.5995	-2.986e-06	-2.986		0.797	0.5995	-2.1e-06	-2.1		0.797	0.5995	-3.995e-06	-3.995
	0.796	0.5985	-2.978e-06	-2.978		0.796	0.5985	-2.106e-06	-2.106		0.796	0.5985	-3.985e-06	-3.985
	0.795	0.5975	-2.971e-06	-2.971		0.795	0.5975	-2.095e-06	-2.095		0.795	0.5975	-3.99e-06	-3.99
	0.794	0.5965	-2.94e-06	-2.94		0.794	0.5965	-2.108e-06	-2.108		0.794	0.5965	-3.981e-06	-3.981
	0.793	0.5955	-2.936e-06	-2.936		0.793	0.5955	-2.103e-06	-2.103		0.793	0.5955	-3.989e-06	-3.989
	0.792	0.5945	-2.93e-06	-2.93		0.792	0.5945	-2.111e-06	-2.111		0.792	0.5945	-3.98e-06	-3.98
	0.791	0.5935	-2.925e-06	-2.925		0.791	0.5935	-2.101e-06	-2.101		0.791	0.5935	-3.982e-06	-3.982
	0.79	0.5925	-2.901e-06	-2.901		0.79	0.5925	-2.115e-06	-2.115		0.79	0.5925	-3.978e-06	-3.978
	0.789	0.5915	-2.892e-06	-2.892		0.789	0.5915	-2.107e-06	-2.107		0.789	0.5915	-3.98e-06	-3.98
	0.788	0.5905	-2.882e-06	-2.882		0.788	0.5905	-2.118e-06	-2.118		0.788	0.5905	-3.975e-06	-3.975
	0.787	0.5895	-2.881e-06	-2.881		0.787	0.5895	-2.112e-06	-2.112		0.787	0.5895	-3.979e-06	-3.979
	0.786	0.5885	-2.881e-06	-2.881		0.786	0.5885	-2.118e-06	-2.118		0.786	0.5885	-3.972e-06	-3.972
	0.785	0.5875	-2.88e-06	-2.88		0.785	0.5875	-2.113e-06	-2.113		0.785	0.5875	-3.978e-06	-3.978
	0.784	0.5865	-2.88e-06	-2.88		0.784	0.5865	-2.119e-06	-2.119		0.784	0.5865	-3.968e-06	-3.968
	0.783	0.5855	-2.878e-06	-2.878		0.783	0.5855	-2.11e-06	-2.11		0.783	0.5855	-3.976e-06	-3.976
	0.782	0.5845	-2.869e-06	-2.869		0.782	0.5845	-2.117e-06	-2.117		0.782	0.5845	-3.964e-06	-3.964
	0.781	0.5835	-2.86e-06	-2.86		0.781	0.5835	-2.116e-06	-2.116		0.781	0.5835	-3.973e-06	-3.973
	0.78	0.5825	-2.846e-06	-2.846		0.78	0.5825	-2.122e-06	-2.122		0.78	0.5825	-3.962e-06	-3.962
	0.779	0.5815	-2.836e-06	-2.836		0.779	0.5815	-2.112e-06	-2.112		0.779	0.5815	-3.968e-06	-3.968
	0.778	0.5805	-2.828e-06	-2.828		0.778	0.5805	-2.119e-06	-2.119		0.778	0.5805	-3.954e-06	-3.954
	0.777	0.5795	-2.822e-06	-2.822		0.777	0.5795	-2.115e-06	-2.115		0.777	0.5795	-3.963e-06	-3.963
	0.776	0.5785	-2.811e-06	-2.811		0.776	0.5785	-2.122e-06	-2.122		0.776	0.5785	-3.947e-06	-3.947
	0.775	0.5775	-2.801e-06	-2.801		0.775	0.5775	-2.115e-06	-2.115		0.775	0.5775	-3.961e-06	-3.961
	0.774	0.5765	-2.792e-06	-2.792		0.774	0.5765	-2.122e-06	-2.122		0.774	0.5765	-3.948e-06	-3.948
	0.773	0.5755	-2.785e-06	-2.785		0.773	0.5755	-2.117e-06	-2.117		0.773	0.5755	-3.958e-06	-3.958
	0.772	0.5745	-2.783e-06	-2.783		0.772	0.5745	-2.125e-06	-2.125		0.772	0.5745	-3.94e-06	-3.94
	0.771	0.5735	-2.783e-06	-2.783		0.771	0.5735	-2.117e-06	-2.117		0.771	0.5735	-3.948e-06	-3.948
	0.77	0.5725	-2.783e-06	-2.783		0.77	0.5725	-2.123e-06	-2.123		0.77	0.5725	-3.937e-06	-3.937
	0.769	0.5715	-2.782e-06	-2.782		0.769	0.5715	-2.12e-06	-2.12		0.769	0.5715	-3.942e-06	-3.942
	0.768	0.5705	-2.781e-06	-2.781		0.768	0.5705	-2.126e-06	-2.126		0.768	0.5705	-3.934e-06	-3.934
	0.767	0.5695	-2.779e-06	-2.779		0.767	0.5695	-2.119e-06	-2.119		0.767	0.5695	-3.938e-06	-3.938
	0.766	0.5685	-2.765e-06	-2.765		0.766	0.5685	-2.125e-06	-2.125		0.766	0.5685	-3.931e-06	-3.931
	0.765	0.5675	-2.76e-06	-2.76		0.765	0.5675	-2.12e-06	-2.12		0.765	0.5675	-3.934e-06	-3.934
	0.764	0.5665	-2.748e-06	-2.748		0.764	0.5665	-2.126e-06	-2.126		0.764	0.5665	-3.93e-06	-3.93
	0.763	0.5655	-2.743e-06	-2.743		0.763	0.5655	-2.12e-06	-2.12		0.763	0.5655	-3.931e-06	-3.931
	0.762	0.5645	-2.738e-06	-2.738		0.762	0.5645	-2.128e-06	-2.128		0.762	0.5645	-3.93e-06	-3.93
	0.761	0.5635	-2.737e-06	-2.737		0.761	0.5635	-2.124e-06	-2.124		0.761	0.5635	-3.931e-06	-3.931
	0.76	0.5625	-2.735e-06	-2.735		0.76	0.5625	-2.129e-06	-2.129		0.76	0.5625	-3.929e-06	-3.929
	0.759	0.5615	-2.735e-06	-2.735		0.759	0.5615	-2.121e-06	-2.121		0.759	0.5615	-3.93e-06	-3.93
	0.758	0.5605	-2.734e-06	-2.734		0.758	0.5605	-2.127e-06	-2.127		0.758	0.5605	-3.926e-06	-3.926
	0.757	0.5595	-2.733e-06	-2.733		0.757	0.5595	-2.123e-06	-2.123		0.757	0.5595	-3.93e-06	-3.93
	0.756	0.5585	-2.729e-06	-2.729		0.756	0.5585	-2.129e-06	-2.129		0.756	0.5585	-3.918e-06	-3.918
	0.755	0.5575	-2.731e-06	-2.731		0.755	0.5575	-2.121e-06	-2.121		0.755	0.5575	-3.929e-06	-3.929
	0.754	0.5565	-2.721e-06	-2.721		0.754	0.5565	-2.131e-06	-2.131		0.754	0.5565	-3.912e-06	-3.912
	0.753	0.5555	-2.714e-06	-2.714		0.753	0.5555	-2.124e-06	-2.124		0.753	0.5555	-3.927e-06	-3.927
	0.752	0.5545	-2.705e-06	-2.705		0.752	0.5545	-2.134e-06	-2.134		0.752	0.5545	-3.898e-06	-3.898
	0.751	0.5535	-2.702e-06	-2.702		0.751	0.5535	-2.122e-06	-2.122		0.751	0.5535	-3.918e-06	-3.918
	0.75	0.5525	-2.692e-06	-2.692		0.75	0.5525	-2.13e-06	-2.13		0.75	0.5525	-3.892e-06	-3.892
	0.749	0.5515	-2.689e-06	-2.689		0.749	0.5515	-2.126e-06	-2.126		0.749	0.5515	-3.891e-06	-3.891
	0.748	0.5505	-2.687e-06	-2.687		0.748	0.5505	-2.137e-06	-2.137		0.748	0.5505	-3.889e-06	-3.889
	0.747	0.5495	-2.686e-06	-2.686		0.747	0.5495	-2.124e-06	-2.124		0.747	0.5495	-3.887e-06	-3.887
	0.746	0.5485	-2.686e-06	-2.686		0.746	0.5485	-2.132e-06	-2.132		0.746	0.5485	-3.882e-06	-3.882
	0.745	0.5475	-2.685e-06	-2.685		0.745	0.5475	-2.125e-06	-2.125		0.745	0.5475	-3.882e-06	-3.882
	0.744	0.5465	-2.685e-06	-2.685		0.744	0.5465	-2.132e-06	-2.132		0.744	0.5465	-3.876e-06	-3.876
	0.743	0.5455	-2.685e-06	-2.685		0.743	0.5455	-2.125e-06	-2.125		0.743	0.5455	-3.881e-06	-3.881
	0.742	0.5445	-2.683e-06	-2.683		0.742	0.5445	-2.141e-06	-2.141		0.742	0.5445	-3.876e-06	-3.876
	0.741	0.5435	-2.683e-06	-2.683		0.741	0.5435	-2.127e-06	-2.127		0.741	0.5435	-3.878e-06	-3.878
	0.74	0.5425	-2.676e-06	-2.676		0.74	0.5425	-2.135e-06	-2.135		0.74	0.5425	-3.864e-06	-3.864
	0.739	0.5415	-2.676e-06	-2.676		0.739	0.5415	-2.124e-06	-2.124		0.739	0.5415	-3.873e-06	-3.873
	0.738	0.5405	-2.662e-06	-2.662		0.738	0.5405	-2.133e-06	-2.133		0.738	0.5405	-3.853e-06	-3.853
	0.737	0.5395	-2.665e-06	-2.665		0.737	0.5395	-2.127e-06	-2.127		0.737	0.5395	-3.861e-06	-3.861
	0.736	0.5385	-2.651e-06	-2.651		0.736	0.5385	-2.138e-06	-2.138		0.736	0.5385	-3.846e-06	-3.846
	0.735	0.5375	-2.656e-06	-2.656		0.735	0.5375	-2.127e-06	-2.127		0.735	0.5375	-3.853e-06	-3.853
	0.734	0.5365	-2.643e-06	-2.643		0.734	0.5365	-2.134e-06	-2.134		0.734	0.5365	-3.84e-06	-3.84
	0.733	0.5355	-2.641e-06	-2.641		0.733	0.5355	-2.128e-06	-2.128		0.733	0.5355	-3.842e-06	-3.842
	0.732	0.5345	-2.638e-06	-2.638		0.732	0.5345	-2.138e-06	-2.138		0.732	0.5345	-3.835e-06	-3.835
	0.731	0.5335	-2.638e-06	-2.638		0.731	0.5335	-2.126e-06	-2.126		0.731	0.5335	-3.835e-06	-3.835
	0.73	0.5325	-2.638e-06	-2.638		0.73	0.5325	-2.132e-06	-2.132		0.73	0.5325	-3.833e-06	-3.833
	0.729	0.5315	-2.638e-06	-2.638		0.729	0.5315	-2.131e-06	-2.131		0.729	0.5315	-3.833e-06	-3.833
	0.728	0.5305	-2.637e-06	-2.637		0.728	0.5305	-2.141e-06	-2.141		0.728	0.5305	-3.833e-06	-3.833
	0.727	0.5295	-2.636e-06	-2.636		0.727	0.5295	-2.126e-06	-2.126		0.727	0.5295	-3.833e-06	-3.833
	0.726	0.5285	-2.637e-06	-2.637		0.726	0.5285	-2.138e-06	-2.138		0.726	0.5285	-3.832e-06	-3.832
	0.725	0.5275	-2.636e-06	-2.636		0.725	0.5275	-2.13e-06	-2.13		0.725	0.5275	-3.833e-06	-3.833
	0.724	0.5265	-2.634e-06	-2.634		0.724	0.5265	-2.137e-06	-2.137		0.724	0.5265	-3.827e-06	-3.827
	0.723	0.5255	-2.636e-06	-2.636		0.723	0.5255	-2.127e-06	-2.127		0.723	0.5255	-3.832e-06	-3.832
	0.722	0.5245	-2.634e-06	-2.634		0.722	0.5245	-2.135e-06	-2.135		0.722	0.5245	-3.818e-06	-3.818
	0.721	0.5235	-2.634e-06	-2.634		0.721	0.5235	-2.129e-06	-2.129		0.721	0.5235	-3.829e-06	-3.829
	0.72	0.5225	-2.62e-06	-2.62		0.72	0.5225	-2.137e-06	-2.137		0.72	0.5225	-3.807e-06	-3.807
	0.719	0.5215	-2.624e-06	-2.624		0.719	0.5215	-2.125e-06	-2.125		0.719	0.5215	-3.817e-06	-3.817
	0.718	0.5205	-2.613e-06	-2.613		0.718	0.5205	-2.135e-06	-2.135		0.718	0.5205	-3.796e-06	-3.796
	0.717	0.5195	-2.618e-06	-2.618		0.717	0.5195	-2.128e-06	-2.128		0.717	0.5195	-3.802e-06	-3.802
	0.716	0.5185	-2.608e-06	-2.608		0.716	0.5185	-2.142e-06	-2.142		0.716	0.5185	-3.791e-06	-3.791
	0.715	0.5175	-2.619e-06	-2.619		0.715	0.5175	-2.129e-06	-2.129		0.715	0.5175	-3.796e-06	-3.796
	0.714	0.5165	-2.605e-06	-2.605		0.714	0.5165	-2.133e-06	-2.133		0.714	0.5165	-3.787e-06	-3.787
	0.713	0.5155	-2.606e-06	-2.606		0.713	0.5155	-2.128e-06	-2.128		0.713	0.5155	-3.786e-06	-3.786
	0.712	0.5145	-2.599e-06	-2.599		0.712	0.5145	-2.139e-06	-2.139		0.712	0.5145	-3.782e-06	-3.782
	0.711	0.5135	-2.598e-06	-2.598		0.711	0.5135	-2.125e-06	-2.125		0.711	0.5135	-3.784e-06	-3.784
	0.71	0.5125	-2.59e-06	-2.59		0.71	0.5125	-2.141e-06	-2.141		0.71	0.5125	-3.779e-06	-3.779
	0.709	0.5115	-2.588e-06	-2.588		0.709	0.5115	-2.126e-06	-2.126		0.709	0.5115	-3.783e-06	-3.783
	0.708	0.5105	-2.588e-06	-2.588		0.708	0.5105	-2.14e-06	-2.14		0.708	0.5105	-3.769e-06	-3.769
	0.707	0.5095	-2.587e-06	-2.587		0.707	0.5095	-2.124e-06	-2.124		0.707	0.5095	-3.776e-06	-3.776
	0.706	0.5085	-2.587e-06	-2.587		0.706	0.5085	-2.135e-06	-2.135		0.706	0.5085	-3.76e-06	-3.76
	0.705	0.5075	-2.588e-06	-2.588		0.705	0.5075	-2.124e-06	-2.124		0.705	0.5075	-3.765e-06	-3.765
	0.704	0.5065	-2.589e-06	-2.589		0.704	0.5065	-2.14e-06	-2.14		0.704	0.5065	-3.749e-06	-3.749
	0.703	0.5055	-2.588e-06	-2.588		0.703	0.5055	-2.127e-06	-2.127		0.703	0.5055	-3.756e-06	-3.756
	0.702	0.5045	-2.587e-06	-2.587		0.702	0.5045	-2.134e-06	-2.134		0.702	0.5045	-3.742e-06	-3.742
	0.701	0.5035	-2.586e-06	-2.586		0.701	0.5035	-2.128e-06	-2.128		0.701	0.5035	-3.743e-06	-3.743
	0.7	0.5025	-2.586e-06	-2.586		0.7	0.5025	-2.137e-06	-2.137		0.7	0.5025	-3.737e-06	-3.737
	0.699	0.5015	-2.586e-06	-2.586		0.699	0.5015	-2.123e-06	-2.123		0.699	0.5015	-3.737e-06	-3.737
	0.698	0.5005	-2.585e-06	-2.585		0.698	0.5005	-2.135e-06	-2.135		0.698	0.5005	-3.736e-06	-3.736
	0.697	0.4995	-2.586e-06	-2.586		0.697	0.4995	-2.127e-06	-2.127		0.697	0.4995	-3.735e-06	-3.735
	0.696	0.4985	-2.588e-06	-2.588		0.696	0.4985	-2.134e-06	-2.134		0.696	0.4985	-3.735e-06	-3.735
	0.695	0.4975	-2.587e-06	-2.587		0.695	0.4975	-2.126e-06	-2.126		0.695	0.4975	-3.735e-06	-3.735
	0.694	0.4965	-2.587e-06	-2.587		0.694	0.4965	-2.134e-06	-2.134		0.694	0.4965	-3.735e-06	-3.735
	0.693	0.4955	-2.586e-06	-2.586		0.693	0.4955	-2.125e-06	-2.125		0.693	0.4955	-3.735e-06	-3.735
	0.692	0.4945	-2.583e-06	-2.583		0.692	0.4945	-2.134e-06	-2.134		0.692	0.4945	-3.734e-06	-3.734
	0.691	0.4935	-2.582e-06	-2.582		0.691	0.4935	-2.126e-06	-2.126		0.691	0.4935	-3.735e-06	-3.735
	0.69	0.4925	-2.583e-06	-2.583		0.69	0.4925	-2.134e-06	-2.134		0.69	0.4925	-3.731e-06	-3.731
	0.689	0.4915	-2.582e-06	-2.582		0.689	0.4915	-2.125e-06	-2.125		0.689	0.4915	-3.735e-06	-3.735
	0.688	0.4905	-2.567e-06	-2.567		0.688	0.4905	-2.136e-06	-2.136		0.688	0.4905	-3.716e-06	-3.716
	0.687	0.4895	-2.576e-06	-2.576		0.687	0.4895	-2.123e-06	-2.123		0.687	0.4895	-3.729e-06	-3.729
	0.686	0.4885	-2.568e-06	-2.568		0.686	0.4885	-2.131e-06	-2.131		0.686	0.4885	-3.702e-06	-3.702
	0.685	0.4875	-2.559e-06	-2.559		0.685	0.4875	-2.125e-06	-2.125		0.685	0.4875	-3.706e-06	-3.706
	0.684	0.4865	-2.565e-06	-2.565		0.684	0.4865	-2.134e-06	-2.134		0.684	0.4865	-3.698e-06	-3.698
	0.683	0.4855	-2.564e-06	-2.564		0.683	0.4855	-2.124e-06	-2.124		0.683	0.4855	-3.699e-06	-3.699
	0.682	0.4845	-2.558e-06	-2.558		0.682	0.4845	-2.13e-06	-2.13		0.682	0.4845	-3.683e-06	-3.683
	0.681	0.4835	-2.545e-06	-2.545		0.681	0.4835	-2.126e-06	-2.126		0.681	0.4835	-3.686e-06	-3.686
	0.68	0.4825	-2.55e-06	-2.55		0.68	0.4825	-2.131e-06	-2.131		0.68	0.4825	-3.672e-06	-3.672
	0.679	0.4815	-2.548e-06	-2.548		0.679	0.4815	-2.123e-06	-2.123		0.679	0.4815	-3.673e-06	-3.673
	0.678	0.4805	-2.545e-06	-2.545		0.678	0.4805	-2.132e-06	-2.132		0.678	0.4805	-3.663e-06	-3.663
	0.677	0.4795	-2.544e-06	-2.544		0.677	0.4795	-2.125e-06	-2.125		0.677	0.4795	-3.669e-06	-3.669
	0.676	0.4785	-2.543e-06	-2.543		0.676	0.4785	-2.131e-06	-2.131		0.676	0.4785	-3.649e-06	-3.649
	0.675	0.4775	-2.539e-06	-2.539		0.675	0.4775	-2.121e-06	-2.121		0.675	0.4775	-3.648e-06	-3.648
	0.674	0.4765	-2.542e-06	-2.542		0.674	0.4765	-2.13e-06	-2.13		0.674	0.4765	-3.642e-06	-3.642
	0.673	0.4755	-2.541e-06	-2.541		0.673	0.4755	-2.123e-06	-2.123		0.673	0.4755	-3.64e-06	-3.64
	0.672	0.4745	-2.538e-06	-2.538		0.672	0.4745	-2.13e-06	-2.13		0.672	0.4745	-3.639e-06	-3.639
	0.671	0.4735	-2.54e-06	-2.54		0.671	0.4735	-2.122e-06	-2.122		0.671	0.4735	-3.638e-06	-3.638
	0.67	0.4725	-2.54e-06	-2.54		0.67	0.4725	-2.128e-06	-2.128		0.67	0.4725	-3.637e-06	-3.637
	0.669	0.4715	-2.537e-06	-2.537		0.669	0.4715	-2.123e-06	-2.123		0.669	0.4715	-3.637e-06	-3.637
	0.668	0.4705	-2.54e-06	-2.54		0.668	0.4705	-2.13e-06	-2.13		0.668	0.4705	-3.637e-06	-3.637
	0.667	0.4695	-2.538e-06	-2.538		0.667	0.4695	-2.12e-06	-2.12		0.667	0.4695	-3.637e-06	-3.637
	0.666	0.4685	-2.538e-06	-2.538		0.666	0.4685	-2.125e-06	-2.125		0.666	0.4685	-3.635e-06	-3.635
	0.665	0.4675	-2.537e-06	-2.537		0.665	0.4675	-2.122e-06	-2.122		0.665	0.4675	-3.637e-06	-3.637
	0.664	0.4665	-2.54e-06	-2.54		0.664	0.4665	-2.126e-06	-2.126		0.664	0.4665	-3.627e-06	-3.627
	0.663	0.4655	-2.538e-06	-2.538		0.663	0.4655	-2.119e-06	-2.119		0.663	0.4655	-3.635e-06	-3.635
	0.662	0.4645	-2.534e-06	-2.534		0.662	0.4645	-2.126e-06	-2.126		0.662	0.4645	-3.615e-06	-3.615
	0.661	0.4635	-2.538e-06	-2.538		0.661	0.4635	-2.122e-06	-2.122		0.661	0.4635	-3.626e-06	-3.626
	0.66	0.4625	-2.537e-06	-2.537		0.66	0.4625	-2.124e-06	-2.124		0.66	0.4625	-3.601e-06	-3.601
	0.659	0.4615	-2.534e-06	-2.534		0.659	0.4615	-2.122e-06	-2.122		0.659	0.4615	-3.612e-06	-3.612
	0.658	0.4605	-2.535e-06	-2.535		0.658	0.4605	-2.127e-06	-2.127		0.658	0.4605	-3.595e-06	-3.595
	0.657	0.4595	-2.528e-06	-2.528		0.657	0.4595	-2.121e-06	-2.121		0.657	0.4595	-3.593e-06	-3.593
	0.656	0.4585	-2.53e-06	-2.53		0.656	0.4585	-2.127e-06	-2.127		0.656	0.4585	-3.589e-06	-3.589
	0.655	0.4575	-2.527e-06	-2.527		0.655	0.4575	-2.12e-06	-2.12		0.655	0.4575	-3.589e-06	-3.589
	0.654	0.4565	-2.528e-06	-2.528		0.654	0.4565	-2.126e-06	-2.126		0.654	0.4565	-3.584e-06	-3.584
	0.653	0.4555	-2.52e-06	-2.52		0.653	0.4555	-2.118e-06	-2.118		0.653	0.4555	-3.588e-06	-3.588
	0.652	0.4545	-2.53e-06	-2.53		0.652	0.4545	-2.125e-06	-2.125		0.652	0.4545	-3.577e-06	-3.577
	0.651	0.4535	-2.517e-06	-2.517		0.651	0.4535	-2.122e-06	-2.122		0.651	0.4535	-3.583e-06	-3.583
	0.65	0.4525	-2.52e-06	-2.52		0.65	0.4525	-2.126e-06	-2.126		0.65	0.4525	-3.563e-06	-3.563
	0.649	0.4515	-2.512e-06	-2.512		0.649	0.4515	-2.117e-06	-2.117		0.649	0.4515	-3.566e-06	-3.566
	0.648	0.4505	-2.516e-06	-2.516		0.648	0.4505	-2.122e-06	-2.122		0.648	0.4505	-3.549e-06	-3.549
	0.647	0.4495	-2.51e-06	-2.51		0.647	0.4495	-2.117e-06	-2.117		0.647	0.4495	-3.551e-06	-3.551
	0.646	0.4485	-2.512e-06	-2.512		0.646	0.4485	-2.125e-06	-2.125		0.646	0.4485	-3.544e-06	-3.544
	0.645	0.4475	-2.504e-06	-2.504		0.645	0.4475	-2.115e-06	-2.115		0.645	0.4475	-3.542e-06	-3.542
	0.644	0.4465	-2.506e-06	-2.506		0.644	0.4465	-2.122e-06	-2.122		0.644	0.4465	-3.54e-06	-3.54
	0.643	0.4455	-2.497e-06	-2.497		0.643	0.4455	-2.117e-06	-2.117		0.643	0.4455	-3.539e-06	-3.539
	0.642	0.4445	-2.502e-06	-2.502		0.642	0.4445	-2.123e-06	-2.123		0.642	0.4445	-3.536e-06	-3.536
	0.641	0.4435	-2.496e-06	-2.496		0.641	0.4435	-2.116e-06	-2.116		0.641	0.4435	-3.538e-06	-3.538
	0.64	0.4425	-2.5e-06	-2.5		0.64	0.4425	-2.121e-06	-2.121		0.64	0.4425	-3.516e-06	-3.516
	0.639	0.4415	-2.493e-06	-2.493		0.639	0.4415	-2.118e-06	-2.118		0.639	0.4415	-3.528e-06	-3.528
	0.638	0.4405	-2.498e-06	-2.498		0.638	0.4405	-2.124e-06	-2.124		0.638	0.4405	-3.502e-06	-3.502
	0.637	0.4395	-2.492e-06	-2.492		0.637	0.4395	-2.117e-06	-2.117		0.637	0.4395	-3.494e-06	-3.494
	0.636	0.4385	-2.496e-06	-2.496		0.636	0.4385	-2.121e-06	-2.121		0.636	0.4385	-3.491e-06	-3.491
	0.635	0.4375	-2.491e-06	-2.491		0.635	0.4375	-2.112e-06	-2.112		0.635	0.4375	-3.491e-06	-3.491
	0.634	0.4365	-2.494e-06	-2.494		0.634	0.4365	-2.118e-06	-2.118		0.634	0.4365	-3.481e-06	-3.481
	0.633	0.4355	-2.49e-06	-2.49		0.633	0.4355	-2.112e-06	-2.112		0.633	0.4355	-3.487e-06	-3.487
	0.632	0.4345	-2.492e-06	-2.492		0.632	0.4345	-2.121e-06	-2.121		0.632	0.4345	-3.461e-06	-3.461
	0.631	0.4335	-2.489e-06	-2.489		0.631	0.4335	-2.114e-06	-2.114		0.631	0.4335	-3.457e-06	-3.457
	0.63	0.4325	-2.492e-06	-2.492		0.63	0.4325	-2.121e-06	-2.121		0.63	0.4325	-3.446e-06	-3.446
	0.629	0.4315	-2.489e-06	-2.489		0.629	0.4315	-2.108e-06	-2.108		0.629	0.4315	-3.443e-06	-3.443
	0.628	0.4305	-2.491e-06	-2.491		0.628	0.4305	-2.117e-06	-2.117		0.628	0.4305	-3.442e-06	-3.442
	0.627	0.4295	-2.489e-06	-2.489		0.627	0.4295	-2.112e-06	-2.112		0.627	0.4295	-3.442e-06	-3.442
	0.626	0.4285	-2.491e-06	-2.491		0.626	0.4285	-2.12e-06	-2.12		0.626	0.4285	-3.435e-06	-3.435
	0.625	0.4275	-2.489e-06	-2.489		0.625	0.4275	-2.108e-06	-2.108		0.625	0.4275	-3.436e-06	-3.436
	0.624	0.4265	-2.491e-06	-2.491		0.624	0.4265	-2.116e-06	-2.116		0.624	0.4265	-3.407e-06	-3.407
	0.623	0.4255	-2.489e-06	-2.489		0.623	0.4255	-2.113e-06	-2.113		0.623	0.4255	-3.398e-06	-3.398
	0.622	0.4245	-2.49e-06	-2.49		0.622	0.4245	-2.118e-06	-2.118		0.622	0.4245	-3.39e-06	-3.39
	0.621	0.4235	-2.489e-06	-2.489		0.621	0.4235	-2.11e-06	-2.11		0.621	0.4235	-3.39e-06	-3.39
	0.62	0.4225	-2.491e-06	-2.491		0.62	0.4225	-2.113e-06	-2.113		0.62	0.4225	-3.37e-06	-3.37
	0.619	0.4215	-2.489e-06	-2.489		0.619	0.4215	-2.11e-06	-2.11		0.619	0.4215	-3.362e-06	-3.362
	0.618	0.4205	-2.491e-06	-2.491		0.618	0.4205	-2.116e-06	-2.116		0.618	0.4205	-3.348e-06	-3.348
	0.617	0.4195	-2.489e-06	-2.489		0.617	0.4195	-2.107e-06	-2.107		0.617	0.4195	-3.345e-06	-3.345
	0.616	0.4185	-2.491e-06	-2.491		0.616	0.4185	-2.117e-06	-2.117		0.616	0.4185	-3.344e-06	-3.344
	0.615	0.4175	-2.489e-06	-2.489		0.615	0.4175	-2.108e-06	-2.108		0.615	0.4175	-3.344e-06	-3.344
	0.614	0.4165	-2.491e-06	-2.491		0.614	0.4165	-2.115e-06	-2.115		0.614	0.4165	-3.329e-06	-3.329
	0.613	0.4155	-2.489e-06	-2.489		0.613	0.4155	-2.103e-06	-2.103		0.613	0.4155	-3.324e-06	-3.324
	0.612	0.4145	-2.49e-06	-2.49		0.612	0.4145	-2.115e-06	-2.115		0.612	0.4145	-3.291e-06	-3.291
	0.611	0.4135	-2.489e-06	-2.489		0.611	0.4135	-2.107e-06	-2.107		0.611	0.4135	-3.283e-06	-3.283
	0.61	0.4125	-2.49e-06	-2.49		0.61	0.4125	-2.114e-06	-2.114		0.61	0.4125	-3.256e-06	-3.256
	0.609	0.4115	-2.489e-06	-2.489		0.609	0.4115	-2.104e-06	-2.104		0.609	0.4115	-3.247e-06	-3.247
	0.608	0.4105	-2.49e-06	-2.49		0.608	0.4105	-2.113e-06	-2.113		0.608	0.4105	-3.246e-06	-3.246
	0.607	0.4095	-2.489e-06	-2.489		0.607	0.4095	-2.105e-06	-2.105		0.607	0.4095	-3.245e-06	-3.245
	0.606	0.4085	-2.49e-06	-2.49		0.606	0.4085	-2.112e-06	-2.112		0.606	0.4085	-3.215e-06	-3.215
	0.605	0.4075	-2.489e-06	-2.489		0.605	0.4075	-2.102e-06	-2.102		0.605	0.4075	-3.201e-06	-3.201
	0.604	0.4065	-2.49e-06	-2.49		0.604	0.4065	-2.109e-06	-2.109		0.604	0.4065	-3.186e-06	-3.186
	0.603	0.4055	-2.489e-06	-2.489		0.603	0.4055	-2.102e-06	-2.102		0.603	0.4055	-3.176e-06	-3.176
	0.602	0.4045	-2.49e-06	-2.49		0.602	0.4045	-2.109e-06	-2.109		0.602	0.4045	-3.153e-06	-3.153
	0.601	0.4035	-2.489e-06	-2.489		0.601	0.4035	-2.102e-06	-2.102		0.601	0.4035	-3.149e-06	-3.149
	0.6	0.4025	-2.49e-06	-2.49		0.6	0.4025	-2.108e-06	-2.108		0.6	0.4025	-3.12e-06	-3.12
	0.599	0.4015	-2.488e-06	-2.488		0.599	0.4015	-2.1e-06	-2.1		0.599	0.4015	-3.1e-06	-3.1
	0.598	0.4005	-2.49e-06	-2.49		0.598	0.4005	-2.107e-06	-2.107		0.598	0.4005	-3.071e-06	-3.071
	0.597	0.3995	-2.488e-06	-2.488		0.597	0.3995	-2.099e-06	-2.099		0.597	0.3995	-3.055e-06	-3.055
	0.596	0.3985	-2.49e-06	-2.49		0.596	0.3985	-2.105e-06	-2.105		0.596	0.3985	-3.046e-06	-3.046
	0.595	0.3975	-2.488e-06	-2.488		0.595	0.3975	-2.096e-06	-2.096		0.595	0.3975	-3.038e-06	-3.038
	0.594	0.3965	-2.489e-06	-2.489		0.594	0.3965	-2.104e-06	-2.104		0.594	0.3965	-3.005e-06	-3.005
	0.593	0.3955	-2.488e-06	-2.488		0.593	0.3955	-2.091e-06	-2.091		0.593	0.3955	-2.997e-06	-2.997
	0.592	0.3945	-2.49e-06	-2.49		0.592	0.3945	-2.106e-06	-2.106		0.592	0.3945	-2.969e-06	-2.969
	0.591	0.3935	-2.487e-06	-2.487		0.591	0.3935	-2.092e-06	-2.092		0.591	0.3935	-2.954e-06	-2.954
	0.59	0.3925	-2.49e-06	-2.49		0.59	0.3925	-2.102e-06	-2.102		0.59	0.3925	-2.951e-06	-2.951
	0.589	0.3915	-2.486e-06	-2.486		0.589	0.3915	-2.093e-06	-2.093		0.589	0.3915	-2.941e-06	-2.941
	0.588	0.3905	-2.489e-06	-2.489		0.588	0.3905	-2.106e-06	-2.106		0.588	0.3905	-2.903e-06	-2.903
	0.587	0.3895	-2.486e-06	-2.486		0.587	0.3895	-2.091e-06	-2.091		0.587	0.3895	-2.874e-06	-2.874
	0.586	0.3885	-2.487e-06	-2.487		0.586	0.3885	-2.101e-06	-2.101		0.586	0.3885	-2.856e-06	-2.856
	0.585	0.3875	-2.486e-06	-2.486		0.585	0.3875	-2.09e-06	-2.09		0.585	0.3875	-2.853e-06	-2.853
	0.584	0.3865	-2.489e-06	-2.489		0.584	0.3865	-2.097e-06	-2.097		0.584	0.3865	-2.816e-06	-2.816
	0.583	0.3855	-2.484e-06	-2.484		0.583	0.3855	-2.091e-06	-2.091		0.583	0.3855	-2.802e-06	-2.802
	0.582	0.3845	-2.488e-06	-2.488		0.582	0.3845	-2.101e-06	-2.101		0.582	0.3845	-2.769e-06	-2.769
	0.581	0.3835	-2.482e-06	-2.482		0.581	0.3835	-2.089e-06	-2.089		0.581	0.3835	-2.758e-06	-2.758
	0.58	0.3825	-2.485e-06	-2.485		0.58	0.3825	-2.097e-06	-2.097		0.58	0.3825	-2.727e-06	-2.727
	0.579	0.3815	-2.483e-06	-2.483		0.579	0.3815	-2.086e-06	-2.086		0.579	0.3815	-2.709e-06	-2.709
	0.578	0.3805	-2.483e-06	-2.483		0.578	0.3805	-2.094e-06	-2.094		0.578	0.3805	-2.677e-06	-2.677
	0.577	0.3795	-2.479e-06	-2.479		0.577	0.3795	-2.084e-06	-2.084		0.577	0.3795	-2.66e-06	-2.66
	0.576	0.3785	-2.483e-06	-2.483		0.576	0.3785	-2.093e-06	-2.093		0.576	0.3785	-2.635e-06	-2.635
	0.575	0.3775	-2.48e-06	-2.48		0.575	0.3775	-2.085e-06	-2.085		0.575	0.3775	-2.614e-06	-2.614
	0.574	0.3765	-2.48e-06	-2.48		0.574	0.3765	-2.092e-06	-2.092		0.574	0.3765	-2.586e-06	-2.586
	0.573	0.3755	-2.473e-06	-2.473		0.573	0.3755	-2.083e-06	-2.083		0.573	0.3755	-2.564e-06	-2.564
	0.572	0.3745	-2.48e-06	-2.48		0.572	0.3745	-2.091e-06	-2.091		0.572	0.3745	-2.559e-06	-2.559
	0.571	0.3735	-2.471e-06	-2.471		0.571	0.3735	-2.082e-06	-2.082		0.571	0.3735	-2.531e-06	-2.531
	0.57	0.3725	-2.475e-06	-2.475		0.57	0.3725	-2.091e-06	-2.091		0.57	0.3725	-2.487e-06	-2.487
	0.569	0.3715	-2.472e-06	-2.472		0.569	0.3715	-2.083e-06	-2.083		0.569	0.3715	-2.466e-06	-2.466
	0.568	0.3705	-2.474e-06	-2.474		0.568	0.3705	-2.088e-06	-2.088		0.568	0.3705	-2.444e-06	-2.444
	0.567	0.3695	-2.471e-06	-2.471		0.567	0.3695	-2.08e-06	-2.08		0.567	0.3695	-2.418e-06	-2.418
	0.566	0.3685	-2.472e-06	-2.472		0.566	0.3685	-2.087e-06	-2.087		0.566	0.3685	-2.388e-06	-2.388
	0.565	0.3675	-2.462e-06	-2.462		0.565	0.3675	-2.08e-06	-2.08		0.565	0.3675	-2.368e-06	-2.368
	0.564	0.3665	-2.469e-06	-2.469		0.564	0.3665	-2.085e-06	-2.085		0.564	0.3665	-2.338e-06	-2.338
	0.563	0.3655	-2.461e-06	-2.461		0.563	0.3655	-2.08e-06	-2.08		0.563	0.3655	-2.312e-06	-2.312
	0.562	0.3645	-2.466e-06	-2.466		0.562	0.3645	-2.086e-06	-2.086		0.562	0.3645	-2.276e-06	-2.276
	0.561	0.3635	-2.46e-06	-2.46		0.561	0.3635	-2.078e-06	-2.078		0.561	0.3635	-2.263e-06	-2.263
	0.56	0.3625	-2.464e-06	-2.464		0.56	0.3625	-2.084e-06	-2.084		0.56	0.3625	-2.217e-06	-2.217
	0.559	0.3615	-2.455e-06	-2.455		0.559	0.3615	-2.077e-06	-2.077		0.559	0.3615	-2.189e-06	-2.189
	0.558	0.3605	-2.461e-06	-2.461		0.558	0.3605	-2.081e-06	-2.081		0.558	0.3605	-2.173e-06	-2.173
	0.557	0.3595	-2.452e-06	-2.452		0.557	0.3595	-2.078e-06	-2.078		0.557	0.3595	-2.156e-06	-2.156
	0.556	0.3585	-2.461e-06	-2.461		0.556	0.3585	-2.085e-06	-2.085		0.556	0.3585	-2.1e-06	-2.1
	0.555	0.3575	-2.447e-06	-2.447		0.555	0.3575	-2.078e-06	-2.078		0.555	0.3575	-2.075e-06	-2.075
	0.554	0.3565	-2.46e-06	-2.46		0.554	0.3565	-2.081e-06	-2.081		0.554	0.3565	-2.048e-06	-2.048
	0.553	0.3555	-2.448e-06	-2.448		0.553	0.3555	-2.078e-06	-2.078		0.553	0.3555	-2.022e-06	-2.022
	0.552	0.3545	-2.457e-06	-2.457		0.552	0.3545	-2.081e-06	-2.081		0.552	0.3545	-1.985e-06	-1.985
	0.551	0.3535	-2.446e-06	-2.446		0.551	0.3535	-2.076e-06	-2.076		0.551	0.3535	-1.96e-06	-1.96
	0.55	0.3525	-2.456e-06	-2.456		0.55	0.3525	-2.084e-06	-2.084		0.55	0.3525	-1.921e-06	-1.921
	0.549	0.3515	-2.445e-06	-2.445		0.549	0.3515	-2.077e-06	-2.077		0.549	0.3515	-1.884e-06	-1.884
	0.548	0.3505	-2.45e-06	-2.45		0.548	0.3505	-2.079e-06	-2.079		0.548	0.3505	-1.86e-06	-1.86
	0.547	0.3495	-2.446e-06	-2.446		0.547	0.3495	-2.076e-06	-2.076		0.547	0.3495	-1.829e-06	-1.829
	0.546	0.3485	-2.451e-06	-2.451		0.546	0.3485	-2.079e-06	-2.079		0.546	0.3485	-1.792e-06	-1.792
	0.545	0.3475	-2.441e-06	-2.441		0.545	0.3475	-2.076e-06	-2.076		0.545	0.3475	-1.782e-06	-1.782
	0.544	0.3465	-2.45e-06	-2.45		0.544	0.3465	-2.079e-06	-2.079		0.544	0.3465	-1.735e-06	-1.735
	0.543	0.3455	-2.442e-06	-2.442		0.543	0.3455	-2.076e-06	-2.076		0.543	0.3455	-1.692e-06	-1.692
	0.542	0.3445	-2.444e-06	-2.444		0.542	0.3445	-2.079e-06	-2.079		0.542	0.3445	-1.664e-06	-1.664
	0.541	0.3435	-2.44e-06	-2.44		0.541	0.3435	-2.074e-06	-2.074		0.541	0.3435	-1.633e-06	-1.633
	0.54	0.3425	-2.447e-06	-2.447		0.54	0.3425	-2.076e-06	-2.076		0.54	0.3425	-1.593e-06	-1.593
	0.539	0.3415	-2.439e-06	-2.439		0.539	0.3415	-2.074e-06	-2.074		0.539	0.3415	-1.548e-06	-1.548
	0.538	0.3405	-2.442e-06	-2.442		0.538	0.3405	-2.077e-06	-2.077		0.538	0.3405	-1.506e-06	-1.506
	0.537	0.3395	-2.44e-06	-2.44		0.537	0.3395	-2.075e-06	-2.075		0.537	0.3395	-1.488e-06	-1.488
	0.536	0.3385	-2.442e-06	-2.442		0.536	0.3385	-2.077e-06	-2.077		0.536	0.3385	-1.437e-06	-1.437
	0.535	0.3375	-2.438e-06	-2.438		0.535	0.3375	-2.074e-06	-2.074		0.535	0.3375	-1.396e-06	-1.396
	0.534	0.3365	-2.44e-06	-2.44		0.534	0.3365	-2.077e-06	-2.077		0.534	0.3365	-1.373e-06	-1.373
	0.533	0.3355	-2.438e-06	-2.438		0.533	0.3355	-2.075e-06	-2.075		0.533	0.3355	-1.322e-06	-1.322
	0.532	0.3345	-2.438e-06	-2.438		0.532	0.3345	-2.076e-06	-2.076		0.532	0.3345	-1.283e-06	-1.283
	0.531	0.3335	-2.437e-06	-2.437		0.531	0.3335	-2.075e-06	-2.075		0.531	0.3335	-1.245e-06	-1.245
	0.53	0.3325	-2.438e-06	-2.438		0.53	0.3325	-2.076e-06	-2.076		0.53	0.3325	-1.205e-06	-1.205
	0.529	0.3315	-2.433e-06	-2.433		0.529	0.3315	-2.074e-06	-2.074		0.529	0.3315	-1.163e-06	-1.163
	0.528	0.3305	-2.438e-06	-2.438		0.528	0.3305	-2.076e-06	-2.076		0.528	0.3305	-1.114e-06	-1.114
	0.527	0.3295	-2.433e-06	-2.433		0.527	0.3295	-2.075e-06	-2.075		0.527	0.3295	-1.089e-06	-1.089
	0.526	0.3285	-2.434e-06	-2.434		0.526	0.3285	-2.076e-06	-2.076		0.526	0.3285	-1.028e-06	-1.028
	0.525	0.3275	-2.432e-06	-2.432		0.525	0.3275	-2.074e-06	-2.074		0.525	0.3275	-1.001e-06	-1.001
	0.524	0.3265	-2.438e-06	-2.438		0.524	0.3265	-2.076e-06	-2.076		0.524	0.3265	-9.564e-07	-0.9564
	0.523	0.3255	-2.428e-06	-2.428		0.523	0.3255	-2.074e-06	-2.074		0.523	0.3255	-9.037e-07	-0.9037
	0.522	0.3245	-2.433e-06	-2.433		0.522	0.3245	-2.075e-06	-2.075		0.522	0.3245	-8.615e-07	-0.8615
	0.521	0.3235	-2.428e-06	-2.428		0.521	0.3235	-2.074e-06	-2.074		0.521	0.3235	-8.107e-07	-0.8107
	0.52	0.3225	-2.431e-06	-2.431		0.52	0.3225	-2.075e-06	-2.075		0.52	0.3225	-7.614e-07	-0.7614
	0.519	0.3215	-2.428e-06	-2.428		0.519	0.3215	-2.074e-06	-2.074		0.519	0.3215	-7.091e-07	-0.7091
	0.518	0.3205	-2.431e-06	-2.431		0.518	0.3205	-2.075e-06	-2.075		0.518	0.3205	-6.627e-07	-0.6627
	0.517	0.3195	-2.425e-06	-2.425		0.517	0.3195	-2.074e-06	-2.074		0.517	0.3195	-6.126e-07	-0.6126
	0.516	0.3185	-2.429e-06	-2.429		0.516	0.3185	-2.075e-06	-2.075		0.516	0.3185	-5.642e-07	-0.5642
	0.515	0.3175	-2.421e-06	-2.421		0.515	0.3175	-2.074e-06	-2.074		0.515	0.3175	-5.129e-07	-0.5129
	0.514	0.3165	-2.428e-06	-2.428		0.514	0.3165	-2.075e-06	-2.075		0.514	0.3165	-4.514e-07	-0.4514
	0.513	0.3155	-2.418e-06	-2.418		0.513	0.3155	-2.074e-06	-2.074		0.513	0.3155	-4.071e-07	-0.4071
	0.512	0.3145	-2.424e-06	-2.424		0.512	0.3145	-2.074e-06	-2.074		0.512	0.3145	-3.39e-07	-0.339
	0.511	0.3135	-2.419e-06	-2.419		0.511	0.3135	-2.074e-06	-2.074		0.511	0.3135	-2.971e-07	-0.2971
	0.51	0.3125	-2.425e-06	-2.425		0.51	0.3125	-2.074e-06	-2.074		0.51	0.3125	-2.323e-07	-0.2323
	0.509	0.3115	-2.414e-06	-2.414		0.509	0.3115	-2.074e-06	-2.074		0.509	0.3115	-1.857e-07	-0.1857
	0.508	0.3105	-2.418e-06	-2.418		0.508	0.3105	-2.075e-06	-2.075		0.508	0.3105	-1.136e-07	-0.1136
	0.507	0.3095	-2.41e-06	-2.41		0.507	0.3095	-2.074e-06	-2.074		0.507	0.3095	-5.312e-08	-0.05312
	0.506	0.3085	-2.417e-06	-2.417		0.506	0.3085	-2.074e-06	-2.074		0.506	0.3085	5.288e-08	0.05288
	0.505	0.3075	-2.411e-06	-2.411		0.505	0.3075	-2.074e-06	-2.074		0.505	0.3075	1.208e-07	0.1208
	0.504	0.3065	-2.417e-06	-2.417		0.504	0.3065	-2.074e-06	-2.074		0.504	0.3065	1.792e-07	0.1792
	0.503	0.3055	-2.406e-06	-2.406		0.503	0.3055	-2.074e-06	-2.074		0.503	0.3055	2.637e-07	0.2637
	0.502	0.3045	-2.415e-06	-2.415		0.502	0.3045	-2.074e-06	-2.074		0.502	0.3045	3.408e-07	0.3408
	0.501	0.3035	-2.406e-06	-2.406		0.501	0.3035	-2.073e-06	-2.073		0.501	0.3035	4.096e-07	0.4096
	0.5	0.3025	-2.413e-06	-2.413		0.5	0.3025	-2.074e-06	-2.074		0.5	0.3025	4.92e-07	0.492
	0.499	0.3015	-2.403e-06	-2.403		0.499	0.3015	-2.073e-06	-2.073		0.499	0.3015	5.629e-07	0.5629
	0.498	0.3005	-2.413e-06	-2.413		0.498	0.3005	-2.074e-06	-2.074		0.498	0.3005	6.583e-07	0.6583
	0.497	0.2995	-2.402e-06	-2.402		0.497	0.2995	-2.074e-06	-2.074		0.497	0.2995	7.412e-07	0.7412
	0.496	0.2985	-2.41e-06	-2.41		0.496	0.2985	-2.074e-06	-2.074		0.496	0.2985	8.393e-07	0.8393
	0.495	0.2975	-2.398e-06	-2.398		0.495	0.2975	-2.073e-06	-2.073		0.495	0.2975	9.353e-07	0.9353
	0.494	0.2965	-2.405e-06	-2.405		0.494	0.2965	-2.074e-06	-2.074		0.494	0.2965	1.038e-06	1.038
	0.493	0.2955	-2.396e-06	-2.396		0.493	0.2955	-2.073e-06	-2.073		0.493	0.2955	1.138e-06	1.138
	0.492	0.2945	-2.407e-06	-2.407		0.492	0.2945	-2.074e-06	-2.074		0.492	0.2945	1.245e-06	1.245
	0.491	0.2935	-2.394e-06	-2.394		0.491	0.2935	-2.074e-06	-2.074		0.491	0.2935	1.348e-06	1.348
	0.49	0.2925	-2.406e-06	-2.406		0.49	0.2925	-2.074e-06	-2.074		0.49	0.2925	1.475e-06	1.475
	0.489	0.2915	-2.395e-06	-2.395		0.489	0.2915	-2.073e-06	-2.073		0.489	0.2915	1.593e-06	1.593
	0.488	0.2905	-2.404e-06	-2.404		0.488	0.2905	-2.073e-06	-2.073		0.488	0.2905	1.713e-06	1.713
	0.487	0.2895	-2.393e-06	-2.393		0.487	0.2895	-2.073e-06	-2.073		0.487	0.2895	1.849e-06	1.849
	0.486	0.2885	-2.406e-06	-2.406		0.486	0.2885	-2.074e-06	-2.074		0.486	0.2885	1.974e-06	1.974
	0.485	0.2875	-2.393e-06	-2.393		0.485	0.2875	-2.073e-06	-2.073		0.485	0.2875	2.097e-06	2.097
	0.484	0.2865	-2.4e-06	-2.4		0.484	0.2865	-2.073e-06	-2.073		0.484	0.2865	2.23e-06	2.23
	0.483	0.2855	-2.393e-06	-2.393		0.483	0.2855	-2.073e-06	-2.073		0.483	0.2855	2.372e-06	2.372
	0.482	0.2845	-2.399e-06	-2.399		0.482	0.2845	-2.074e-06	-2.074		0.482	0.2845	2.505e-06	2.505
	0.481	0.2835	-2.392e-06	-2.392		0.481	0.2835	-2.073e-06	-2.073		0.481	0.2835	2.649e-06	2.649
	0.48	0.2825	-2.396e-06	-2.396		0.48	0.2825	-2.074e-06	-2.074		0.48	0.2825	2.793e-06	2.793
	0.479	0.2815	-2.392e-06	-2.392		0.479	0.2815	-2.074e-06	-2.074		0.479	0.2815	2.923e-06	2.923
	0.478	0.2805	-2.396e-06	-2.396		0.478	0.2805	-2.073e-06	-2.073		0.478	0.2805	3.068e-06	3.068
	0.477	0.2795	-2.394e-06	-2.394		0.477	0.2795	-2.073e-06	-2.073		0.477	0.2795	3.229e-06	3.229
	0.476	0.2785	-2.391e-06	-2.391		0.476	0.2785	-2.073e-06	-2.073		0.476	0.2785	3.372e-06	3.372
	0.475	0.2775	-2.394e-06	-2.394		0.475	0.2775	-2.073e-06	-2.073		0.475	0.2775	3.52e-06	3.52
	0.474	0.2765	-2.392e-06	-2.392		0.474	0.2765	-2.074e-06	-2.074		0.474	0.2765	3.665e-06	3.665
	0.473	0.2755	-2.394e-06	-2.394		0.473	0.2755	-2.074e-06	-2.074		0.473	0.2755	3.816e-06	3.816
	0.472	0.2745	-2.391e-06	-2.391		0.472	0.2745	-2.074e-06	-2.074		0.472	0.2745	3.964e-06	3.964
	0.471	0.2735	-2.392e-06	-2.392		0.471	0.2735	-2.073e-06	-2.073		0.471	0.2735	4.107e-06	4.107
	0.47	0.2725	-2.392e-06	-2.392		0.47	0.2725	-2.073e-06	-2.073		0.47	0.2725	4.255e-06	4.255
	0.469	0.2715	-2.392e-06	-2.392		0.469	0.2715	-2.074e-06	-2.074		0.469	0.2715	4.408e-06	4.408
	0.468	0.2705	-2.391e-06	-2.391		0.468	0.2705	-2.074e-06	-2.074		0.468	0.2705	4.544e-06	4.544
	0.467	0.2695	-2.394e-06	-2.394		0.467	0.2695	-2.073e-06	-2.073		0.467	0.2695	4.691e-06	4.691
	0.466	0.2685	-2.394e-06	-2.394		0.466	0.2685	-2.073e-06	-2.073		0.466	0.2685	4.83e-06	4.83
	0.465	0.2675	-2.391e-06	-2.391		0.465	0.2675	-2.073e-06	-2.073		0.465	0.2675	4.973e-06	4.973
	0.464	0.2665	-2.394e-06	-2.394		0.464	0.2665	-2.073e-06	-2.073		0.464	0.2665	5.111e-06	5.111
	0.463	0.2655	-2.394e-06	-2.394		0.463	0.2655	-2.074e-06	-2.074		0.463	0.2655	5.241e-06	5.241
	0.462	0.2645	-2.392e-06	-2.392		0.462	0.2645	-2.074e-06	-2.074		0.462	0.2645	5.381e-06	5.381
	0.461	0.2635	-2.391e-06	-2.391		0.461	0.2635	-2.073e-06	-2.073		0.461	0.2635	5.512e-06	5.512
	0.46	0.2625	-2.393e-06	-2.393		0.46	0.2625	-2.073e-06	-2.073		0.46	0.2625	5.631e-06	5.631
	0.459	0.2615	-2.392e-06	-2.392		0.459	0.2615	-2.073e-06	-2.073		0.459	0.2615	5.765e-06	5.765
	0.458	0.2605	-2.393e-06	-2.393		0.458	0.2605	-2.074e-06	-2.074		0.458	0.2605	5.884e-06	5.884
	0.457	0.2595	-2.391e-06	-2.391		0.457	0.2595	-2.073e-06	-2.073		0.457	0.2595	6.009e-06	6.009
	0.456	0.2585	-2.393e-06	-2.393		0.456	0.2585	-2.074e-06	-2.074		0.456	0.2585	6.116e-06	6.116
	0.455	0.2575	-2.393e-06	-2.393		0.455	0.2575	-2.073e-06	-2.073		0.455	0.2575	6.243e-06	6.243
	0.454	0.2565	-2.392e-06	-2.392		0.454	0.2565	-2.073e-06	-2.073		0.454	0.2565	6.357e-06	6.357
	0.453	0.2555	-2.391e-06	-2.391		0.453	0.2555	-2.072e-06	-2.072		0.453	0.2555	6.468e-06	6.468
	0.452	0.2545	-2.392e-06	-2.392		0.452	0.2545	-2.073e-06	-2.073		0.452	0.2545	6.578e-06	6.578
	0.451	0.2535	-2.393e-06	-2.393		0.451	0.2535	-2.073e-06	-2.073		0.451	0.2535	6.695e-06	6.695
	0.45	0.2525	-2.392e-06	-2.392		0.45	0.2525	-2.073e-06	-2.073		0.45	0.2525	6.791e-06	6.791
	0.449	0.2515	-2.39e-06	-2.39		0.449	0.2515	-2.071e-06	-2.071		0.449	0.2515	6.905e-06	6.905
	0.448	0.2505	-2.391e-06	-2.391		0.448	0.2505	-2.073e-06	-2.073		0.448	0.2505	7.003e-06	7.003
	0.447	0.2495	-2.391e-06	-2.391		0.447	0.2495	-2.073e-06	-2.073		0.447	0.2495	7.112e-06	7.112
	0.446	0.2485	-2.388e-06	-2.388		0.446	0.2485	-2.073e-06	-2.073		0.446	0.2485	7.203e-06	7.203
	0.445	0.2475	-2.392e-06	-2.392		0.445	0.2475	-2.071e-06	-2.071		0.445	0.2475	7.313e-06	7.313
	0.444	0.2465	-2.391e-06	-2.391		0.444	0.2465	-2.073e-06	-2.073		0.444	0.2465	7.406e-06	7.406
	0.443	0.2455	-2.392e-06	-2.392		0.443	0.2455	-2.072e-06	-2.072		0.443	0.2455	7.506e-06	7.506
	0.442	0.2445	-2.385e-06	-2.385		0.442	0.2445	-2.073e-06	-2.073		0.442	0.2445	7.587e-06	7.587
	0.441	0.2435	-2.392e-06	-2.392		0.441	0.2435	-2.072e-06	-2.072		0.441	0.2435	7.683e-06	7.683
	0.44	0.2425	-2.39e-06	-2.39		0.44	0.2425	-2.073e-06	-2.073		0.44	0.2425	7.762e-06	7.762
	0.439	0.2415	-2.39e-06	-2.39		0.439	0.2415	-2.071e-06	-2.071		0.439	0.2415	7.858e-06	7.858
	0.438	0.2405	-2.384e-06	-2.384		0.438	0.2405	-2.072e-06	-2.072		0.438	0.2405	7.931e-06	7.931
	0.437	0.2395	-2.39e-06	-2.39		0.437	0.2395	-2.07e-06	-2.07		0.437	0.2395	8e-06	8
	0.436	0.2385	-2.385e-06	-2.385		0.436	0.2385	-2.073e-06	-2.073		0.436	0.2385	8.078e-06	8.078
	0.435	0.2375	-2.389e-06	-2.389		0.435	0.2375	-2.072e-06	-2.072		0.435	0.2375	8.15e-06	8.15
	0.434	0.2365	-2.381e-06	-2.381		0.434	0.2365	-2.072e-06	-2.072		0.434	0.2365	8.204e-06	8.204
	0.433	0.2355	-2.381e-06	-2.381		0.433	0.2355	-2.069e-06	-2.069		0.433	0.2355	8.273e-06	8.273
	0.432	0.2345	-2.374e-06	-2.374		0.432	0.2345	-2.073e-06	-2.073		0.432	0.2345	8.326e-06	8.326
	0.431	0.2335	-2.378e-06	-2.378		0.431	0.2335	-2.07e-06	-2.07		0.431	0.2335	8.375e-06	8.375
	0.43	0.2325	-2.373e-06	-2.373		0.43	0.2325	-2.071e-06	-2.071		0.43	0.2325	8.431e-06	8.431
	0.429	0.2315	-2.372e-06	-2.372		0.429	0.2315	-2.069e-06	-2.069		0.429	0.2315	8.477e-06	8.477
	0.428	0.2305	-2.382e-06	-2.382		0.428	0.2305	-2.071e-06	-2.071		0.428	0.2305	8.525e-06	8.525
	0.427	0.2295	-2.379e-06	-2.379		0.427	0.2295	-2.07e-06	-2.07		0.427	0.2295	8.569e-06	8.569
	0.426	0.2285	-2.373e-06	-2.373		0.426	0.2285	-2.069e-06	-2.069		0.426	0.2285	8.606e-06	8.606
	0.425	0.2275	-2.379e-06	-2.379		0.425	0.2275	-2.067e-06	-2.067		0.425	0.2275	8.662e-06	8.662
	0.424	0.2265	-2.371e-06	-2.371		0.424	0.2265	-2.072e-06	-2.072		0.424	0.2265	8.69e-06	8.69
	0.423	0.2255	-2.37e-06	-2.37		0.423	0.2255	-2.068e-06	-2.068		0.423	0.2255	8.725e-06	8.725
	0.422	0.2245	-2.361e-06	-2.361		0.422	0.2245	-2.069e-06	-2.069		0.422	0.2245	8.757e-06	8.757
	0.421	0.2235	-2.357e-06	-2.357		0.421	0.2235	-2.066e-06	-2.066		0.421	0.2235	8.766e-06	8.766
	0.42	0.2225	-2.354e-06	-2.354		0.42	0.2225	-2.07e-06	-2.07		0.42	0.2225	8.804e-06	8.804
	0.419	0.2215	-2.352e-06	-2.352		0.419	0.2215	-2.069e-06	-2.069		0.419	0.2215	8.849e-06	8.849
	0.418	0.2205	-2.35e-06	-2.35		0.418	0.2205	-2.067e-06	-2.067		0.418	0.2205	8.861e-06	8.861
	0.417	0.2195	-2.357e-06	-2.357		0.417	0.2195	-2.066e-06	-2.066		0.417	0.2195	8.89e-06	8.89
	0.416	0.2185	-2.359e-06	-2.359		0.416	0.2185	-2.069e-06	-2.069		0.416	0.2185	8.909e-06	8.909
	0.415	0.2175	-2.353e-06	-2.353		0.415	0.2175	-2.069e-06	-2.069		0.415	0.2175	8.923e-06	8.923
	0.414	0.2165	-2.351e-06	-2.351		0.414	0.2165	-2.066e-06	-2.066		0.414	0.2165	8.947e-06	8.947
	0.413	0.2155	-2.352e-06	-2.352		0.413	0.2155	-2.068e-06	-2.068		0.413	0.2155	8.96e-06	8.96
	0.412	0.2145	-2.35e-06	-2.35		0.412	0.2145	-2.066e-06	-2.066		0.412	0.2145	8.975e-06	8.975
	0.411	0.2135	-2.343e-06	-2.343		0.411	0.2135	-2.062e-06	-2.062		0.411	0.2135	9.006e-06	9.006
	0.41	0.2125	-2.345e-06	-2.345		0.41	0.2125	-2.069e-06	-2.069		0.41	0.2125	9.01e-06	9.01
	0.409	0.2115	-2.343e-06	-2.343		0.409	0.2115	-2.063e-06	-2.063		0.409	0.2115	9.02e-06	9.02
	0.408	0.2105	-2.343e-06	-2.343		0.408	0.2105	-2.064e-06	-2.064		0.408	0.2105	9.04e-06	9.04
	0.407	0.2095	-2.342e-06	-2.342		0.407	0.2095	-2.061e-06	-2.061		0.407	0.2095	9.057e-06	9.057
	0.406	0.2085	-2.343e-06	-2.343		0.406	0.2085	-2.067e-06	-2.067		0.406	0.2085	9.058e-06	9.058
	0.405	0.2075	-2.342e-06	-2.342		0.405	0.2075	-2.064e-06	-2.064		0.405	0.2075	9.061e-06	9.061
[truncated: 1,205 more rows]

## Sheet: Fig 4b
	0 equiv	0.5 equiv	1.0 equiv	1.5 equiv	2.0 equiv	3.0 equiv
250	1.16904	1.39146	1.61586	1.7968	1.92363	2.45293
251	1.13667	1.35429	1.57216	1.75458	1.87323	2.40157
252	1.10997	1.32571	1.53656	1.72083	1.8336	2.34424
253	1.08545	1.29655	1.50298	1.68683	1.80161	2.30859
254	1.0612	1.26749	1.47441	1.65573	1.77176	2.27814
255	1.04245	1.24718	1.45168	1.6312	1.74493	2.26009
256	1.02507	1.22722	1.42793	1.6087	1.72174	2.24803
257	1.006	1.20851	1.40649	1.59192	1.70483	2.23528
258	0.98837	1.19133	1.3898	1.57947	1.68944	2.2211
259	0.97226	1.17563	1.37466	1.56937	1.67918	2.22336
260	0.95726	1.16057	1.36259	1.55989	1.67522	2.22668
261	0.94107	1.14687	1.35211	1.5546	1.6694	2.22668
262	0.92482	1.13409	1.34213	1.55284	1.66768	2.2399
263	0.91035	1.12059	1.33446	1.55296	1.67606	2.2583
264	0.89381	1.10898	1.32941	1.55676	1.68808	2.27748
265	0.87775	1.09993	1.3275	1.5661	1.69827	2.30652
266	0.86484	1.09186	1.3253	1.57846	1.71288	2.3376
267	0.854	1.08466	1.32509	1.59273	1.72998	2.37314
268	0.84343	1.08061	1.32986	1.61101	1.75298	2.41585
269	0.83394	1.07721	1.33804	1.63055	1.78296	2.44841
270	0.82544	1.07613	1.34581	1.65239	1.81006	2.49333
271	0.8175	1.07867	1.35475	1.67764	1.84576	2.55046
272	0.81076	1.08191	1.36583	1.70709	1.88704	2.60469
273	0.80571	1.08429	1.37888	1.73769	1.92726	2.66798
274	0.80243	1.08788	1.39389	1.76892	1.96695	2.71674
275	0.80038	1.09425	1.41086	1.80119	2.00375	2.77347
276	0.80121	1.10175	1.42946	1.83292	2.04565	2.85225
277	0.80215	1.1116	1.4481	1.86755	2.09221	2.95273
278	0.80269	1.12219	1.46727	1.90596	2.14006	3.01759
279	0.80434	1.13084	1.48839	1.94377	2.18764	3.04294
280	0.80695	1.14162	1.5119	1.98183	2.23108	3.09741
281	0.81116	1.15465	1.53574	2.01903	2.27957	3.16032
282	0.81749	1.16881	1.56116	2.0551	2.33461	3.28175
283	0.82365	1.18425	1.58543	2.09706	2.38075	3.36938
284	0.82951	1.20149	1.61246	2.14857	2.44733	3.44298
285	0.83711	1.21858	1.64299	2.19673	2.51042	3.51657
286	0.84546	1.23288	1.67525	2.24231	2.56061	3.60965
287	0.85318	1.25	1.71002	2.30202	2.62537	3.87077
288	0.85973	1.26866	1.73683	2.35008	2.68976	4.03883
289	0.86371	1.27721	1.75351	2.37263	2.73039	3.95117
290	0.87143	1.30164	1.7907	2.42953	2.80504	4.43175
291	0.88268	1.33557	1.8358	2.51981	2.91051	5
292	0.89041	1.35506	1.87714	2.60158	3.0287	5
293	0.89917	1.37593	1.92616	2.67897	3.14139	5
294	0.91121	1.39951	1.96219	2.73058	3.17374	4.6076
295	0.92476	1.42268	1.99719	2.78957	3.22362	4.09338
296	0.9381	1.44739	2.033	2.85356	3.32144	4.48578
297	0.95572	1.47284	2.06726	2.89352	3.4323	5
298	0.97853	1.49631	2.10333	2.95605	3.49521	5
299	1.00392	1.52196	2.13652	3.02917	3.59897	5
300	1.03104	1.54585	2.16875	3.08917	3.70273	5
301	1.05998	1.57059	2.20081	3.11772	3.70273	5
302	1.09303	1.60237	2.23082	3.15591	3.87077	5
303	1.12318	1.63145	2.25165	3.24005	3.87077	5
304	1.13737	1.64421	2.2576	3.24005	3.78311	4.75815
305	1.17505	1.67076	2.27332	3.18393	3.78311	4.75815
306	1.22704	1.70938	2.30154	3.22362	3.87077	5
307	1.26317	1.73143	2.32341	3.31386	4.03883	5
308	1.30054	1.74889	2.34039	3.31386	4.03883	5
309	1.33607	1.7637	2.34039	3.38435	3.87077	5
310	1.37631	1.78291	2.33531	3.38435	3.87077	5
311	1.41182	1.79602	2.33105	3.32144	4.03883	5
312	1.44487	1.80347	2.32051	3.32144	4.03883	5
313	1.478	1.81177	2.29712	3.27351	4.03883	5
314	1.50287	1.81387	2.26874	3.22867	3.87077	5
315	1.52458	1.80721	2.23686	3.11847	3.70273	5
316	1.54466	1.7952	2.19719	3.02541	3.59897	5
317	1.56248	1.78281	2.15218	2.95332	3.49521	5
318	1.57825	1.76193	2.10083	2.87634	3.4323	5
319	1.58734	1.73636	2.04674	2.79419	3.32144	5
320	1.58926	1.71358	1.98843	2.69597	3.16331	4.51941
321	1.58966	1.68925	1.93318	2.60818	3.00668	3.87077
322	1.5862	1.65948	1.87434	2.51189	2.88197	3.59897
323	1.58032	1.62872	1.811	2.39897	2.74854	3.49521
324	1.57321	1.59602	1.7572	2.29951	2.63123	3.38435
325	1.5641	1.56885	1.70424	2.20657	2.51094	3.16331
326	1.55652	1.54359	1.65193	2.11833	2.41	3.02867
327	1.54829	1.51775	1.60426	2.03131	2.30672	2.92166
328	1.53818	1.49568	1.55434	1.9416	2.19804	2.7552
329	1.53105	1.47321	1.51459	1.86681	2.09857	2.62021
330	1.52348	1.45311	1.47939	1.79462	2.00311	2.49309
331	1.51599	1.43509	1.44365	1.7231	1.92444	2.36603
332	1.511	1.41655	1.41214	1.65997	1.84677	2.27025
333	1.50481	1.40338	1.38295	1.59877	1.76981	2.17552
334	1.5025	1.39406	1.35872	1.54211	1.69998	2.08789
335	1.49922	1.38422	1.33691	1.49072	1.63219	2.00459
336	1.49442	1.37762	1.31795	1.4409	1.57219	1.92111
337	1.49158	1.37325	1.30351	1.39827	1.51361	1.85451
338	1.48915	1.37003	1.29205	1.35765	1.45937	1.79007
339	1.48715	1.36777	1.28371	1.31949	1.41106	1.729
340	1.48494	1.36839	1.27791	1.28539	1.36334	1.67561
341	1.48503	1.37161	1.2747	1.25102	1.31975	1.62177
342	1.48564	1.37636	1.27464	1.22443	1.27815	1.57474
343	1.48683	1.38243	1.27658	1.20129	1.23863	1.53264
344	1.48935	1.38943	1.28058	1.17854	1.20636	1.49315
345	1.49036	1.39709	1.28729	1.15761	1.17572	1.45903
346	1.49086	1.40643	1.29524	1.13747	1.14653	1.42915
347	1.4931	1.41742	1.3045	1.12361	1.1221	1.40408
348	1.49596	1.42905	1.31563	1.11337	1.09909	1.38412
349	1.50056	1.4416	1.32747	1.10242	1.08005	1.36659
350	1.50616	1.45438	1.33995	1.09476	1.06436	1.35426
351	1.51164	1.46469	1.35355	1.08867	1.04959	1.34457
352	1.51825	1.47607	1.3656	1.08363	1.03807	1.33511
353	1.52377	1.48848	1.37679	1.08017	1.0282	1.33043
354	1.52884	1.49884	1.38937	1.07709	1.01918	1.32808
355	1.5367	1.5117	1.40012	1.07462	1.01166	1.32808
356	1.54271	1.52139	1.40924	1.07327	1.00371	1.32893
357	1.54317	1.52454	1.41479	1.0722	0.99916	1.32829
358	1.55069	1.53683	1.42448	1.06972	0.9944	1.33347
359	1.56363	1.55406	1.43657	1.07004	0.98798	1.34256
360	1.57259	1.56288	1.44238	1.07205	0.9845	1.35263
361	1.58046	1.56973	1.44783	1.07253	0.98297	1.3632
362	1.59023	1.5773	1.45181	1.07474	0.98291	1.37225
363	1.60341	1.58376	1.45444	1.0761	0.98375	1.38237
364	1.61586	1.59084	1.4565	1.07718	0.98535	1.39389
365	1.62952	1.59657	1.45529	1.07957	0.987	1.40689
366	1.64592	1.60188	1.45042	1.08171	0.99011	1.41962
367	1.66142	1.60657	1.44295	1.08397	0.99463	1.43155
368	1.67784	1.60777	1.43262	1.08469	0.9989	1.44214
369	1.69568	1.60657	1.42093	1.08495	1.00299	1.44997
370	1.71513	1.60202	1.40492	1.08463	1.00732	1.46036
371	1.73302	1.59921	1.38734	1.08232	1.01147	1.4702
372	1.7504	1.59489	1.36671	1.07985	1.01624	1.47693
373	1.76912	1.58784	1.33946	1.07793	1.02061	1.48445
374	1.78639	1.58022	1.31468	1.07555	1.02454	1.49097
375	1.80539	1.57109	1.29066	1.0719	1.02956	1.49533
376	1.82408	1.56242	1.2655	1.06731	1.0338	1.49892
377	1.83987	1.55299	1.2386	1.06287	1.03769	1.50293
378	1.85446	1.54251	1.20982	1.05882	1.04192	1.50595
379	1.86742	1.53296	1.18581	1.05602	1.04628	1.50752
380	1.88058	1.52209	1.16284	1.05377	1.05215	1.50636
381	1.89444	1.51028	1.13998	1.05211	1.0591	1.50108
382	1.90498	1.50121	1.11906	1.05132	1.06575	1.49352
383	1.91228	1.49121	1.0988	1.05237	1.07309	1.4825
384	1.91611	1.48128	1.08267	1.05426	1.08156	1.46858
385	1.91942	1.47186	1.0686	1.0575	1.09134	1.45551
386	1.91779	1.46213	1.05577	1.06291	1.10231	1.44063
387	1.91254	1.45435	1.04599	1.06737	1.11392	1.42744
388	1.90874	1.44626	1.0381	1.0744	1.12709	1.41803
389	1.90021	1.4373	1.03214	1.08452	1.14034	1.4106
390	1.88596	1.42805	1.0287	1.09499	1.15508	1.40591
391	1.86748	1.41742	1.02763	1.10663	1.17224	1.40337
392	1.8466	1.40668	1.02849	1.11896	1.18869	1.40506
393	1.82291	1.39644	1.03043	1.133	1.2065	1.41086
394	1.79385	1.38474	1.03316	1.14784	1.22598	1.4213
395	1.7598	1.37064	1.03696	1.16177	1.24445	1.4328
396	1.72339	1.35382	1.04184	1.17754	1.26274	1.44333
397	1.68152	1.33698	1.04718	1.19322	1.28169	1.45694
398	1.63605	1.31973	1.05238	1.20787	1.30104	1.47108
399	1.58705	1.30083	1.05757	1.22197	1.31894	1.4854
400	1.53284	1.28027	1.06334	1.23439	1.33423	1.49905
401	1.48076	1.2571	1.06778	1.24648	1.34816	1.51028
402	1.42467	1.23515	1.07167	1.25731	1.35983	1.51976
403	1.36653	1.21156	1.0761	1.26625	1.36958	1.52808
404	1.30945	1.18665	1.07913	1.27353	1.37843	1.53566
405	1.24805	1.16313	1.08183	1.27652	1.38283	1.53917
406	1.19061	1.13766	1.08405	1.27652	1.38194	1.53735
407	1.13254	1.11287	1.08542	1.27507	1.37794	1.53229
408	1.07127	1.08832	1.0869	1.27103	1.37161	1.52501
409	1.01526	1.06248	1.08815	1.26538	1.36124	1.51445
410	0.95943	1.03943	1.08897	1.25764	1.34801	1.50063
411	0.90565	1.01649	1.08917	1.24699	1.33281	1.48187
412	0.85454	0.99416	1.08868	1.23367	1.31473	1.45966
413	0.80141	0.97336	1.0891	1.2198	1.2933	1.43848
414	0.75317	0.9523	1.08951	1.20428	1.26865	1.41406
415	0.70633	0.93466	1.08871	1.18663	1.24422	1.38586
416	0.66145	0.91714	1.08856	1.17003	1.21823	1.3562
417	0.6203	0.89966	1.08878	1.15041	1.18958	1.32509
418	0.57971	0.88441	1.08836	1.13051	1.16257	1.29579
419	0.54417	0.86967	1.08766	1.11185	1.13472	1.26576
420	0.51082	0.85666	1.08788	1.0905	1.10616	1.23372
421	0.4771	0.84453	1.08815	1.07138	1.07835	1.20511
422	0.44661	0.83293	1.08766	1.05312	1.04953	1.17624
423	0.4178	0.82219	1.08803	1.0349	1.02367	1.14705
424	0.39163	0.81166	1.08839	1.01741	0.99924	1.12041
425	0.3681	0.80266	1.08771	0.99971	0.97545	1.09383
426	0.34464	0.79486	1.0878	0.98419	0.95311	1.07063
427	0.32544	0.78696	1.08881	0.96944	0.9306	1.04884
428	0.30978	0.78058	1.0898	0.95566	0.91129	1.02856
429	0.30028	0.77736	1.08992	0.94865	0.90157	1.0179
430	0.28152	0.77164	1.09032	0.9355	0.88292	0.99791
431	0.25786	0.76421	1.0918	0.9176	0.85648	0.97049
432	0.24455	0.75981	1.09305	0.90645	0.8401	0.95395
433	0.23174	0.7558	1.09438	0.89632	0.82483	0.93817
434	0.22006	0.75255	1.09613	0.88623	0.80841	0.9216
435	0.20901	0.75011	1.09737	0.87657	0.79398	0.90776
436	0.19955	0.74733	1.09866	0.86702	0.78001	0.89456
437	0.19109	0.74533	1.10037	0.85733	0.76588	0.88089
438	0.18239	0.74422	1.10143	0.84904	0.75276	0.8685
439	0.17497	0.74239	1.10248	0.84113	0.73943	0.85614
440	0.16805	0.74075	1.10396	0.83301	0.72762	0.84517
441	0.16187	0.73972	1.10477	0.82564	0.71703	0.83517
442	0.15712	0.73862	1.10474	0.81821	0.70667	0.8251
443	0.15196	0.7373	1.10541	0.81142	0.6969	0.81693
444	0.14751	0.73567	1.10587	0.80536	0.68719	0.80942
445	0.14365	0.73396	1.10555	0.79895	0.67853	0.80238
446	0.13968	0.73251	1.10452	0.79349	0.67143	0.79649
447	0.13608	0.73074	1.10307	0.78825	0.66481	0.79132
448	0.13283	0.72888	1.10185	0.78355	0.65948	0.78798
449	0.13	0.72633	1.09955	0.77963	0.6544	0.7854
450	0.12747	0.72365	1.09695	0.77573	0.64964	0.78285
451	0.12509	0.72159	1.09413	0.77283	0.64659	0.78192
452	0.12317	0.71896	1.09128	0.77095	0.64458	0.78227
453	0.12132	0.71657	1.08888	0.76944	0.64369	0.7838
454	0.11963	0.71414	1.08571	0.76826	0.64384	0.78665
455	0.11856	0.71188	1.08296	0.76793	0.64468	0.79039
456	0.11772	0.71004	1.08086	0.76857	0.64622	0.79504
457	0.11717	0.70778	1.07822	0.7699	0.64867	0.80046
458	0.11615	0.70602	1.0762	0.77211	0.65207	0.80679
459	0.11534	0.70523	1.07533	0.77483	0.65652	0.81467
460	0.11501	0.70393	1.07414	0.77768	0.66225	0.82362
461	0.11446	0.70219	1.07315	0.78152	0.6684	0.8324
462	0.11398	0.70081	1.07297	0.78665	0.67448	0.84171
463	0.11348	0.70016	1.0726	0.79213	0.6815	0.85156
464	0.11298	0.69987	1.07288	0.79753	0.68964	0.8627
465	0.11244	0.7	1.07394	0.80418	0.69907	0.87524
466	0.11192	0.70029	1.07494	0.81157	0.70894	0.8869
467	0.11189	0.70061	1.07738	0.81914	0.71919	0.89935
468	0.11224	0.70155	1.08029	0.82796	0.72949	0.91246
469	0.11208	0.70255	1.08287	0.83673	0.7404	0.92537
470	0.11192	0.70413	1.08595	0.84612	0.75284	0.93965
471	0.11168	0.70569	1.09009	0.85577	0.76497	0.9543
472	0.11127	0.7077	1.09546	0.86531	0.77734	0.96938
473	0.11116	0.7103	1.10107	0.87599	0.79048	0.98482
474	0.1111	0.71317	1.10699	0.88708	0.80351	0.99986
475	0.11078	0.71667	1.11325	0.89857	0.81715	1.01585
476	0.11044	0.72052	1.12137	0.91095	0.83124	1.03214
477	0.11017	0.72534	1.13135	0.92365	0.84612	1.04924
478	0.10957	0.73102	1.14026	0.93668	0.8624	1.06711
479	0.10893	0.73665	1.15025	0.95007	0.8775	1.08383
480	0.10857	0.74289	1.1622	0.96541	0.89322	1.10158
481	0.10858	0.7496	1.17459	0.98241	0.90971	1.1194
482	0.10846	0.75694	1.18817	0.99803	0.92673	1.13771
483	0.108	0.76591	1.20201	1.01517	0.94551	1.15746
484	0.10724	0.77487	1.21786	1.03308	0.96326	1.17625
485	0.10652	0.78403	1.23511	1.05164	0.98318	1.19652
486	0.10631	0.79404	1.25191	1.07294	1.00433	1.21761
487	0.10617	0.80447	1.27042	1.09361	1.02551	1.23956
488	0.10588	0.81534	1.28893	1.1149	1.04942	1.2636
489	0.10539	0.82631	1.3091	1.13802	1.07292	1.28712
490	0.1046	0.83791	1.33208	1.16125	1.09833	1.31223
491	0.10368	0.85013	1.35207	1.18521	1.12511	1.33977
492	0.10294	0.86151	1.37343	1.20944	1.1512	1.36777
493	0.10231	0.87299	1.39569	1.23651	1.18057	1.39708
494	0.10187	0.88454	1.41632	1.26561	1.2097	1.4272
495	0.10115	0.89592	1.43887	1.29268	1.24036	1.45927
496	0.10019	0.90761	1.45992	1.32239	1.27509	1.49509
497	0.09933	0.91788	1.47968	1.35281	1.3085	1.5287
498	0.09857	0.92845	1.49922	1.38405	1.34386	1.5645
499	0.09776	0.93787	1.51794	1.41652	1.37976	1.60193
500	0.09715	0.94577	1.53552	1.44591	1.41718	1.64113
501	0.0966	0.95404	1.55055	1.47731	1.45757	1.68651
502	0.09544	0.96053	1.56502	1.50914	1.49411	1.7267
503	0.09416	0.96541	1.57936	1.53912	1.53197	1.76707
504	0.09334	0.97003	1.59071	1.57053	1.57228	1.80991
505	0.09259	0.97314	1.60098	1.60037	1.61151	1.85123
506	0.09171	0.9744	1.60805	1.63091	1.65152	1.89581
507	0.09084	0.97522	1.61269	1.6622	1.68802	1.93709
508	0.08966	0.97487	1.61653	1.68802	1.726	1.97682
509	0.08839	0.97263	1.61819	1.71281	1.76453	2.01918
510	0.08717	0.96893	1.61572	1.73741	1.79498	2.05342
511	0.08629	0.96368	1.61145	1.75883	1.82387	2.08806
512	0.08549	0.9577	1.60617	1.77728	1.85129	2.12137
513	0.08463	0.95036	1.59738	1.79221	1.87932	2.1478
514	0.08363	0.94139	1.58827	1.80469	1.90399	2.17455
515	0.08217	0.93248	1.57562	1.81262	1.91948	2.1953
516	0.08093	0.92227	1.56184	1.8158	1.92926	2.21126
517	0.07996	0.91046	1.54663	1.81516	1.93614	2.21556
518	0.07898	0.89864	1.52795	1.81261	1.94223	2.21666
519	0.07796	0.88586	1.50993	1.80821	1.9402	2.2205
520	0.0771	0.87317	1.49019	1.79871	1.93324	2.21233
521	0.07585	0.85999	1.46922	1.78421	1.92119	2.20154
522	0.0741	0.84531	1.44669	1.76588	1.9037	2.1866
523	0.07272	0.83121	1.42133	1.74452	1.88324	2.16188
524	0.07199	0.81673	1.39804	1.71872	1.85863	2.13078
525	0.0713	0.80203	1.37347	1.69006	1.83199	2.10033
526	0.07042	0.78708	1.34535	1.6613	1.79922	2.06877
527	0.06921	0.77052	1.3186	1.62991	1.76395	2.02931
528	0.06808	0.75591	1.29408	1.59854	1.73038	1.9908
529	0.06773	0.74838	1.27936	1.57983	1.71091	1.9651
530	0.06639	0.73143	1.25012	1.54349	1.66922	1.91722
531	0.06508	0.70712	1.21053	1.49187	1.61096	1.85455
532	0.06412	0.69067	1.18242	1.45566	1.57356	1.81064
533	0.06288	0.67467	1.15424	1.4187	1.5338	1.76465
534	0.06186	0.65732	1.12643	1.37991	1.49257	1.71931
535	0.06042	0.64136	1.09694	1.34549	1.45415	1.67429
536	0.05933	0.6257	1.06886	1.30975	1.41547	1.62831
537	0.05862	0.60942	1.0399	1.27377	1.37804	1.58714
538	0.05757	0.59337	1.01152	1.2415	1.34161	1.54599
539	0.05615	0.5764	0.98387	1.20805	1.30513	1.50682
540	0.05486	0.56039	0.95412	1.17662	1.27254	1.47044
541	0.0538	0.54419	0.9269	1.14645	1.24052	1.43546
542	0.05235	0.52672	0.89992	1.11565	1.21053	1.40413
543	0.05061	0.51007	0.87262	1.0885	1.18303	1.37297
544	0.04985	0.49353	0.84648	1.06235	1.15555	1.34508
545	0.0495	0.47806	0.8188	1.03827	1.13301	1.32117
546	0.04872	0.46269	0.79286	1.01524	1.11237	1.29738
547	0.04784	0.44565	0.76804	0.99211	1.09303	1.27759
548	0.04665	0.4305	0.7422	0.97388	1.07578	1.26134
549	0.04572	0.41525	0.71828	0.95718	1.05986	1.24612
550	0.04515	0.39983	0.69386	0.9416	1.04716	1.23633
551	0.04427	0.38528	0.67	0.9283	1.03712	1.22787
552	0.0437	0.36974	0.64771	0.91527	1.0287	1.2211
553	0.04294	0.35605	0.62494	0.90504	1.02344	1.21883
554	0.04228	0.34303	0.6053	0.89734	1.0201	1.21791
555	0.04196	0.32944	0.5854	0.89047	1.01793	1.22008
556	0.04102	0.31616	0.56505	0.88535	1.01846	1.22478
557	0.04015	0.30255	0.54623	0.88118	1.02119	1.22971
558	0.03925	0.29005	0.5267	0.87848	1.02556	1.2368
559	0.03815	0.27832	0.50943	0.87723	1.03154	1.2471
560	0.03732	0.26595	0.49286	0.8779	1.03865	1.25851
561	0.03694	0.25438	0.47621	0.87936	1.04738	1.27129
562	0.03636	0.24368	0.46071	0.882	1.05838	1.28703
563	0.03552	0.23344	0.44589	0.88591	1.0694	1.30305
564	0.03419	0.22304	0.43205	0.88989	1.08134	1.31956
565	0.03181	0.21263	0.41826	0.89539	1.09366	1.33618
566	0.03024	0.20293	0.40488	0.9005	1.10585	1.35461
567	0.03017	0.19406	0.39337	0.90697	1.12103	1.37648
568	0.03026	0.18594	0.38286	0.91486	1.1367	1.39743
569	0.02985	0.17786	0.37303	0.9225	1.15178	1.41795
570	0.02914	0.17009	0.36398	0.93109	1.16765	1.43811
571	0.02841	0.16318	0.35506	0.93915	1.18341	1.45901
572	0.02774	0.15709	0.34755	0.94812	1.19881	1.48007
573	0.02727	0.15063	0.34055	0.95787	1.21364	1.50005
574	0.02658	0.14491	0.33377	0.96695	1.22963	1.52066
575	0.02609	0.13963	0.32774	0.9758	1.24597	1.54065
576	0.0258	0.1346	0.32153	0.98494	1.26112	1.56059
577	0.02534	0.13019	0.31677	0.99507	1.27768	1.58109
578	0.02492	0.12535	0.31285	1.00517	1.29318	1.60039
579	0.02396	0.1218	0.30905	1.01526	1.30836	1.62114
580	0.02324	0.11868	0.30562	1.02574	1.32611	1.64378
581	0.0233	0.1154	0.30212	1.03641	1.34187	1.66455
582	0.02295	0.11253	0.29948	1.04753	1.3573	1.68443
583	0.02249	0.10928	0.2975	1.05925	1.3755	1.70456
584	0.02187	0.10655	0.2959	1.07146	1.39352	1.72853
585	0.02113	0.10449	0.29469	1.08507	1.41216	1.75589
586	0.02106	0.10226	0.29372	1.09952	1.43225	1.77948
587	0.02087	0.10002	0.2932	1.11404	1.45413	1.80511
588	0.02045	0.09811	0.2932	1.13034	1.47876	1.83324
589	0.01997	0.09663	0.29375	1.14778	1.50224	1.86186
590	0.01926	0.09515	0.29431	1.16653	1.52838	1.89748
591	0.01842	0.09387	0.29498	1.18758	1.55661	1.93059
592	0.01793	0.09254	0.29645	1.20856	1.58667	1.96559
593	0.0177	0.09131	0.29857	1.23177	1.62105	2.00539
594	0.01749	0.09019	0.30141	1.25594	1.65498	2.04483
595	0.01721	0.08916	0.30383	1.28238	1.69209	2.08643
596	0.01637	0.08879	0.30679	1.31418	1.73248	2.13446
597	0.01572	0.08815	0.31018	1.34377	1.77356	2.19106
598	0.01555	0.08734	0.31335	1.3752	1.81664	2.24274
599	0.01532	0.08659	0.3176	1.40869	1.85997	2.29231
600	0.01549	0.08557	0.32172	1.44191	1.90569	2.35091
601	0.01523	0.08496	0.32585	1.47752	1.95511	2.40509
602	0.01471	0.08484	0.33023	1.51154	2.00255	2.4547
603	0.01425	0.0847	0.3342	1.54674	2.05214	2.5182
604	0.01352	0.08459	0.33856	1.58191	2.09724	2.57983
605	0.01326	0.08418	0.34323	1.61594	2.14059	2.6277
606	0.01324	0.08372	0.34784	1.6497	2.18752	2.69382
607	0.01303	0.08357	0.35226	1.68069	2.233	2.7643
608	0.01266	0.08347	0.35599	1.71329	2.27393	2.80389
609	0.01202	0.08356	0.3598	1.7444	2.31926	2.83018
610	0.01141	0.08331	0.36319	1.76839	2.36205	2.87906
611	0.01137	0.0829	0.3658	1.78964	2.38925	2.93138
612	0.01155	0.0825	0.36877	1.80956	2.41476	2.96982
613	0.01147	0.08179	0.37061	1.82602	2.43279	2.99127
614	0.01112	0.08136	0.37169	1.83687	2.44547	2.99449
615	0.01057	0.08119	0.3721	1.84163	2.45094	3.02171
616	0.00993	0.08098	0.37138	1.84163	2.44908	3.04211
617	0.0096	0.08075	0.3705	1.83821	2.45001	3.01489
618	0.00958	0.08018	0.36894	1.83061	2.44273	3.01489
619	0.00931	0.07991	0.36659	1.81528	2.41585	3.01489
620	0.00917	0.07991	0.36359	1.7959	2.39153	2.96982
621	0.00911	0.07985	0.35994	1.77292	2.36458	2.93138
622	0.00879	0.07994	0.3558	1.74408	2.31969	2.89603
623	0.00839	0.07985	0.35118	1.71239	2.27899	2.83034
624	0.00822	0.0798	0.34595	1.67462	2.23489	2.76752
625	0.00845	0.07948	0.33995	1.63458	2.17889	2.70862
626	0.00862	0.07877	0.33357	1.59119	2.11813	2.63519
627	0.00824	0.0784	0.32675	1.54201	2.05534	2.57745
628	0.00793	0.07822	0.31979	1.49525	1.99069	2.51183
629	0.0078	0.0778	0.31255	1.44608	1.92046	2.43637
630	0.00763	0.07745	0.30489	1.39404	1.84454	2.34746
631	0.00775	0.07693	0.29741	1.33945	1.77354	2.25916
632	0.00772	0.07643	0.28943	1.28133	1.70013	2.17871
633	0.00769	0.07622	0.28127	1.22852	1.62495	2.09312
634	0.00742	0.07603	0.27333	1.17558	1.55171	2.01334
635	0.00679	0.07605	0.26537	1.11975	1.47461	1.92999
636	0.00652	0.0757	0.25764	1.0663	1.40405	1.84251
637	0.00661	0.07501	0.25005	1.01225	1.33177	1.76479
638	0.00652	0.07439	0.24216	0.96068	1.26062	1.68794
639	0.00648	0.07396	0.23424	0.91089	1.19324	1.60776
640	0.00612	0.07368	0.22685	0.86047	1.12595	1.53438
641	0.00578	0.0732	0.22005	0.81525	1.06509	1.46509
642	0.00577	0.07268	0.21344	0.77063	1.0045	1.39856
643	0.00565	0.07217	0.2068	0.72743	0.94472	1.33372
644	0.00587	0.0715	0.20038	0.68684	0.89024	1.26898
645	0.00618	0.07088	0.19421	0.64571	0.83704	1.21295
646	0.00597	0.0706	0.18857	0.60989	0.78728	1.15877
647	0.00529	0.07025	0.18317	0.5761	0.7403	1.10689
648	0.00502	0.06985	0.17799	0.54303	0.69321	1.05875
649	0.00497	0.06958	0.1734	0.51204	0.65179	1.01015
650	0.00494	0.06935	0.16898	0.48192	0.61375	0.9693
651	0.00502	0.06868	0.16454	0.45506	0.57741	0.93074
652	0.00504	0.06796	0.16023	0.42984	0.54321	0.89319
653	0.00478	0.06787	0.15622	0.40485	0.50949	0.86008
654	0.00447	0.06732	0.15231	0.38251	0.48026	0.82803
655	0.00444	0.06657	0.14868	0.36188	0.45288	0.79967
656	0.00467	0.06616	0.14531	0.34259	0.42639	0.77382
657	0.00507	0.06561	0.14177	0.32471	0.40161	0.74875
658	0.00488	0.06483	0.13853	0.30745	0.37794	0.72699
659	0.00455	0.06419	0.13568	0.29263	0.35771	0.7068
660	0.00449	0.06381	0.13301	0.27869	0.33882	0.68875
661	0.0041	0.0634	0.13049	0.26495	0.32005	0.67329
662	0.00394	0.06274	0.12773	0.25226	0.30367	0.65909
663	0.00392	0.06192	0.125	0.24039	0.28839	0.64705
664	0.00392	0.06146	0.12276	0.22983	0.27435	0.63605
665	0.00406	0.06137	0.12079	0.21977	0.26155	0.62654
666	0.00362	0.06117	0.11874	0.21004	0.24858	0.6189
667	0.00314	0.06079	0.11662	0.20108	0.23712	0.61208
668	0.00313	0.06013	0.11488	0.19263	0.22659	0.60677
669	0.00331	0.05907	0.11316	0.1851	0.2166	0.6024
670	0.00386	0.05821	0.11116	0.17824	0.20715	0.59888
671	0.00407	0.05785	0.10953	0.17149	0.19789	0.59633
672	0.00381	0.05734	0.10783	0.16539	0.18994	0.59503
673	0.00371	0.05679	0.10612	0.15942	0.18268	0.59497
674	0.00342	0.05627	0.10432	0.15375	0.17535	0.59546
675	0.00323	0.05545	0.10263	0.14876	0.16832	0.59698
676	0.00342	0.05475	0.10127	0.144	0.16203	0.59897
677	0.00359	0.05434	0.09984	0.13936	0.15669	0.60185
678	0.00345	0.05383	0.09836	0.13501	0.15149	0.60556
679	0.00304	0.05344	0.09694	0.13107	0.14638	0.61005
680	0.00285	0.05307	0.09538	0.12747	0.14169	0.61569
681	0.00296	0.05255	0.09396	0.12395	0.13742	0.62109
682	0.00299	0.05191	0.09294	0.12064	0.13342	0.62738
683	0.00323	0.05107	0.09174	0.11763	0.12973	0.63425
684	0.00327	0.05048	0.09059	0.11487	0.12636	0.64113
685	0.00319	0.05008	0.08929	0.11244	0.12297	0.64972
686	0.00322	0.04959	0.08832	0.1098	0.12015	0.65826
687	0.00304	0.04897	0.08728	0.10742	0.1172	0.66612
688	0.00308	0.0481	0.08592	0.10529	0.11395	0.67447
689	0.00302	0.04733	0.0851	0.10326	0.11139	0.68288
690	0.00293	0.04688	0.08412	0.1013	0.10941	0.69153
691	0.00294	0.04649	0.08308	0.09943	0.10747	0.70038
692	0.0027	0.04622	0.08188	0.0979	0.10533	0.70897
693	0.00256	0.04558	0.08066	0.09615	0.1033	0.71744
694	0.00244	0.04486	0.07962	0.09454	0.10126	0.72464
695	0.00232	0.04427	0.07858	0.09314	0.09958	0.73169
696	0.00279	0.04373	0.07782	0.09171	0.09833	0.73923
697	0.00293	0.04364	0.07716	0.09059	0.09691	0.74641
698	0.00284	0.04333	0.07625	0.08932	0.09555	0.75374
699	0.0027	0.04277	0.07506	0.08789	0.09401	0.75964
700	0.00238	0.04208	0.07425	0.08687	0.09242	0.76614
701	0.00252	0.04108	0.07352	0.08574	0.09126	0.77293
702	0.00262	0.04044	0.07285	0.08455	0.0905	0.77901
703	0.00266	0.04044	0.07214	0.08348	0.08948	0.78586
704	0.00249	0.04022	0.07124	0.08249	0.08859	0.79257
705	0.00218	0.03983	0.07047	0.08189	0.08766	0.79938
706	0.00201	0.03925	0.06967	0.08115	0.08623	0.80627
707	0.0022	0.03867	0.0692	0.08028	0.08545	0.81349
708	0.00243	0.03818	0.06827	0.07954	0.08507	0.82101
709	0.00235	0.03786	0.06744	0.07904	0.08432	0.82898
710	0.00224	0.03795	0.06706	0.07854	0.08369	0.83716
711	0.00233	0.03778	0.06656	0.07776	0.08318	0.84587
712	0.00226	0.03732	0.06604	0.07732	0.08258	0.8544
713	0.00214	0.03682	0.06551	0.07671	0.082	0.86324
714	0.00255	0.03651	0.06491	0.07626	0.08147	0.87219
715	0.00258	0.03633	0.06438	0.07622	0.08156	0.881
716	0.00232	0.036	0.06386	0.07558	0.08124	0.89056
717	0.00194	0.03564	0.06343	0.07489	0.08069	0.8989
718	0.00154	0.03554	0.06332	0.07471	0.08044	0.90767
719	0.00179	0.03546	0.06291	0.07448	0.08	0.916
720	0.00209	0.03528	0.06253	0.07437	0.08006	0.92339
721	0.00215	0.03491	0.06221	0.07433	0.08006	0.93166
722	0.00217	0.03471	0.06203	0.07408	0.07976	0.93915
723	0.00208	0.03496	0.06197	0.07396	0.07977	0.94452
724	0.00195	0.0347	0.06149	0.07356	0.07986	0.94905
725	0.00204	0.03424	0.06129	0.07396	0.07962	0.95348
726	0.00229	0.03415	0.06117	0.07422	0.07964	0.9567
727	0.00267	0.03427	0.06114	0.07419	0.08006	0.95892
728	0.00294	0.03447	0.0611	0.07448	0.08057	0.95976
729	0.00266	0.0343	0.0607	0.07457	0.08072	0.9593
730	0.0024	0.034	0.06075	0.07466	0.08081	0.95677
731	0.00195	0.03371	0.06067	0.07455	0.08096	0.95326
732	0.00162	0.03358	0.06061	0.07475	0.08104	0.94902
733	0.00174	0.03362	0.06082	0.07512	0.08224	0.94228
734	0.00208	0.03374	0.06065	0.07539	0.08316	0.93408
735	0.00233	0.03387	0.06047	0.07578	0.08345	0.92572
736	0.00215	0.03389	0.06076	0.07635	0.08366	0.91568
737	0.00179	0.03394	0.06055	0.07655	0.08362	0.9032
738	0.00175	0.03403	0.0603	0.077	0.08385	0.89009
739	0.00177	0.034	0.06059	0.07733	0.08478	0.87607
740	0.00189	0.03369	0.06064	0.07777	0.08571	0.86116
741	0.00215	0.03374	0.06081	0.07841	0.08643	0.84543
742	0.00204	0.03372	0.0612	0.07883	0.08711	0.82805
743	0.00172	0.03358	0.06166	0.07979	0.08766	0.81068
744	0.00168	0.03354	0.0616	0.08015	0.08826	0.79268
745	0.00172	0.03334	0.06155	0.0804	0.08876	0.77402
746	0.00154	0.03343	0.06145	0.0811	0.08968	0.75545
747	0.00125	0.03325	0.061	0.08109	0.0899	0.73599
748	0.00137	0.03319	0.06134	0.08136	0.09024	0.7213
749	0.00188	0.03395	0.06207	0.0824	0.09143	0.7128
750	0.00197	0.03438	0.06369	0.08421	0.09236	0.69662
751	0.00142	0.0367	0.06641	0.08623	0.09628	0.67207
752	-0.00195	0.03561	0.06285	0.08424	0.09676	0.66092
753	-0.00055	0.03108	0.05846	0.08331	0.08923	0.65224
754	0.00175	0.03162	0.06033	0.08675	0.08969	0.62427
755	-0.00211	0.03436	0.06165	0.08548	0.09511	0.59879
756	0.00114	0.03151	0.06348	0.0862	0.09335	0.59036
757	0.00299	0.03339	0.06653	0.08878	0.0956	0.56746
758	3e-05	0.03673	0.06363	0.08533	0.0979	0.53523
759	0.00043	0.03267	0.0629	0.08673	0.09479	0.52597
760	-0.00128	0.03374	0.06641	0.09024	0.09616	0.51294
761	-0.00012	0.03389	0.06474	0.08568	0.09967	0.48978
762	0.00264	0.0331	0.06525	0.088	0.09827	0.47476
763	6e-05	0.03737	0.06615	0.09135	0.10019	0.45651
764	-0.00084	0.03809	0.06303	0.0892	0.10184	0.44028
765	0.00279	0.03519	0.06413	0.09209	0.10114	0.42847
766	0.00197	0.03419	0.06424	0.09254	0.10387	0.40991
767	0.00148	0.03348	0.0641	0.08968	0.09872	0.39478
768	0.00279	0.03461	0.06738	0.09012	0.0963	0.39003
769	-0.00043	0.0374	0.06491	0.0898	0.10301	0.37857
770	0.00061	0.03624	0.06566	0.08922	0.10455	0.36401
771	0.00414	0.03584	0.07002	0.09129	0.10298	0.35628
772	0.00288	0.03773	0.06825	0.09042	0.10239	0.34438
773	0.00191	0.03648	0.06822	0.09068	0.10045	0.33067
774	0.00165	0.03667	0.06924	0.0936	0.10291	0.32262
775	-0.0013	0.03934	0.06831	0.09216	0.10297	0.31461
776	-0.00038	0.03874	0.06989	0.09073	0.10056	0.30545
777	-0.00015	0.0401	0.06813	0.09158	0.10135	0.30026
778	-0.00278	0.03911	0.06537	0.0901	0.10001	0.2903
779	-0.00012	0.03529	0.06972	0.09402	0.10037	0.28259
780	0.00049	0.0399	0.07263	0.09509	0.10382	0.28008
781	-0.00015	0.04242	0.07167	0.09154	0.10246	0.27023
782	0.0031	0.03946	0.07326	0.09396	0.10056	0.26337
783	0.00227	0.03923	0.07239	0.09439	0.103	0.25894
784	0.00058	0.03871	0.07198	0.09216	0.10129	0.25215
785	0.00296	0.0365	0.07559	0.09306	0.0993	0.25049
786	0.0029	0.0386	0.07397	0.09203	0.10103	0.24695
787	0.0023	0.03957	0.06969	0.09224	0.09895	0.24054
788	0.0025	0.03777	0.07018	0.09457	0.09734	0.23959
789	0.00093	0.03839	0.0717	0.09227	0.09892	0.23378
790	0.00204	0.03873	0.07324	0.09224	0.09904	0.22678
791	0.00212	0.04022	0.07437	0.095	0.10059	0.22726
792	-0.00029	0.04163	0.07433	0.09198	0.10097	0.22461
793	0.00148	0.04036	0.0751	0.09085	0.09842	0.2218
794	0.00214	0.04057	0.07443	0.09274	0.09915	0.22061
795	-0.00096	0.041	0.07256	0.09059	0.09917	0.21686
796	-0.00099	0.03979	0.07359	0.09019	0.09752	0.21454
797	-0.00041	0.0396	0.07275	0.09187	0.09949	0.21283
798	0.00073	0.04082	0.07147	0.09154	0.09933	0.20824
799	0.00365	0.03976	0.07466	0.09296	0.09833	0.20677
800	0.00136	0.04089	0.07526	0.09378	0.10001	0.20943
801	0.00011	0.04329	0.07556	0.09262	0.09837	0.2056
802	0.00064	0.04121	0.07726	0.09322	0.09802	0.20207
803	-0.0011	0.04089	0.07591	0.092	0.10132	0.20393
804	0.00121	0.04184	0.07585	0.09033	0.10103	0.20242
805	0.0018	0.04195	0.07668	0.09268	0.1021	0.20261
806	-0.0006	0.04324	0.07584	0.09375	0.10252	0.20187
807	0.00084	0.0432	0.07683	0.0943	0.0997	0.1983
808	0.00125	0.04312	0.07816	0.09721	0.10214	0.19919
809	0.0015	0.04326	0.07802	0.09503	0.10333	0.19916
810	0.00281	0.0423	0.07761	0.09383	0.10123	0.19653
811	0.00092	0.04474	0.07619	0.09682	0.1017	0.19728
812	0.00043	0.04532	0.0787	0.0975	0.10117	0.19611
813	-0.0007	0.04269	0.08066	0.09792	0.10202	0.19487
814	-0.00266	0.04358	0.07866	0.09695	0.10466	0.19719
815	-0.00031	0.04395	0.08058	0.09613	0.1033	0.19591
816	0.00031	0.04399	0.0807	0.09789	0.1037	0.1954
817	0.00107	0.0446	0.07945	0.09738	0.10608	0.19514
818	0.00296	0.04367	0.08218	0.09904	0.10561	0.19348
819	0.00192	0.04611	0.08272	0.10101	0.10753	0.19463
820	0.002	0.04619	0.0831	0.09932	0.10812	0.19435
821	0.00201	0.04398	0.08484	0.10056	0.1091	0.19455
822	-0.00102	0.04579	0.08362	0.10048	0.11111	0.19536
823	-0.0013	0.0453	0.08406	0.10036	0.10883	0.19423
824	-0.00046	0.04419	0.08482	0.10213	0.10895	0.19479
825	-0.00081	0.04584	0.08311	0.10187	0.10979	0.19594
826	0.00089	0.04584	0.08452	0.1042	0.11087	0.19431
827	-0.00029	0.04637	0.08519	0.10637	0.11487	0.19635
828	-0.00073	0.04744	0.08537	0.10535	0.1161	0.19817
829	0.00034	0.04579	0.08757	0.10748	0.11639	0.19566
830	-0.00145	0.04648	0.08566	0.10944	0.11853	0.19859
831	-0.00027	0.04628	0.08609	0.10931	0.11873	0.19943
832	0.00053	0.04524	0.08807	0.11157	0.12039	0.19806
833	0.00035	0.04802	0.08728	0.11185	0.12357	0.20065
834	0.00229	0.04758	0.0887	0.11314	0.1234	0.20207
835	0.00032	0.04813	0.08856	0.11624	0.12445	0.20352
836	-0.00014	0.04929	0.08888	0.11658	0.12704	0.20406
837	0.00136	0.04738	0.09175	0.11913	0.12752	0.20407
838	-5e-05	0.04889	0.09044	0.12036	0.13036	0.20688
839	0.00021	0.04893	0.09062	0.1192	0.13246	0.2081
840	0.00089	0.04764	0.09222	0.12228	0.13393	0.20901
841	-0.00047	0.05031	0.09125	0.12436	0.1389	0.21208
842	0.00021	0.04918	0.09367	0.12578	0.13921	0.211
843	-0.00139	0.0481	0.09424	0.12976	0.1414	0.21143
844	-0.00246	0.05025	0.09352	0.13029	0.14597	0.21567
845	0.00185	0.04922	0.09613	0.13222	0.14677	0.21701
846	0.00124	0.05113	0.09543	0.13535	0.15036	0.22145
847	0.00125	0.05249	0.09558	0.13567	0.15314	0.22456
848	0.00124	0.05003	0.09721	0.13957	0.15552	0.22388
849	-0.00082	0.05217	0.09595	0.14215	0.16046	0.2271
850	0.00031	0.05193	0.09854	0.14229	0.16217	0.22981
851	-0.00101	0.05162	0.09966	0.14597	0.16542	0.2323
852	-0.00098	0.05449	0.09845	0.14786	0.17024	0.23688
853	0.00111	0.05211	0.10124	0.1505	0.17184	0.23827
854	-0.00031	0.05222	0.10129	0.15579	0.17691	0.24168
855	0.0002	0.05298	0.10164	0.15636	0.18146	0.24614
856	0.00195	0.05127	0.10385	0.15962	0.18265	0.24802
857	-0.0006	0.05405	0.10271	0.16382	0.18791	0.25383
858	6e-05	0.05386	0.10501	0.16489	0.19211	0.25793
859	-0.00031	0.05289	0.10614	0.16989	0.19568	0.25903
860	-0.00166	0.05565	0.10381	0.17241	0.20129	0.26382
861	0.0014	0.05417	0.1059	0.17331	0.20361	0.26698
862	-0.00012	0.05493	0.10605	0.17885	0.20769	0.27176
863	8e-05	0.05713	0.10751	0.18143	0.21309	0.2776
864	0.0014	0.05403	0.1107	0.18462	0.21616	0.27899
865	-0.00165	0.05527	0.10846	0.18979	0.22115	0.28452
866	-5e-05	0.0553	0.11003	0.19106	0.22595	0.28943
867	3e-05	0.05423	0.11214	0.1951	0.22937	0.29167
868	-0.00168	0.05817	0.11105	0.19925	0.23517	0.2979
869	0.00066	0.05682	0.11385	0.20084	0.23958	0.3033
870	-0.00061	0.05679	0.11433	0.20616	0.24405	0.30678
871	-0.00034	0.0583	0.11519	0.20996	0.25082	0.31233
872	0.00169	0.05678	0.11844	0.21439	0.25507	0.31743
873	-0.00032	0.0591	0.11766	0.21994	0.25992	0.32339
874	0.00021	0.05888	0.11818	0.22118	0.26523	0.3286
875	6e-05	0.05658	0.11943	0.22516	0.26901	0.33136
876	-0.00092	0.05858	0.11903	0.23029	0.27495	0.33769
877	0.00125	0.05838	0.12125	0.23328	0.28102	0.34486
878	0.00021	0.0583	0.12152	0.23872	0.28703	0.34937
879	5e-05	0.06035	0.12184	0.2435	0.29268	0.35583
880	0.00093	0.05896	0.12465	0.24724	0.29671	0.36354
881	-0.00069	0.05948	0.1246	0.25201	0.30273	0.36797
882	0.00061	0.05998	0.12604	0.25542	0.30977	0.37395
883	0.00046	0.05945	0.12727	0.26144	0.31493	0.38109
884	-0.00061	0.06223	0.12563	0.26711	0.32274	0.38792
885	-0.00198	0.05994	0.13005	0.26907	0.32924	0.39633
886	0.00061	0.05835	0.13275	0.27242	0.33195	0.401
887	0.00125	0.05928	0.13121	0.27937	0.33736	0.40709
888	-0.00296	0.06184	0.13109	0.28641	0.34764	0.41533
889	0.00099	0.06194	0.13441	0.2897	0.3576	0.42509
890	0.00066	0.05966	0.13576	0.2957	0.36267	0.43504
891	-0.0011	0.06355	0.13457	0.30284	0.3708	0.44019
892	0.00186	0.06255	0.13803	0.30644	0.37988	0.44987
893	-0.00049	0.0625	0.13838	0.31384	0.38628	0.46001
894	-0.00029	0.06517	0.13943	0.32127	0.39565	0.46881
895	0.00134	0.06299	0.14229	0.32649	0.40526	0.47902
896	-0.00046	0.06432	0.14156	0.33466	0.4128	0.48827
897	0.00111	0.06528	0.14406	0.34151	0.42252	0.49902
898	0.00064	0.06335	0.14645	0.3476	0.43323	0.50951
899	-0.00104	0.06412	0.14604	0.3526	0.43971	0.51666
900	-0.00122	0.06514	0.14751	0.36104	0.44987	0.52924
901	-0.00093	0.06708	0.14944	0.37267	0.46425	0.54355
902	0.00113	0.06557	0.15248	0.38014	0.47601	0.55629
903	-0.00064	0.06551	0.15315	0.38898	0.48825	0.57111
904	-0.00058	0.06805	0.15521	0.39877	0.50056	0.58282
905	0.00151	0.06601	0.15845	0.40668	0.51245	0.59712
906	-0.00058	0.06726	0.15826	0.4174	0.52467	0.61143
907	0.00018	0.06868	0.16113	0.4286	0.53802	0.62418
908	0.00034	0.06615	0.16455	0.43738	0.55229	0.64041
909	-0.00179	0.0683	0.16422	0.44853	0.56691	0.65631
910	-0.00021	0.06911	0.16745	0.46016	0.58234	0.67105
911	-0.00035	0.06711	0.16985	0.46977	0.59663	0.68988
912	-0.00098	0.0701	0.17004	0.48206	0.6118	0.70885
913	0.00067	0.07004	0.17392	0.49583	0.62956	0.72575
914	-0.00114	0.06914	0.17561	0.50754	0.6454	0.74585
915	-0.0009	0.07187	0.1778	0.51961	0.66075	0.76503
916	0.0011	0.07112	0.18224	0.53404	0.67867	0.78397
917	-0.0009	0.07185	0.18277	0.54747	0.69807	0.8069
918	0.00038	0.07352	0.18513	0.55997	0.7171	0.82684
919	0.00055	0.07155	0.18924	0.57504	0.73531	0.84679
920	-0.00159	0.0733	0.18968	0.58879	0.75288	0.87054
921	0.00069	0.07413	0.19316	0.60301	0.7737	0.89133
922	-5e-05	0.07286	0.19711	0.61998	0.79555	0.9124
923	-0.00099	0.07494	0.19823	0.63423	0.81519	0.93695
924	0.00153	0.07426	0.2023	0.64854	0.83867	0.96121
925	-0.00038	0.07426	0.20509	0.66707	0.86256	0.98541
926	-0.00093	0.07658	0.20709	0.68346	0.88292	1.01057
927	0.00041	0.07561	0.21162	0.69757	0.90538	1.03517
928	-0.00137	0.07646	0.21336	0.71585	0.92741	1.06085
929	-0.00023	0.0778	0.21643	0.73505	0.94768	1.08832
930	5e-05	0.07683	0.22118	0.75142	0.97353	1.11436
931	-0.00137	0.07869	0.22261	0.77005	0.99771	1.1429
932	-0.00012	0.07881	0.22598	0.78912	1.01883	1.16881
933	-0.00052	0.07811	0.23004	0.80438	1.04601	1.19257
934	-0.00046	0.08002	0.23186	0.82367	1.0717	1.22049
935	0.00073	0.07968	0.2355	0.84358	1.09509	1.24963
936	-0.0006	0.08009	0.23941	0.85925	1.12077	1.27896
937	-0.00052	0.08234	0.24226	0.87907	1.1452	1.30574
938	0.00023	0.08171	0.24567	0.89853	1.17224	1.33363
939	-0.00087	0.08218	0.24858	0.91489	1.19643	1.36609
940	0.00017	0.08369	0.25209	0.93352	1.21858	1.39432
941	0.00023	0.08302	0.25609	0.95276	1.24466	1.42053
942	-0.00082	0.08432	0.25888	0.97183	1.26974	1.45142
943	0.00034	0.08485	0.26239	0.98972	1.29388	1.47542
944	-0.0005	0.08386	0.26599	1.00742	1.31834	1.49759
945	-0.00084	0.0858	0.26799	1.02554	1.34111	1.52927
946	0.00079	0.08652	0.27148	1.04134	1.36615	1.5656
947	-0.00038	0.08614	0.2749	1.0585	1.38782	1.59207
948	-0.0006	0.08766	0.27638	1.07661	1.41273	1.6105
949	0.00047	0.08727	0.27979	1.09245	1.43741	1.63394
950	-0.00073	0.08798	0.28319	1.10745	1.45628	1.6597
951	-0.00011	0.0901	0.28502	1.12241	1.47899	1.68102
952	-6e-05	0.08932	0.28798	1.13742	1.49892	1.69951
953	-0.00165	0.08977	0.29041	1.15021	1.51949	1.72815
954	-0.0005	0.09108	0.29314	1.16162	1.53206	1.75674
955	-0.00052	0.09055	0.29663	1.1776	1.54506	1.77237
956	-0.0011	0.09181	0.29765	1.18903	1.56317	1.7903
957	-3e-05	0.09258	0.29971	1.19621	1.57904	1.81429
958	-0.00108	0.09142	0.30307	1.20853	1.59613	1.82794
959	-0.00102	0.09276	0.30396	1.2189	1.6078	1.83148
960	0.00037	0.09317	0.30559	1.22444	1.61545	1.85007
961	-0.00092	0.09294	0.30817	1.2305	1.62465	1.86932
962	-0.00038	0.09462	0.30858	1.23752	1.63332	1.86426
963	-0.00031	0.09465	0.31029	1.24297	1.63574	1.85843
964	-0.00189	0.0954	0.31262	1.24677	1.6394	1.88268
965	-0.0006	0.09689	0.31241	1.25027	1.64944	1.89656
966	-0.00063	0.0959	0.31367	1.25157	1.65422	1.88535
967	-0.00121	0.09651	0.31488	1.25087	1.64987	1.88612
968	-0.00035	0.09796	0.31467	1.25348	1.64838	1.89153
969	-0.0014	0.09726	0.31635	1.25572	1.6559	1.88667
970	-0.00142	0.0985	0.31697	1.2527	1.6525	1.89009
971	-0.00027	0.09885	0.3161	1.25081	1.6394	1.89391
972	-0.00131	0.09799	0.31766	1.25064	1.64223	1.88971
973	-0.00102	0.09962	0.31812	1.24362	1.64557	1.87582
974	-0.00066	0.10036	0.31709	1.2379	1.63115	1.86595
975	-0.00172	0.10037	0.31807	1.23631	1.61684	1.87007
976	-0.00122	0.10115	0.31786	1.22852	1.612	1.85646
977	-0.00098	0.10143	0.31691	1.21959	1.60526	1.83781
978	-0.00105	0.1021	0.31758	1.21518	1.59502	1.82793
979	-0.00056	0.10329	0.31743	1.20752	1.58734	1.82529
980	-0.00095	0.10339	0.31647	1.19606	1.57454	1.8045
981	-0.00139	0.10379	0.31638	1.18852	1.55232	1.77765
982	-0.00107	0.10472	0.3158	1.18169	1.53928	1.77158
983	-0.0011	0.10487	0.3152	1.16786	1.53455	1.76001
984	-0.0009	0.10527	0.315	1.15614	1.51874	1.73355
985	-0.00105	0.10579	0.31398	1.14856	1.49728	1.71918
986	-0.00166	0.10583	0.31311	1.1339	1.4817	1.71402
987	-0.00108	0.10649	0.3127	1.12077	1.46765	1.68553
988	-0.0013	0.10684	0.3111	1.11377	1.44302	1.6512
989	-0.00117	0.10715	0.31038	1.09639	1.42354	1.63879
990	-0.00024	0.1087	0.3107	1.07925	1.41399	1.62592
991	-0.00142	0.1086	0.30835	1.07072	1.3889	1.59441
992	-0.00146	0.10875	0.30681	1.05522	1.36308	1.57034
993	-0.00073	0.11032	0.30621	1.03635	1.3503	1.55489
994	-0.00166	0.11037	0.30434	1.02504	1.3279	1.52606
995	-0.00124	0.11099	0.30386	1.0101	1.30196	1.50113
996	-0.00116	0.11168	0.30249	0.98946	1.28693	1.48599
997	-0.00163	0.11159	0.30066	0.97742	1.26456	1.45624
998	-0.00067	0.11292	0.30086	0.96092	1.23595	1.42357
999	-0.00117	0.11314	0.29871	0.94246	1.21754	1.40604
1000	-0.00105	0.11349	0.29697	0.93307	1.19449	1.38211
1001	-0.00037	0.1149	0.29662	0.9147	1.16927	1.35159
1002	-0.0016	0.11433	0.29416	0.89493	1.15323	1.3324
1003	-0.00131	0.1151	0.29366	0.88472	1.1291	1.30701
1004	-0.00145	0.11571	0.29231	0.86633	1.10214	1.27316
1005	-0.00169	0.11591	0.29039	0.84792	1.08688	1.25182
1006	-0.00079	0.1172	0.29054	0.836	1.06291	1.22711
1007	-0.0014	0.11751	0.28886	0.81723	1.034	1.19832
1008	-0.00134	0.11835	0.28772	0.80029	1.01849	1.17934
1009	-0.0014	0.11926	0.28679	0.78798	0.99559	1.15471
1010	-0.00185	0.11906	0.28456	0.76956	0.96852	1.12561
1011	-0.00096	0.11986	0.28426	0.75313	0.95274	1.10631
1012	-0.00121	0.12077	0.28337	0.73882	0.92944	1.08022
1013	-0.00159	0.12114	0.282	0.722	0.90416	1.05095
1014	-0.00136	0.12236	0.28185	0.70973	0.8884	1.03378
1015	-0.0013	0.12288	0.28033	0.69328	0.86507	1.00865
1016	-0.00067	0.1236	0.2795	0.67558	0.84323	0.98071
1017	-0.00122	0.1244	0.27878	0.66537	0.82921	0.96284
1018	-0.00197	0.12451	0.27716	0.64992	0.80594	0.93837
1019	-0.00148	0.1252	0.27678	0.633	0.78305	0.91325
1020	-0.00122	0.12674	0.27664	0.62294	0.76659	0.89572
1021	-0.00085	0.12799	0.27617	0.60892	0.74544	0.87093
1022	-0.00177	0.12859	0.27554	0.59552	0.72849	0.84813
1023	-0.00101	0.1281	0.27359	0.58383	0.70952	0.83194
1024	-0.00139	0.12979	0.27414	0.56747	0.68658	0.8074
1025	-0.00243	0.13034	0.27318	0.55737	0.67482	0.78716
1026	-0.00069	0.13026	0.27182	0.54417	0.65608	0.76883
1027	-0.00183	0.13263	0.27299	0.52921	0.63509	0.7453
1028	-0.00214	0.13232	0.27135	0.52142	0.6237	0.73048
1029	-0.00163	0.13289	0.27118	0.50732	0.60486	0.71176
1030	-0.00183	0.13396	0.27095	0.49423	0.58704	0.68982
1031	-0.00102	0.13452	0.2702	0.48466	0.57362	0.67624
1032	-0.00177	0.136	0.27086	0.47261	0.55693	0.65607
1033	-0.00185	0.13655	0.27031	0.46352	0.54401	0.63632
1034	-0.00154	0.13762	0.27045	0.45206	0.52855	0.62439
1035	-0.00182	0.13869	0.27061	0.44022	0.51157	0.60663
1036	-0.00124	0.13882	0.26996	0.43359	0.5013	0.59096
1037	-0.00177	0.14014	0.27081	0.42281	0.4866	0.57593
1038	-0.00189	0.14139	0.27101	0.41235	0.47177	0.55844
1039	-0.00174	0.14247	0.27103	0.40436	0.46161	0.54752
1040	-0.00174	0.14371	0.2718	0.39464	0.44765	0.53183
1041	-0.00133	0.14417	0.27185	0.38754	0.4357	0.51563
1042	-0.00182	0.14487	0.272	0.37866	0.4231	0.50555
1043	-0.00179	0.14601	0.27234	0.36934	0.4099	0.49066
1044	-0.00154	0.1472	0.27274	0.3633	0.40135	0.4769
1045	-0.00156	0.14856	0.2738	0.35492	0.38919	0.46513
1046	-0.00113	0.14963	0.27451	0.34737	0.37775	0.45189
1047	-0.00148	0.15047	0.2749	0.34177	0.36949	0.44199
1048	-0.00172	0.15164	0.27559	0.33435	0.35886	0.4296
1049	-0.00151	0.15259	0.2762	0.32852	0.35008	0.41714
1050	-0.0014	0.15367	0.27716	0.32144	0.33965	0.40916
1051	-0.00104	0.15477	0.27788	0.31421	0.32846	0.39711
1052	-0.00175	0.15602	0.27902	0.31036	0.32266	0.38603
1053	-0.00166	0.15782	0.28032	0.30338	0.31339	0.37677
1054	-0.0014	0.15852	0.28044	0.29698	0.30392	0.36551
1055	-0.00172	0.15929	0.28151	0.29257	0.29724	0.35812
1056	-0.00127	0.16055	0.28279	0.28632	0.28836	0.34828
1057	-0.00182	0.16156	0.28366	0.28215	0.28183	0.33781
1058	-0.002	0.16295	0.28481	0.27696	0.27382	0.33174
1059	-0.00183	0.16417	0.28564	0.27127	0.2653	0.3228
1060	-0.00165	0.16541	0.28685	0.26797	0.26022	0.3141
1061	-0.00134	0.16682	0.28821	0.26321	0.25305	0.30727
1062	-0.00185	0.16772	0.28902	0.25894	0.24631	0.29906
1063	-0.00189	0.16879	0.29036	0.25455	0.23953	0.29277
1064	-0.00185	0.17026	0.29201	0.24979	0.23262	0.28503
1065	-0.00174	0.17186	0.29341	0.24709	0.22826	0.27722
1066	-0.00136	0.17326	0.295	0.24303	0.22182	0.27249
1067	-0.00192	0.17397	0.29602	0.23888	0.21541	0.2654
1068	-0.00203	0.17493	0.29709	0.23569	0.21046	0.25899
1069	-0.00183	0.17645	0.29883	0.23196	0.20477	0.2527
1070	-0.00169	0.17787	0.30045	0.22955	0.20044	0.24619
1071	-0.00151	0.17929	0.30183	0.22626	0.19499	0.24208
1072	-0.00195	0.18073	0.30339	0.22266	0.18935	0.23625
1073	-0.00197	0.18178	0.30492	0.22044	0.18565	0.23021
1074	-0.00172	0.18297	0.30653	0.21765	0.18092	0.22537
1075	-0.00182	0.18433	0.30801	0.21529	0.17679	0.22012
1076	-0.00182	0.18552	0.3093	0.21228	0.17207	0.21608
1077	-0.00206	0.18686	0.31107	0.2093	0.16745	0.21088
1078	-0.00195	0.18832	0.31291	0.20786	0.1647	0.20573
1079	-0.00179	0.1899	0.31454	0.20531	0.16042	0.20256
1080	-0.00162	0.19124	0.31618	0.20317	0.15646	0.19804
1081	-0.0016	0.19218	0.31789	0.20113	0.15346	0.1942
1082	-0.00215	0.1933	0.31947	0.19862	0.14954	0.18983
1083	-0.00203	0.19456	0.32088	0.1972	0.14665	0.18542
1084	-0.00172	0.1956	0.32207	0.19534	0.14334	0.18282
1085	-0.00204	0.19714	0.32399	0.19341	0.13985	0.17899
1086	-0.00226	0.19868	0.32611	0.19197	0.1377	0.17551
1087	-0.00211	0.19981	0.32767	0.19057	0.13469	0.17229
1088	-0.0022	0.20097	0.32935	0.18909	0.13164	0.16867
1089	-0.00217	0.20189	0.33046	0.18741	0.12866	0.16599
1090	-0.00208	0.20343	0.332	0.18587	0.12578	0.16306
1091	-0.00203	0.205	0.33401	0.18477	0.1239	0.16008
1092	-0.00211	0.20599	0.33543	0.18361	0.1216	0.15756
1093	-0.00227	0.20715	0.33737	0.18233	0.11899	0.15497
1094	-0.00195	0.2079	0.33902	0.18108	0.1165	0.15242
1095	-0.002	0.20915	0.34006	0.18004	0.11423	0.14975
1096	-0.0023	0.21051	0.34187	0.17906	0.11235	0.14722
1097	-0.00235	0.21135	0.34328	0.17793	0.11031	0.14526
1098	-0.00241	0.213	0.34477	0.17674	0.10822	0.14331
1099	-0.0022	0.21388	0.3466	0.17595	0.10634	0.14088
1100	-0.00244	0.21461	0.34738	0.17537	0.10457	0.1386
1101	-0.00237	0.21611	0.34946	0.17435	0.10275	0.13687
1102	-0.00221	0.21657	0.35144	0.17377	0.10132	0.13509
1103	-0.00284	0.21832	0.35217	0.17258	0.0993	0.13353
1104	-0.00211	0.21971	0.35419	0.17143	0.0975	0.13133
1105	-0.00261	0.21968	0.35475	0.17189	0.09709	0.12958
1106	-0.00253	0.22195	0.35605	0.17033	0.09483	0.12907
1107	-0.00157	0.2218	0.35904	0.17036	0.0938	0.12697
1108	-0.00261	0.22325	0.35934	0.17018	0.09302	0.12677
1109	-0.00154	0.22551	0.362	0.16777	0.09019	0.12532
1110	-0.00128	0.22517	0.36432	0.16866	0.08995	0.12274
1111	-0.00261	0.22612	0.36447	0.16957	0.09006	0.12198
1112	-0.00249	0.22795	0.36484	0.16855	0.08771	0.12178
1113	-0.00168	0.22859	0.36655	0.16689	0.08569	0.11986
1114	-0.00185	0.22836	0.36823	0.1671	0.08577	0.11775
1115	-0.00227	0.22957	0.36861	0.16722	0.0849	0.11789
1116	-0.00172	0.23105	0.36963	0.16603	0.08315	0.11717
1117	-0.00145	0.23117	0.37212	0.16516	0.08241	0.11508
1118	-0.00334	0.23155	0.3732	0.16646	0.08292	0.11485
1119	-0.0002	0.23526	0.37248	0.16367	0.07912	0.11548
1120	-0.00157	0.23203	0.37758	0.16411	0.08099	0.11034
1121	-0.00337	0.23361	0.37616	0.16667	0.08165	0.11272
1122	-0.00105	0.23842	0.3743	0.16487	0.07784	0.11562
1123	0.00017	0.23796	0.37885	0.16167	0.07594	0.11113
1124	-0.00336	0.2348	0.3828	0.16452	0.07872	0.10785
1125	-0.00403	0.23744	0.37865	0.166	0.07779	0.11122
1126	0.0006	0.23991	0.37761	0.16106	0.07286	0.11005
1127	-0.0023	0.23669	0.38237	0.1633	0.07584	0.10645
1128	-0.00201	0.239	0.38072	0.16252	0.07407	0.1086
1129	-0.00156	0.23874	0.38211	0.16109	0.07275	0.1068
1130	-0.00227	0.23824	0.38376	0.16167	0.07291	0.10587
1131	-0.00258	0.23952	0.3851	0.1624	0.07204	0.10698
1132	-0.00066	0.24196	0.38348	0.15953	0.06996	0.1071
1133	-0.00235	0.2408	0.38658	0.15993	0.07175	0.10426
1134	-0.00354	0.24127	0.39011	0.16267	0.07251	0.10463
1135	-0.0005	0.24434	0.38808	0.16165	0.06931	0.10619
1136	-0.00108	0.24399	0.38927	0.16202	0.06938	0.10495
1137	-0.0009	0.24483	0.38882	0.16048	0.06841	0.10495
1138	-0.0033	0.24321	0.3909	0.16048	0.07037	0.10323
1139	-0.00162	0.24611	0.39421	0.16391	0.06837	0.10606
1140	0.00056	0.24745	0.39136	0.1599	0.06523	0.10451
1141	-0.00481	0.24103	0.39856	0.16302	0.07129	0.10057
1142	0.00348	0.25218	0.39813	0.16356	0.06412	0.10886
1143	-0.00142	0.25139	0.39061	0.15198	0.06909	0.09859
1144	-0.00916	0.2453	0.40298	0.16695	0.07036	0.10004
1145	0.00388	0.25754	0.3992	0.16724	0.05507	0.11
1146	-0.0007	0.2524	0.3968	0.15773	0.0658	0.10028
1147	-0.00555	0.24828	0.40469	0.16417	0.07158	0.10117
1148	-0.00046	0.25409	0.40344	0.16376	0.0658	0.1044
1149	-0.00255	0.25279	0.40881	0.1676	0.06758	0.10448
1150	0.0036	0.26297	0.40904	0.1673	0.06165	0.10904
1151	-0.00652	0.25569	0.4026	0.15565	0.07307	0.09633
1152	-0.01093	0.25133	0.42331	0.1713	0.07147	0.10233
1153	0.00652	0.27084	0.42307	0.17123	0.05241	0.11337
1154	0.00232	0.2657	0.41008	0.15939	0.06461	0.10497
1155	-0.00589	0.25168	0.41106	0.16254	0.07799	0.09981
1156	-0.00858	0.25412	0.42641	0.17598	0.07243	0.11284
1157	0.00319	0.27431	0.42267	0.16945	0.05458	0.11453
1158	0.0083	0.2748	0.40453	0.1557	0.05559	0.09338
1159	-0.00366	0.25287	0.4005	0.16866	0.07663	0.09917
1160	-0.0092	0.2477	0.40779	0.17805	0.07503	0.11641
1161	0.00201	0.26437	0.42493	0.17096	0.05862	0.11305
1162	0.00255	0.26227	0.41197	0.16037	0.06529	0.09711
1163	-0.00473	0.25578	0.41429	0.16986	0.06615	0.10504
1164	0.00163	0.26424	0.41891	0.16359	0.06058	0.1075
1165	-0.00105	0.26001	0.41299	0.161	0.06502	0.10294
1166	-0.0022	0.25912	0.41504	0.16486	0.0627	0.10641
1167	-0.00082	0.26141	0.416	0.16287	0.06229	0.10446
1168	-0.00284	0.25932	0.41562	0.16499	0.06351	0.10481
1169	-0.00046	0.26176	0.41882	0.16469	0.06056	0.10562
1170	-0.00087	0.26181	0.4167	0.16219	0.06241	0.10291
1171	-0.00267	0.2605	0.4158	0.16559	0.06239	0.10544
1172	-0.00029	0.2632	0.41946	0.16428	0.06058	0.10629
1173	-0.00209	0.26173	0.41844	0.16249	0.06226	0.104
1174	-0.00238	0.26205	0.41902	0.16417	0.06023	0.10533
1175	-0.00133	0.2637	0.42091	0.16289	0.06007	0.10468
1176	-0.00232	0.26279	0.42068	0.16319	0.06151	0.10435
1177	-0.00179	0.26328	0.42165	0.16417	0.06068	0.10558
1178	-0.00185	0.26418	0.42267	0.164	0.06079	0.10522
1179	-0.00217	0.2645	0.42287	0.16431	0.06085	0.10547
1180	-0.00182	0.26495	0.42378	0.16463	0.06036	0.10609
1181	-0.00174	0.2657	0.42494	0.16461	0.06029	0.10582
1182	-0.00203	0.26619	0.4256	0.16451	0.06038	0.10579
1183	-0.00204	0.26627	0.42612	0.16512	0.06047	0.10648
1184	-0.00212	0.2673	0.42728	0.16513	0.06053	0.10672
1185	-0.00247	0.26762	0.42783	0.16501	0.06093	0.10675
1186	-0.00156	0.26831	0.42815	0.16608	0.06012	0.1077
1187	-0.00191	0.26947	0.42973	0.16566	0.06017	0.10733
1188	-0.0024	0.2692	0.43027	0.16559	0.06097	0.10721
1189	-0.00182	0.26956	0.43102	0.16669	0.06056	0.10812
1190	-0.00162	0.27028	0.43176	0.16718	0.06029	0.10847
1191	-0.00203	0.27116	0.43266	0.16699	0.06058	0.10822
1192	-0.00188	0.27109	0.43375	0.16716	0.06099	0.10849
1193	-0.0015	0.27127	0.43364	0.168	0.06044	0.10982
1194	-0.00206	0.27226	0.43463	0.16765	0.06052	0.10986
1195	-0.00183	0.27229	0.43567	0.16763	0.06096	0.10986
1196	-0.00162	0.2728	0.43646	0.16809	0.06071	0.11031
1197	-0.00179	0.27367	0.43701	0.16837	0.06052	0.11046
1198	-0.00197	0.27438	0.43817	0.16826	0.061	0.11014
1199	-0.00163	0.27405	0.4395	0.16888	0.06105	0.11125
1200	-0.00246	0.27528	0.43983	0.1694	0.06015	0.11183
1201	-0.00273	0.27629	0.4408	0.16876	0.06032	0.11101
1202	-0.00197	0.27629	0.4416	0.16933	0.06056	0.1118
1203	-0.00182	0.27715	0.44231	0.16992	0.06055	0.1125
1204	-0.00157	0.27754	0.44324	0.16997	0.06084	0.11263
1205	-0.00168	0.27808	0.44432	0.17041	0.06113	0.11299
1206	-0.00179	0.27786	0.44514	0.17123	0.06096	0.11369
1207	-0.00221	0.27876	0.44559	0.17114	0.0611	0.1136
1208	-0.00177	0.27924	0.44693	0.17079	0.06172	0.11362
1209	-0.00168	0.27943	0.4476	0.17188	0.0611	0.11458
1210	-0.00175	0.28072	0.44814	0.172	0.06108	0.11467
1211	-0.00108	0.28093	0.4494	0.17174	0.06168	0.11504
1212	-0.00153	0.28134	0.45029	0.1723	0.06131	0.11581
1213	-0.00183	0.282	0.45087	0.17268	0.06133	0.11606
1214	-0.00177	0.28238	0.45166	0.17291	0.06157	0.11601
1215	-0.0018	0.28261	0.45313	0.17368	0.06166	0.11633
1216	-0.00192	0.28334	0.45369	0.17432	0.06161	0.11682
1217	-0.00143	0.2845	0.45461	0.17438	0.06184	0.11668
1218	-0.00166	0.28485	0.45654	0.17523	0.06166	0.11757
1219	-0.00217	0.28604	0.45674	0.17525	0.0619	0.11806
1220	-0.00204	0.28659	0.45804	0.17471	0.06261	0.11813
1221	-0.00252	0.28659	0.46011	0.17599	0.06223	0.11931
1222	-0.00174	0.28835	0.46059	0.17633	0.06285	0.1188
1223	-0.00159	0.28905	0.463	0.17656	0.063	0.11874
1224	-0.00217	0.28972	0.46507	0.17744	0.06261	0.11954
1225	-0.00212	0.29126	0.46568	0.17793	0.0627	0.12
1226	-0.00146	0.29218	0.46628	0.17828	0.06326	0.11986
1227	-0.00168	0.2921	0.4677	0.17918	0.06325	0.12024
1228	-0.00194	0.29282	0.46931	0.18011	0.06244	0.12112
1229	-0.00125	0.29407	0.46994	0.17934	0.06335	0.1205
1230	-0.00203	0.29436	0.47173	0.17975	0.06369	0.12105
1231	-0.00215	0.29536	0.47351	0.18083	0.06372	0.1218
1232	-0.00186	0.29649	0.4752	0.18105	0.06407	0.12198
1233	-0.00188	0.29744	0.47646	0.18167	0.06381	0.12262
1234	-0.00194	0.29874	0.4781	0.18222	0.06393	0.12297
1235	-0.00226	0.29965	0.48032	0.1825	0.06421	0.12311
1236	-0.0023	0.30031	0.48184	0.1832	0.06447	0.12329
1237	-0.00212	0.30174	0.48344	0.18433	0.06471	0.12379
1238	-0.00197	0.30302	0.48514	0.18492	0.06488	0.12437
1239	-0.00197	0.30365	0.48775	0.18549	0.06497	0.12495
1240	-0.00206	0.30522	0.48994	0.18636	0.06538	0.12517
1241	-0.00247	0.30652	0.491	0.1868	0.06578	0.12532
1242	-0.00227	0.30737	0.49373	0.18768	0.06584	0.12592
1243	-0.00194	0.3093	0.49699	0.18848	0.06624	0.12589
1244	-0.00209	0.31082	0.49866	0.18935	0.06645	0.12613
1245	-0.00221	0.31197	0.50037	0.19032	0.06653	0.12645
1246	-0.00203	0.31345	0.50281	0.1911	0.06667	0.12685
1247	-0.00206	0.31465	0.50533	0.19223	0.06731	0.12738
1248	-0.00218	0.31627	0.50775	0.19324	0.06786	0.12782
1249	-0.00189	0.31801	0.51025	0.19423	0.06779	0.12859
1250	-0.00214	0.31915	0.51289	0.19492	0.06815	0.12877
1251	-0.00226	0.32111	0.51537	0.19571	0.06851	0.12883
1252	-0.00203	0.32292	0.51764	0.19708	0.06897	0.12918
1253	-0.00209	0.32436	0.52083	0.1982	0.06949	0.12949
1254	-0.00212	0.32625	0.52428	0.19907	0.06969	0.12975
1255	-0.00198	0.32785	0.52635	0.20015	0.06964	0.13023
1256	-0.00243	0.32983	0.52933	0.20111	0.07005	0.13055
1257	-0.00261	0.33202	0.53265	0.20213	0.07063	0.13086
1258	-0.00204	0.33327	0.53587	0.2036	0.07115	0.13129
1259	-0.00186	0.33565	0.53929	0.20464	0.07179	0.13129
1260	-0.00198	0.3382	0.5416	0.20601	0.07172	0.13171
1261	-0.00218	0.33969	0.54539	0.20728	0.07196	0.13228
1262	-0.00218	0.3418	0.5497	0.20778	0.07266	0.13261
1263	-0.00208	0.34366	0.5517	0.2095	0.07289	0.13295
1264	-0.00217	0.34604	0.55486	0.21095	0.07332	0.13304
1265	-0.00189	0.34853	0.55952	0.21214	0.07373	0.13356
1266	-0.00194	0.35022	0.56288	0.2139	0.07416	0.13377
1267	-0.00204	0.35291	0.56651	0.215	0.07491	0.13379
1268	-0.00168	0.35564	0.57022	0.21651	0.07518	0.13446
1269	-0.00191	0.35751	0.57368	0.21825	0.07553	0.13518
1270	-0.00218	0.3604	0.57748	0.21935	0.07625	0.13547
1271	-0.0022	0.36308	0.58087	0.2211	0.0766	0.1356
1272	-0.00227	0.36511	0.58588	0.22243	0.07721	0.13597
1273	-0.00186	0.36795	0.59085	0.22372	0.07803	0.1366
1274	-0.00186	0.3701	0.59413	0.22566	0.07849	0.13696
1275	-0.00189	0.373	0.59895	0.22693	0.0789	0.13702
1276	-0.00154	0.37621	0.6032	0.22861	0.0791	0.13754
1277	-0.00197	0.37781	0.60617	0.23018	0.07983	0.13782
1278	-0.00188	0.38075	0.61053	0.2316	0.08055	0.13818
1279	-0.00186	0.38391	0.61455	0.23363	0.08075	0.13849
1280	-0.00201	0.38631	0.61852	0.23506	0.08133	0.13889
1281	-0.00157	0.38925	0.62317	0.23671	0.08174	0.13963
1282	-0.00175	0.39182	0.62703	0.23842	0.08238	0.13979
1283	-0.00191	0.39468	0.6312	0.23943	0.0834	0.13991
1284	-0.00169	0.39757	0.63614	0.24129	0.08386	0.14046
1285	-0.00183	0.39966	0.63991	0.24321	0.08452	0.14081
1286	-0.00194	0.40262	0.64438	0.24451	0.08498	0.14096
1287	-0.00194	0.40564	0.64935	0.2462	0.08517	0.14128
1288	-0.00215	0.40788	0.6524	0.24771	0.086	0.14169
1289	-0.00211	0.41125	0.65721	0.24951	0.0865	0.14226
1290	-0.00197	0.41451	0.66292	0.25172	0.08714	0.14243
1291	-0.00189	0.41666	0.66647	0.25307	0.08775	0.1425
1292	-0.00168	0.42	0.67134	0.25508	0.08783	0.14326
1293	-0.00194	0.42322	0.67671	0.25674	0.08861	0.14359
1294	-0.00203	0.42558	0.67987	0.25728	0.08932	0.14349
1295	-0.0016	0.42899	0.68498	0.25963	0.08965	0.1434
1296	-0.00195	0.43173	0.68985	0.26164	0.0898	0.14394
1297	-0.00183	0.43402	0.6925	0.26234	0.09029	0.1445
1298	-0.0016	0.43748	0.6982	0.26338	0.09123	0.14421
1299	-0.00194	0.4395	0.70235	0.26469	0.0916	0.14439
1300	-0.00214	0.44148	0.7063	0.26695	0.09232	0.14516
1301	-0.0024	0.44551	0.71242	0.26959	0.09293	0.14587
1302	-0.00262	0.44882	0.71742	0.27115	0.09372	0.1459
1303	-0.0024	0.4509	0.72183	0.27278	0.09436	0.14636
1304	-0.00232	0.45398	0.72531	0.27484	0.09433	0.14685
1305	-0.00291	0.45682	0.73024	0.2757	0.09547	0.14648
1306	-0.00224	0.45883	0.73477	0.27769	0.09601	0.14731
1307	-0.00185	0.4617	0.73853	0.27995	0.09622	0.14809
1308	-0.00255	0.46469	0.74281	0.2809	0.09679	0.14807
1309	-0.0029	0.46701	0.7469	0.28195	0.09723	0.14818
1310	-0.00252	0.46933	0.75092	0.28343	0.09776	0.14859
1311	-0.00241	0.47208	0.75465	0.28525	0.09821	0.14919
1312	-0.00259	0.47473	0.75893	0.28648	0.09885	0.14923
1313	-0.00226	0.47688	0.76309	0.2879	0.09903	0.14966
1314	-0.0024	0.47899	0.76633	0.28949	0.09958	0.14998
1315	-0.00253	0.48163	0.76973	0.29068	0.10045	0.15004
1316	-0.00244	0.48409	0.77385	0.29193	0.10092	0.15047
1317	-0.00233	0.48622	0.77831	0.29362	0.10141	0.15092
1318	-0.00237	0.48871	0.78215	0.29517	0.10201	0.15128
1319	-0.00259	0.49113	0.78534	0.29616	0.10236	0.15147
1320	-0.00252	0.49289	0.78877	0.29742	0.10262	0.15147
1321	-0.00243	0.49519	0.7923	0.29886	0.10304	0.15158
1322	-0.00235	0.49776	0.79568	0.29999	0.10356	0.15196
1323	-0.00233	0.49954	0.7991	0.30144	0.10403	0.15254
1324	-0.0023	0.50182	0.80232	0.30252	0.10446	0.15273
1325	-0.00208	0.50415	0.80586	0.3036	0.1048	0.15298
1326	-0.00243	0.50565	0.80946	0.30508	0.10519	0.15352
1327	-0.00252	0.50795	0.81192	0.30576	0.1058	0.15363
1328	-0.00208	0.51033	0.8148	0.30696	0.10602	0.15399
1329	-0.00221	0.51181	0.81836	0.30841	0.10623	0.15446
1330	-0.00203	0.51404	0.82114	0.30914	0.10698	0.1545
1331	-0.00208	0.51553	0.82365	0.31084	0.10698	0.15511
1332	-0.00244	0.51715	0.82729	0.312	0.10756	0.1552
1333	-0.00182	0.51997	0.82983	0.31187	0.10844	0.15508
1334	-0.00279	0.52063	0.83211	0.31416	0.10796	0.15631
1335	-0.00237	0.52246	0.8363	0.31564	0.1093	0.15547
1336	-0.00169	0.52591	0.83755	0.31502	0.10893	0.15604
1337	-0.00446	0.52441	0.84032	0.31917	0.10786	0.15854
1338	0.00034	0.52884	0.8476	0.31783	0.11232	0.15416
1339	-0.00156	0.53525	0.84415	0.31488	0.10703	0.15897
1340	-0.00525	0.52946	0.84654	0.32446	0.1086	0.1615
1341	0.00055	0.53378	0.85756	0.32405	0.11479	0.15373
1342	0.00183	0.54054	0.85986	0.32002	0.11191	0.1548
1343	-0.00212	0.54291	0.85921	0.32166	0.10782	0.15996
1344	-0.0051	0.53828	0.8578	0.32797	0.10962	0.16425
1345	-0.00121	0.53629	0.86453	0.32985	0.11566	0.15985
1346	-0.00114	0.54401	0.86768	0.32468	0.11205	0.15855
1347	-0.00237	0.54199	0.86502	0.32777	0.11253	0.16132
1348	-0.00107	0.54248	0.86789	0.32808	0.11491	0.16
1349	-0.00117	0.54466	0.87036	0.32741	0.11436	0.16019
1350	-0.00206	0.54628	0.87259	0.32799	0.1136	0.16159
1351	-0.00253	0.54773	0.87349	0.32932	0.11362	0.16281
1352	-0.00082	0.54793	0.87416	0.33139	0.11555	0.16066
1353	-0.0042	0.55336	0.88077	0.32945	0.11223	0.16342
1354	-0.00409	0.554	0.88251	0.33203	0.11295	0.16536
1355	0.00011	0.5511	0.88087	0.33516	0.11722	0.16229
1356	-0.00305	0.55563	0.8858	0.33244	0.1147	0.16501
1357	0.00023	0.55487	0.88641	0.3374	0.11865	0.16571
1358	-0.00046	0.55421	0.88428	0.33746	0.12016	0.16068
1359	-0.01137	0.56444	0.89832	0.32965	0.11073	0.17056
1360	0.00183	0.55885	0.90099	0.34581	0.12358	0.16817
1361	0.00388	0.55632	0.89442	0.34782	0.12659	0.16026
1362	-0.00992	0.57394	0.91225	0.32928	0.11375	0.17538
1363	0.0071	0.56006	0.90689	0.35103	0.13284	0.15977
1364	-0.00125	0.55946	0.8898	0.35239	0.12453	0.15504
1365	-0.01236	0.58098	0.90584	0.33693	0.1084	0.17302
1366	-0.0011	0.57506	0.91429	0.34651	0.11942	0.16747
1367	0.00577	0.57201	0.91867	0.35208	0.12805	0.16328
1368	-0.00301	0.564	0.91269	0.35054	0.1212	0.15683
1369	-0.00894	0.57735	0.89807	0.33345	0.10863	0.17456
1370	0.01019	0.58372	0.92111	0.34337	0.12878	0.17607
1371	-0.00446	0.55872	0.92471	0.35262	0.12561	0.159
1372	-0.00955	0.57045	0.90546	0.33511	0.10942	0.17702
1373	0.00665	0.57932	0.91505	0.34366	0.12291	0.174
1374	-0.00092	0.56895	0.91678	0.34981	0.12115	0.16603
1375	-0.00151	0.57306	0.90808	0.3428	0.11774	0.17314
1376	0.00273	0.57457	0.91245	0.34593	0.1232	0.1702
1377	0.00085	0.57227	0.91446	0.34732	0.1217	0.16943
1378	-0.00131	0.57178	0.91592	0.3477	0.11971	0.17056
1379	0.00044	0.57356	0.91685	0.3459	0.12146	0.17421
1380	0.00267	0.57729	0.91617	0.34668	0.12486	0.17453
1381	-0.00092	0.57544	0.92099	0.34987	0.12268	0.17291
1382	-0.00182	0.57469	0.92363	0.35034	0.12186	0.1738
1383	0.00125	0.57735	0.92223	0.35037	0.12361	0.17387
1384	0.00053	0.57681	0.9236	0.34842	0.12148	0.17575
1385	0.00298	0.57915	0.9232	0.34683	0.12372	0.17644
1386	0.0016	0.58266	0.91896	0.35213	0.1254	0.17133
1387	-0.00031	0.58076	0.92105	0.35437	0.12248	0.16934
1388	-0.00079	0.5766	0.92484	0.35225	0.11856	0.17456
1389	-0.00073	0.57796	0.92667	0.34996	0.12048	0.17659
1390	0.00209	0.57957	0.92769	0.34692	0.12262	0.17798
1391	0.00154	0.58095	0.92769	0.34917	0.12434	0.17526
1392	0.00029	0.58446	0.92676	0.35191	0.12563	0.17265
1393	0.00093	0.58011	0.92874	0.34897	0.12079	0.18112
1394	0.00275	0.58826	0.93707	0.34776	0.12881	0.17685
1395	-0.00307	0.59123	0.93449	0.35709	0.12811	0.16969
1396	-0.00424	0.58476	0.92982	0.35886	0.12079	0.17464
1397	-0.00024	0.58545	0.9308	0.35443	0.12337	0.17578
1398	0.00024	0.58411	0.93132	0.35449	0.12308	0.17758
1399	-0.00322	0.58704	0.93492	0.35738	0.12408	0.1756
1400	0.00253	0.57922	0.92613	0.35748	0.12057	0.18239
1401	0.00612	0.57826	0.92625	0.35103	0.12502	0.18094
1402	0.00128	0.58475	0.93266	0.3484	0.12973	0.17432
1403	-0.00151	0.58583	0.93144	0.35306	0.12367	0.17476
1404	-0.00215	0.58672	0.9319	0.354	0.12238	0.17355
1405	0.00067	0.58305	0.92932	0.35136	0.12389	0.17667
1406	-0.00243	0.58551	0.93158	0.35262	0.12373	0.17537
1407	-6e-05	0.58372	0.9334	0.35579	0.12068	0.17961
1408	0.00557	0.57883	0.92616	0.34866	0.12625	0.17865
1409	-0.00305	0.5872	0.92755	0.34885	0.12457	0.1711
1410	0.00247	0.58353	0.93939	0.35606	0.11722	0.18367
1411	0.0076	0.57358	0.92363	0.33839	0.13391	0.1777
1412	-0.01482	0.6046	0.92606	0.35132	0.11563	0.1635
1413	0.0119	0.59802	0.95752	0.36343	0.10448	0.19656
1414	0.01205	0.57205	0.93954	0.32922	0.1364	0.18233
1415	-0.01578	0.603	0.92886	0.34251	0.12016	0.16121
1416	-0.00032	0.60648	0.94618	0.3607	0.11142	0.18219
1417	0.01253	0.60077	0.95326	0.36339	0.11754	0.19328
1418	0.00461	0.58176	0.96539	0.35373	0.13263	0.18924
1419	-0.022	0.58325	0.93304	0.34799	0.12459	0.16344
1420	0.0016	0.61302	0.92015	0.37762	0.10547	0.1879
1421	0.0092	0.58162	0.95073	0.3606	0.13258	0.19562
1422	-0.01317	0.57339	0.9339	0.34567	0.12448	0.17433
1423	0.00162	0.59134	0.91335	0.36244	0.11694	0.1917
1424	-0.00104	0.57529	0.92653	0.3493	0.1277	0.186
1425	-0.00729	0.57175	0.92412	0.34204	0.11803	0.17696
1426	0.00206	0.58012	0.91328	0.35085	0.11787	0.18547
1427	-0.00063	0.57367	0.91791	0.34592	0.12329	0.18092
1428	-0.00253	0.5708	0.91534	0.34386	0.12038	0.1788
1429	-0.00119	0.57178	0.91275	0.34444	0.11807	0.18021
1430	0.00221	0.57463	0.9066	0.34769	0.12198	0.18445
1431	-0.00352	0.56831	0.90707	0.34351	0.12611	0.17947
1432	-0.00571	0.56511	0.91246	0.34062	0.1194	0.17722
1433	-0.00067	0.56773	0.91043	0.34276	0.11545	0.1817
1434	0.00072	0.56903	0.90645	0.34406	0.11801	0.18376
1435	-0.00046	0.56767	0.8996	0.34413	0.12	0.18452
1436	-0.00322	0.56155	0.89888	0.33916	0.11911	0.18057
1437	-0.00075	0.56277	0.89771	0.34016	0.11874	0.1824
1438	-0.00276	0.55997	0.89169	0.3378	0.11986	0.17992
1439	0.00084	0.55568	0.89336	0.3347	0.11673	0.18149
1440	0.00066	0.55861	0.89209	0.33839	0.11856	0.18678
1441	-0.00343	0.55518	0.88284	0.33546	0.11911	0.18141
1442	0.00031	0.5508	0.88243	0.33231	0.11482	0.18083
1443	-0.00029	0.55255	0.88077	0.33434	0.11676	0.18419
1444	-0.00171	0.54872	0.875	0.33127	0.11656	0.18179
1445	-0.00058	0.5461	0.87379	0.33058	0.1152	0.18324
1446	-0.00186	0.54568	0.87082	0.33035	0.11577	0.18307
1447	-0.002	0.54247	0.86626	0.3275	0.11426	0.18146
1448	-0.00087	0.5397	0.8638	0.32549	0.11281	0.1819
1449	-0.00153	0.53862	0.86041	0.32507	0.11327	0.1823
1450	-0.00113	0.53595	0.85622	0.32349	0.11276	0.18275
1451	-0.00125	0.5341	0.85365	0.32242	0.11273	0.18274
1452	-0.00165	0.53242	0.85051	0.32164	0.11267	0.18259
1453	-0.00131	0.52974	0.84688	0.31989	0.11188	0.18204
1454	-0.00099	0.52753	0.84462	0.31865	0.11128	0.18231
1455	-0.00108	0.52528	0.84041	0.31738	0.11098	0.18304
1456	-0.00136	0.52303	0.83597	0.31651	0.11058	0.18268
1457	-0.00104	0.52039	0.83234	0.3148	0.10933	0.1828
1458	-0.002	0.5181	0.82838	0.31364	0.10965	0.18385
1459	-0.00166	0.51642	0.82521	0.31232	0.10881	0.18301
1460	-0.00075	0.5134	0.82158	0.31001	0.1075	0.18332
1461	-0.00206	0.51103	0.81699	0.31038	0.10904	0.18401
1462	-0.00058	0.50992	0.81416	0.30907	0.10687	0.18188
1463	-0.0015	0.50575	0.80893	0.30519	0.10654	0.18471
1464	-0.00397	0.5051	0.80504	0.30682	0.10788	0.18449
1465	0.00044	0.50275	0.80548	0.3035	0.10239	0.18175
1466	-0.00253	0.49576	0.79814	0.29977	0.10492	0.1861
1467	-0.00284	0.49799	0.79391	0.30331	0.10623	0.18384
1468	3e-05	0.49702	0.79366	0.29994	0.10143	0.18243
1469	-0.00212	0.49193	0.78862	0.29681	0.10278	0.18513
1470	-0.00256	0.48804	0.7829	0.29565	0.10463	0.1861
1471	-0.00163	0.48506	0.77545	0.29576	0.10486	0.18497
1472	-8e-05	0.485	0.77397	0.29402	0.10159	0.18404
1473	-0.00226	0.47961	0.76962	0.29019	0.10187	0.1868
1474	-0.00163	0.47639	0.76073	0.29044	0.10217	0.18535
1475	-0.0011	0.47548	0.75865	0.28679	0.09917	0.18507
1476	-0.00243	0.46954	0.75314	0.28519	0.10107	0.18727
1477	-0.00047	0.46751	0.74448	0.28514	0.09874	0.1841
1478	-0.00119	0.46634	0.74307	0.28052	0.09634	0.18443
1479	-0.00226	0.46024	0.73817	0.27994	0.099	0.18713
1480	-0.00014	0.45767	0.72972	0.27855	0.0968	0.18486
1481	-0.0014	0.45419	0.72711	0.27464	0.0959	0.18579
1482	-0.00175	0.44882	0.7216	0.27457	0.09648	0.1861
1483	-0.00099	0.44699	0.71492	0.27266	0.09479	0.18477
1484	-0.00168	0.44417	0.71136	0.26978	0.09413	0.18523
1485	-0.00186	0.44034	0.70528	0.26834	0.09351	0.18544
1486	-0.00159	0.43742	0.69884	0.26613	0.09267	0.18547
1487	-0.00186	0.43416	0.69464	0.26361	0.09186	0.18509
1488	-0.00262	0.43039	0.68987	0.26146	0.09192	0.18564
1489	-0.00085	0.42622	0.6851	0.2607	0.09134	0.18472
1490	-0.0009	0.42368	0.67998	0.25847	0.08949	0.18445
1491	-0.00203	0.42093	0.67346	0.25569	0.08871	0.18547
1492	-0.00186	0.41754	0.66768	0.25365	0.08876	0.18564
1493	-0.00168	0.41338	0.66435	0.25209	0.08844	0.18553
1494	-0.00122	0.40936	0.65868	0.25055	0.0874	0.18506
1495	-0.00197	0.40662	0.6521	0.24815	0.08611	0.18501
1496	-0.00267	0.40387	0.64738	0.24605	0.08604	0.18613
1497	-0.00104	0.3998	0.64204	0.24504	0.08591	0.18655
1498	-0.0013	0.39629	0.63719	0.24239	0.08382	0.18488
1499	-0.00247	0.39383	0.63222	0.23936	0.08351	0.18546
1500	-0.00189	0.39064	0.62529	0.23766	0.0834	0.1862
1501	-0.00143	0.38689	0.61922	0.2364	0.08244	0.18588
1502	-0.00183	0.38222	0.61633	0.23393	0.08084	0.18484
1503	-0.0027	0.38062	0.60939	0.23006	0.0804	0.18552
1504	-0.00143	0.37633	0.60287	0.22974	0.08049	0.18602
1505	-0.00198	0.37074	0.60008	0.22749	0.07875	0.18488
1506	-0.0023	0.36899	0.59294	0.22441	0.07866	0.18562
1507	-0.00182	0.36467	0.58643	0.22369	0.07771	0.18515
1508	-0.00259	0.36052	0.58229	0.22063	0.07628	0.18468
1509	-0.00209	0.35869	0.57545	0.21819	0.07632	0.18538
1510	-0.00189	0.35452	0.56982	0.21701	0.07544	0.18474
1511	-0.00253	0.35037	0.56572	0.21437	0.07452	0.18445
1512	-0.00246	0.34753	0.55992	0.21222	0.07426	0.18494
1513	-0.00212	0.34384	0.55424	0.21022	0.07364	0.18503
1514	-0.00215	0.34023	0.54892	0.2081	0.07257	0.18488
1515	-0.00215	0.33696	0.54333	0.20604	0.07176	0.18507
1516	-0.00171	0.33372	0.53772	0.20427	0.07155	0.18559
1517	-0.00247	0.33025	0.53221	0.20232	0.07066	0.18495
1518	-0.00267	0.32681	0.52687	0.20032	0.06958	0.1848
1519	-0.00206	0.32333	0.52246	0.19789	0.06897	0.18509
1520	-0.00197	0.32074	0.51662	0.19559	0.06853	0.18498
1521	-0.00186	0.3172	0.51021	0.19406	0.06784	0.18484
1522	-0.00218	0.31316	0.50624	0.19196	0.06688	0.18446
1523	-0.00215	0.3105	0.50049	0.18999	0.06627	0.18448
1524	-0.00189	0.30714	0.49457	0.188	0.06587	0.18483
1525	-0.00243	0.30383	0.49042	0.18597	0.06485	0.18451
1526	-0.00243	0.30095	0.485	0.18411	0.06418	0.18439
1527	-0.00215	0.29797	0.47945	0.18234	0.06407	0.18497
1528	-0.00279	0.29434	0.47502	0.18054	0.06308	0.18451
1529	-0.00208	0.29118	0.47008	0.1783	0.0625	0.18472
1530	-0.00206	0.28886	0.46455	0.17662	0.06174	0.18509
1531	-0.00243	0.28545	0.45964	0.17441	0.06061	0.18446
1532	-0.00171	0.28169	0.45483	0.17207	0.06076	0.18494
1533	-0.00264	0.27884	0.44943	0.17065	0.06015	0.1848
1534	-0.00278	0.27621	0.44447	0.16861	0.05902	0.18448
1535	-0.00229	0.27287	0.43939	0.16656	0.05882	0.18524
1536	-0.0027	0.26984	0.43408	0.16489	0.05786	0.18498
1537	-0.00215	0.26729	0.42938	0.16295	0.05705	0.18492
1538	-0.00224	0.26443	0.42445	0.16139	0.05682	0.1855
1539	-0.00266	0.26077	0.41927	0.15968	0.05573	0.18471
1540	-0.0018	0.25755	0.41429	0.15749	0.05548	0.18486
1541	-0.00256	0.2554	0.41006	0.15631	0.05495	0.18542
1542	-0.00253	0.25194	0.40556	0.15419	0.05344	0.1842
1543	-0.00204	0.24841	0.40051	0.15167	0.05359	0.18474
1544	-0.0032	0.24617	0.39595	0.15071	0.0528	0.18489
1545	-0.00209	0.24301	0.39117	0.14865	0.0517	0.18385
1546	-0.00166	0.23999	0.38611	0.14677	0.05196	0.1848
1547	-0.00252	0.23749	0.38203	0.14565	0.0511	0.18449
1548	-0.00209	0.23468	0.37814	0.14363	0.05055	0.18408
1549	-0.00246	0.23193	0.37323	0.1418	0.05043	0.1846
1550	-0.00253	0.22881	0.36841	0.14023	0.04962	0.18398
1551	-0.00204	0.22604	0.36424	0.13829	0.04945	0.1841
1552	-0.00296	0.22375	0.36018	0.13715	0.04858	0.18478
1553	-0.00233	0.22023	0.35527	0.13513	0.04704	0.18387
1554	-0.00194	0.21745	0.35056	0.13232	0.04819	0.18462
1555	-0.00374	0.21632	0.34821	0.13266	0.04764	0.18517
1556	-0.00203	0.21239	0.34348	0.13077	0.04575	0.18292
1557	-0.00113	0.20883	0.33826	0.12778	0.04611	0.18369
1558	-0.00247	0.20683	0.33444	0.12657	0.04567	0.18463
1559	-0.00259	0.20502	0.33038	0.12538	0.04439	0.18398
1560	-0.00264	0.20207	0.32692	0.12399	0.0435	0.18353
1561	-0.00252	0.19867	0.32196	0.12186	0.04349	0.18323
1562	-0.00256	0.19687	0.31729	0.12073	0.04327	0.18341
1563	-0.00282	0.19438	0.31354	0.11932	0.04256	0.18333
1564	-0.00262	0.19154	0.30989	0.11752	0.04175	0.18304
1565	-0.00258	0.18896	0.30605	0.1156	0.04156	0.183
1566	-0.00317	0.18683	0.30177	0.11443	0.04115	0.18336
1567	-0.0022	0.18401	0.29799	0.11298	0.04007	0.18262
1568	-0.00227	0.18159	0.29443	0.11111	0.03999	0.18277
1569	-0.00298	0.17995	0.29077	0.11023	0.03915	0.18356
1570	-0.0023	0.17737	0.28757	0.10843	0.03812	0.1825
1571	-0.00305	0.17482	0.28404	0.1067	0.03844	0.18251
1572	-0.00294	0.17284	0.28029	0.10609	0.03758	0.18295
1573	-0.00223	0.17017	0.27638	0.10431	0.03679	0.18201
1574	-0.00308	0.16785	0.27266	0.10287	0.03716	0.1826
1575	-0.00243	0.16595	0.26968	0.1021	0.03601	0.18272
1576	-0.00229	0.16339	0.26601	0.10031	0.03555	0.18146
1577	-0.00316	0.16135	0.26208	0.09932	0.03592	0.18213
1578	-0.00217	0.15916	0.25882	0.09818	0.0347	0.18227
1579	-0.00246	0.15634	0.25519	0.09615	0.03439	0.18152
1580	-0.00301	0.15462	0.25195	0.09544	0.03453	0.18227
1581	-0.00212	0.15271	0.24931	0.09436	0.03343	0.18208
1582	-0.00284	0.15022	0.24556	0.09244	0.03355	0.18147
1583	-0.00293	0.14864	0.24176	0.09155	0.03357	0.18202
1584	-0.0022	0.14633	0.23923	0.08997	0.03246	0.18135
1585	-0.00302	0.14407	0.23586	0.08865	0.0327	0.18097
1586	-0.0024	0.1429	0.23225	0.08812	0.03197	0.18167
1587	-0.00229	0.14056	0.22948	0.08615	0.03105	0.18106
1588	-0.00305	0.13829	0.22635	0.08481	0.03143	0.1812
1589	-0.00198	0.13669	0.22353	0.08435	0.03014	0.18153
1590	-0.00252	0.13408	0.22032	0.08273	0.02963	0.18054
1591	-0.0027	0.13223	0.21655	0.08173	0.03014	0.18092
1592	-0.00189	0.13084	0.214	0.08084	0.02902	0.18106
1593	-0.00325	0.1283	0.21109	0.07896	0.02881	0.17982
1594	-0.00294	0.12691	0.20792	0.07851	0.02907	0.1803
1595	-0.0022	0.12514	0.20561	0.07771	0.02798	0.18044
1596	-0.00337	0.1226	0.20229	0.07584	0.02802	0.17943
1597	-0.0024	0.1219	0.19905	0.07539	0.02782	0.18037
1598	-0.00214	0.12003	0.19702	0.0739	0.02623	0.18002
1599	-0.00343	0.11781	0.19377	0.0724	0.02702	0.17877
1600	-0.00221	0.11719	0.19095	0.07277	0.02699	0.17986
1601	-0.00255	0.11444	0.18951	0.07076	0.02562	0.17905
1602	-0.0033	0.11246	0.18608	0.06927	0.02649	0.17844
1603	-0.00188	0.11237	0.18295	0.0696	0.02563	0.17984
1604	-0.00288	0.1098	0.18134	0.06786	0.02451	0.17885
1605	-0.00334	0.10767	0.17853	0.06706	0.02533	0.17815
1606	-0.0023	0.10693	0.17596	0.06683	0.02448	0.17912
1607	-0.00304	0.10501	0.17393	0.06516	0.0239	0.17812
1608	-0.00223	0.10403	0.1709	0.06508	0.02457	0.17825
1609	-0.00192	0.10257	0.16919	0.0643	0.02328	0.17949
1610	-0.00313	0.10001	0.16704	0.0618	0.02335	0.1781
1611	-0.00172	0.09998	0.16351	0.06215	0.02411	0.17857
1612	-0.00197	0.09848	0.16241	0.06157	0.02257	0.1788
1613	-0.00272	0.09601	0.15979	0.05975	0.02324	0.17688
1614	-0.00117	0.09625	0.15617	0.06033	0.02319	0.17845
1615	-0.00273	0.09399	0.15562	0.05818	0.02107	0.17844
1616	-0.00267	0.092	0.15282	0.05687	0.02275	0.17627
1617	-0.00081	0.09261	0.15047	0.05843	0.02245	0.17841
1618	-0.00327	0.08929	0.15083	0.05533	0.01984	0.17793
1619	-0.00151	0.08815	0.14606	0.05461	0.02184	0.17636
1620	-0.00101	0.08989	0.14314	0.05614	0.02039	0.17923
1621	-0.00504	0.08594	0.14458	0.05267	0.01872	0.17664
1622	-0.00075	0.08644	0.13957	0.05429	0.02246	0.17578
1623	-0.00085	0.08656	0.13905	0.05386	0.01888	0.1801
1624	-0.00481	0.08044	0.13889	0.04825	0.01894	0.17566
1625	0.00027	0.08421	0.13126	0.05295	0.02258	0.17598
1626	-0.00291	0.08292	0.13457	0.05164	0.01659	0.18202
1627	-0.00543	0.07632	0.13559	0.04652	0.02046	0.17653
1628	0.00119	0.08098	0.12794	0.0522	0.02266	0.17836
1629	-0.00287	0.07704	0.13109	0.04764	0.01532	0.18155
1630	-8e-05	0.07323	0.13191	0.04422	0.01691	0.17749
1631	0.00365	0.07457	0.12511	0.04796	0.02171	0.17126
1632	0.00301	0.07855	0.12013	0.05263	0.02365	0.17612
1633	-0.00415	0.07297	0.12888	0.04453	0.01627	0.18134
1634	-0.00069	0.06891	0.12422	0.04457	0.02486	0.16898
1635	0.00677	0.08006	0.11436	0.05527	0.02661	0.18317
1636	-0.01208	0.0648	0.13158	0.03671	0.00826	0.18411
1637	0.00932	0.07048	0.11046	0.04707	0.02657	0.16284
1638	0.0097	0.0827	0.10849	0.05257	0.02286	0.18935
1639	-0.00316	0.05229	0.12556	0.03285	0.01506	0.17557
1640	0.03638	0.08965	0.07982	0.07489	0.04178	0.15379
1641	-0.01785	0.07938	0.11842	0.04634	-0.01399	0.2067
1642	-0.00793	0.04294	0.14896	0.00185	-0.00044	0.14255
1643	0.06857	0.14688	0.06699	0.088	0.03899	0.15549
1644	-0.04761	0.11833	0.1832	0.02637	-0.06125	0.25626
1645	-0.00932	0.10439	0.23291	0.03815	0.04683	0.15729
1646	0.02071	0.2209	0.21347	0.1151	0.17776	0.2175
1647	-0.04765	0.23048	0.32698	0.04976	0.23322	0.36359
1648	-0.06844	0.45569	0.5833	0.25984	0.42595	0.3698
1649	-0.0822	0.51775	0.8143	0.34175	0.35068	0.3018
1650	0.04678	0.30675	0.46989	0.23247	0.18962	0.21033
1651	0.00093	0.19696	0.13765	0.11618	0.05167	0.27017
1652	-0.05365	0.04448	0.19751	-0.0148	-0.03195	0.22475
1653	0.04771	0.07176	0.12231	0.0739	0.07414	0.1485
1654	-0.00513	0.10558	0.07405	0.05978	0.01791	0.22496
1655	-0.02914	0.0321	0.14252	0.01598	-0.01186	0.18437
1656	0.01958	0.06494	0.09108	0.07101	0.04083	0.1476
1657	-0.01372	0.0672	0.08687	0.03445	0.00703	0.19766
1658	0.00204	0.04182	0.11024	0.02663	0.02151	0.1752
1659	0.00885	0.06163	0.08145	0.04726	0.03264	0.16742
1660	-0.01064	0.04897	0.08847	0.02435	0.01051	0.18472
1661	0.00217	0.04416	0.08929	0.03365	0.02061	0.17171
1662	-0.00031	0.05426	0.07712	0.03905	0.01941	0.17508
1663	-0.00473	0.04855	0.08194	0.03163	0.01392	0.1781
1664	-0.00143	0.04613	0.08159	0.03253	0.0155	0.17461
1665	0.00145	0.04788	0.07846	0.0345	0.01744	0.17195
1666	-0.0032	0.05	0.07458	0.03137	0.01523	0.17535
1667	-0.00198	0.04051	0.08078	0.02293	0.01213	0.17856
1668	0.00606	0.04765	0.06982	0.03505	0.02168	0.16637
1669	-0.01077	0.04985	0.06548	0.02786	0.00822	0.17937
1670	0.00073	0.03674	0.08179	0.02621	0.00735	0.18219
1671	0.00665	0.05544	0.06245	0.05008	0.02499	0.16446
1672	-0.01407	0.04301	0.07129	0.0239	0.0065	0.18379
1673	0.01401	0.03279	0.08131	0.03464	0.02354	0.16962
1674	-0.00064	0.06294	0.04285	0.0369	0.02654	0.16106
1675	-0.01576	0.02226	0.08379	-0.0076	-0.00931	0.20302
1676	0.03949	0.0424	0.10382	0.05869	0.04747	0.15393
1677	-0.01263	0.10481	0.04874	0.06068	0.03136	0.15608
1678	-0.03917	0.02441	0.14209	0.0038	-0.02061	0.20602
1679	0.03755	0.07126	0.12677	0.13448	0.08673	0.09851
1680	-0.0141	0.22395	0.10976	0.12723	0.07291	0.20476
1681	-0.09831	0.28018	0.34856	0.05612	0.15718	-0.10059
1682	-0.09201	2.65138	0.5898	0.16733	0.31995	2.19975
1683	0.07373	0.5	2.8502	2.61208	2.6514	2.4128
1684	-1.88782	0.5	5	5	5	0.15256
1685	-1.69786	2.35049	2.22868	0.5	2.35049	0.15265
1686	-1.69786	-2.14951	-0.45404	-2.08717	-2.14951	2.41287
1687	0.5	0.5	-0.38048	2.41283	-4	0.5
1688	5	5	2.30226	0.5	0.5	-1.9989
1689	5	5	0.5	-4	5	2.5011
1690	2.6124	0.5	0.5	-1.91063	2.65172	2.41301
1691	0.1136	-4	2.35065	2.58937	0.09059	0.2153
1692	-0.14813	0.5	-2.14935	0.5	-2.06113	2.80228
1693	2.35068	2.26256	-1.99875	-4	0.5	2.15195
1694	5	2.26256	-1.99875	-4	2.41319	-2.34805
1695	2.5014	2.5014	-4	-4	0.30392	0.5
1696	-1.9986	-0.38638	-4	-2.34785	-1.60927	2.20036
1697	0.5	-2.3878	-2.29962	2.15215	-4	-2.29964
1698	0.5	-2.14905	-2.29962	0.5	-4	0.5
1699	-4	-2.14905	-2.47539	0.5	-4	2.351
1700	-1.6973	-4	-0.62431	0.5	-1.99838	-2.149
1701	0.3044	-4	2.35107	-1.9101	-1.99838	0.5
1702	0.15396	0.5	2.53049	0.2029	-2.1488	5
1703	0.0659	2.58429	0.22475	0.36536	0.01508	2.79189
1704	-0.06741	0.06894	0.25049	0.26166	0.19318	0.29367
1705	0.05406	0.05963	0.10973	0.03381	0.02438	0.11865
1706	0.03188	0.08194	0.15161	0.09679	0.05598	0.19289
1707	-0.00684	0.06007	0.17224	0.11357	0.12524	0.17714
1708	0.03296	0.06236	0.08484	0.05861	0.07335	0.21867
1709	0.06738	0.11363	0.04601	0.15994	0.01105	0.5966
1710	-0.17992	-1.8956	0.38678	0.29532	0.00418	-1.52095
1711	-0.20856	-4	2.8515	0.50423	-1.99786	-4
1712	2.50217	0.5	0.5	2.85155	0.5	-1.84726
1713	2.71518	5	-4	5	5	2.65274
1714	0.09566	2.59052	-1.90948	2.30353	2.32645	2.50226
1715	-0.03244	0.12161	0.16423	-0.12677	-0.02745	0.23665
1716	0.03903	0.00301	0.18034	0.144	0.08897	0.33336
1717	-0.07089	0.04214	0.06865	0.03061	-0.04178	0.12862
1718	0.01086	0.0668	0.01523	0.00278	0.05042	0.16547
1719	0.01411	0.00941	0.0676	0.04898	0.01068	0.20953
1720	-0.0148	0.04509	0.02187	0.00017	-0.00505	0.14946
1721	0.00999	0.03751	0.03735	0.02074	0.03291	0.17137
1722	-0.00243	0.01575	0.05014	0.03065	0.01591	0.17519
1723	0.00165	0.03203	0.03139	0.00885	0.01682	0.15395
1724	0.01004	0.00679	0.04716	0.02611	0.01839	0.1714
1725	-0.02098	0.00868	0.02986	0.00285	-0.01143	0.14546
1726	0.00835	0.03535	0.0112	-0.01097	0.01675	0.13142
1727	0.01498	0.0022	0.0507	0.03424	0.02287	0.17876
1728	-0.01505	-0.00073	0.02913	0.02904	-0.00795	0.15424
1729	-0.01396	0.02641	0.01112	-0.00171	0.00533	0.13715
1730	-0.004	0.02759	0.03351	0.00496	0.02037	0.15474
1731	0.00894	0.00957	0.04091	0.02605	0.01662	0.16324
1732	-0.00641	0.01508	0.02841	0.0112	-0.00119	0.1561
1733	0.00043	0.02132	0.02324	0.00798	0.00949	0.14877
1734	0.00203	0.0099	0.03395	0.01755	0.01166	0.15936
1735	-0.00513	0.01607	0.02562	0.00954	0.00348	0.15129
1736	0.00075	0.01599	0.02525	0.01213	0.00917	0.15184
1737	-0.00136	0.01094	0.02911	0.01451	0.00691	0.15572
1738	-0.00279	0.01666	0.02426	0.00858	0.00462	0.14894
1739	0.00142	0.01418	0.02635	0.01213	0.00816	0.15207
1740	-0.00211	0.01183	0.02605	0.01155	0.00421	0.1526
1741	-0.00195	0.01494	0.02252	0.00851	0.00436	0.14842
1742	0.00017	0.0127	0.02516	0.01152	0.007	0.15163
1743	-0.00233	0.0123	0.02382	0.00948	0.00435	0.15115
1744	-0.00105	0.0132	0.02202	0.00818	0.0058	0.1492
1745	-0.00058	0.01169	0.02347	0.0098	0.00618	0.1503
1746	-0.00201	0.01274	0.02138	0.008	0.0043	0.14818
1747	-0.00102	0.01254	0.02072	0.00774	0.00563	0.14755
1748	-0.00191	0.01118	0.02171	0.00851	0.0051	0.14886
1749	-0.00209	0.01204	0.02026	0.00728	0.00414	0.14754
1750	-0.00092	0.01108	0.02048	0.00795	0.005	0.14735
1751	-0.00163	0.01062	0.02026	0.00803	0.00444	0.14738
1752	-0.00145	0.01103	0.01892	0.00705	0.00415	0.14641
1753	-0.00125	0.01033	0.01918	0.00751	0.00447	0.14648
1754	-0.00183	0.01003	0.01917	0.00781	0.00435	0.14632
1755	-0.0018	0.01004	0.019	0.00775	0.00429	0.14583
1756	-0.00114	0.01021	0.01849	0.00726	0.00421	0.14546
1757	-0.00125	0.00946	0.01868	0.00758	0.00478	0.14577
1758	-0.00229	0.00938	0.01779	0.00713	0.00415	0.14528
1759	-0.00079	0.0099	0.01671	0.00598	0.00406	0.14333
1760	-0.00166	0.00771	0.01889	0.00824	0.00594	0.14587
1761	-0.00398	0.00974	0.0162	0.00633	0.00301	0.1459
1762	0.00031	0.01187	0.0146	0.00415	0.00519	0.14249
1763	-0.00212	0.00659	0.01939	0.00899	0.00652	0.14767
1764	-0.00365	0.00877	0.01578	0.00636	0.0004	0.14575
1765	-0.00092	0.01138	0.01242	0.00336	0.00063	0.14117
1766	0.00073	0.00951	0.01392	0.00351	0.00307	0.14041
1767	-6e-05	0.00674	0.0162	0.0063	0.00508	0.14253
1768	-0.00258	0.00691	0.01517	0.00731	0.00247	0.14398
1769	2e-05	0.00961	0.01294	0.00432	0.00188	0.14015
1770	-0.0015	0.00723	0.01555	0.00655	0.00487	0.1418
1771	-0.00212	0.00749	0.01442	0.00586	0.00345	0.14162
1772	-0.00095	0.00815	0.01347	0.00468	0.0032	0.14053
1773	-0.00127	0.00642	0.01453	0.00467	0.00357	0.14108
1774	-0.00227	0.00612	0.01366	0.00404	0.0033	0.13953
1775	-0.00267	0.00653	0.01282	0.00452	0.00296	0.13829
1776	-0.00259	0.00621	0.01308	0.00475	0.00267	0.13867
1777	-0.00246	0.00591	0.01317	0.00436	0.00241	0.1387
1778	-0.00227	0.00542	0.01276	0.0038	0.00272	0.13774
1779	-0.00279	0.0058	0.01189	0.00446	0.00241	0.13673
1780	-0.00195	0.00502	0.01277	0.00412	0.00146	0.13794
1781	-0.0031	0.00427	0.01234	0.00264	0.00288	0.13716
1782	-0.00298	0.00595	0.01018	0.00499	0.00183	0.13536
1783	-0.00111	0.0034	0.01286	0.00356	0.00012	0.13838
1784	-0.00523	0.00426	0.01118	0.00154	0.00383	0.13571
1785	-0.0034	0.00635	0.00882	0.00568	0.00136	0.13298
1786	-0.00041	0.00269	0.0119	0.00401	-0.0007	0.1357
1787	-0.00204	0.00212	0.01231	0.00049	0.00188	0.13622
1788	-0.00363	0.00348	0.01044	0.0007	0.0034	0.13393
1789	-0.00301	0.00542	0.00854	0.00385	0.00241	0.13176
1790	-0.0005	0.0041	0.01045	0.00444	0.00049	0.1349
1791	-0.00198	0.00339	0.01082	0.00287	0.00262	0.13531
1792	-0.00255	0.0045	0.00938	0.00368	0.00238	0.13368
1793	-0.00272	0.00447	0.00917	0.00377	0.00169	0.13374
1794	-0.00192	0.00407	0.00983	0.00369	0.00122	0.13399
1795	-0.00313	0.00342	0.01038	0.0022	0.00325	0.13408
1796	-0.00249	0.00574	0.00769	0.0043	0.00284	0.13202
1797	-0.00072	0.00325	0.00967	0.00343	-0.00111	0.13167
1798	-0.00504	0.00131	0.01132	0.00128	-3e-05	0.13538
1799	-0.00513	0.00082	0.01053	-0.00066	0.00536	0.13821
1800	0.00053	0.00476	0.00497	0.00388	0.00388	0.13033
1801	0.00121	0.00558	0.00372	0.0058	-0.00159	0.12805
1802	-0.00198	0.00111	0.00818	0.00058	-0.00018	0.13205
1803	-0.00311	0.00244	0.00768	0.00121	0.00201	0.1306
1804	-0.00279	0.00223	0.0081	0.00102	0.00154	0.13098
1805	-0.00206	0.00224	0.00726	0.00206	0.00087	0.13087
1806	-0.00302	0.00185	0.00804	0.00154	0.00211	0.13057
1807	-0.00389	0.00246	0.0083	0.00148	0.00203	0.12993
1808	-0.00262	0.00406	0.00642	0.00313	0.00266	0.12793
1809	0.00079	0.00485	0.00668	0.00468	-0.00087	0.12967
1810	-0.00468	0.00061	0.01123	0.00066	0	0.13293
1811	-0.00447	0.00432	0.00618	0.00346	0.00523	0.12651
1812	0.0013	0.0038	0.00468	0.00531	-0.0006	0.12804
1813	-0.00909	-0.00542	0.01392	-0.0038	0.00377	0.13069
1814	-0.00142	0.00526	0.00267	0.00435	0.00465	0.11929
1815	0.00583	0.0074	-0.00171	0.00751	-0.00136	0.12274
1816	-0.00018	-0.00089	0.00507	0.00014	-0.00261	0.12987
1817	-0.00464	-0.002	0.00714	-0.0024	0.00043	0.12965
1818	-0.00482	0.00119	0.00562	0.00032	0.00328	0.12674
1819	0.00061	0.00331	0.00288	0.00365	0	0.12451
1820	-0.00572	0.00113	0.00897	0.00125	0.0069	0.12691
1821	0.00154	0.0071	0.00064	0.00905	0.00208	0.12149
1822	0.00223	0.0009	0.00209	0.0036	-0.00636	0.12772
1823	-0.0043	-0.00391	0.00792	-0.00253	0.00133	0.131
1824	-0.00517	0.00052	0.008	-0.00024	0.00836	0.12776
1825	-0.0054	0.0032	0.00703	0.00183	0.00392	0.12517
1826	0.00037	0.00679	0.00092	0.0071	0.00072	0.11906
1827	-0.00357	0.00423	0.00626	0.0013	0.00426	0.12418
1828	-0.00031	0.00537	0.004	0.00232	-0.00031	0.12306
1829	-0.00241	-0.00171	0.00763	-0.00201	-0.00362	0.12776
1830	-0.00539	-0.00279	0.00761	-0.0022	0.00383	0.12741
1831	0.00316	0.0056	-0.00195	0.00575	-0.00014	0.11836
1832	-0.01004	-0.00389	0.00874	-0.00555	-0.00256	0.1265
1833	-0.00269	0.01338	-0.00386	0.00978	0.01131	0.11232
1834	0.00908	0.01167	-0.0126	0.00838	-0.01189	0.1123
1835	-0.01524	-0.019	0.01509	-0.01355	-0.00287	0.13283
1836	0.00015	-0.00066	-0.00099	0.00446	0.01402	0.10893
1837	0.01112	0.0042	-0.01268	0.0014	-0.00844	0.1039
1838	-0.0011	-0.0062	-0.00032	-0.01089	-0.0071	0.11751
1839	-0.0056	-0.00754	0.00249	-0.01028	0.00128	0.12048
1840	0.0079	0.00502	-0.00958	0.00175	0.00568	0.10896
1841	0.00417	-0.00523	-0.00754	-0.01309	-0.01404	0.11749
1842	-0.02179	-0.01704	0.01439	-0.01697	0.00807	0.13184
1843	0.00085	0.01007	-0.00143	0.01497	0.01447	0.10663
1844	0.00613	0.00427	-0.00052	0.00478	-0.0083	0.1131
1845	-0.00867	-0.00859	0.00903	-0.00864	3e-05	0.1268
1846	-0.00136	-0.00093	0.00145	-0.00212	0.00139	0.12033
1847	-0.00906	-0.00517	0.01099	-0.00572	0.0103	0.12862
1848	-0.0036	0.00597	0.00148	0.00586	0.00671	0.11786
1849	0.00418	0.01024	-0.00505	0.00909	-0.00526	0.11182
1850	-0.00385	-0.0018	0.00665	-0.00204	-0.00185	0.12378
1851	-0.00655	-0.00203	0.00777	-0.00104	0.00426	0.12334
1852	-0.00468	0.00218	0.0032	0.00381	0.00252	0.11818
1853	0.00021	0.00941	0.00304	0.01131	0.00391	0.1152
1854	-0.00235	0.00311	0.00552	0.00395	0.00041	0.11626
1855	-0.00037	0.00101	8e-05	0.00107	-0.00403	0.11279
1856	0.00461	0.00758	-0.00331	0.00691	0.00269	0.11049
1857	0.00108	0.00383	0.00084	0.00317	0.00072	0.11058
1858	-0.00078	-0.00046	0.00128	-0.0024	-0.00626	0.11098
1859	0.00444	0.00453	-0.0031	0.00232	-0.00122	0.10965
1860	-0.00629	-0.00575	0.0074	-0.00645	-0.0034	0.11888
1861	-0.00758	-0.00644	0.00758	-0.00757	-0.00018	0.12053
1862	-0.00237	0.00105	0.0023	0.00168	0.00658	0.11588
1863	-0.00409	-0.00029	0.00279	0.0009	0.00098	0.11539
1864	-0.0004	0.00266	-0.00027	0.00294	0.00099	0.11209
1865	-0.00305	8e-05	0.0047	0.00395	0.00462	0.11588
1866	0.00259	0.00304	-0.00084	0.00378	-0.00508	0.10449
1867	0.00211	0.00116	-0.00281	0.00021	-0.00581	0.10237
1868	-0.00352	-0.00124	0.00415	0.00037	0.00438	0.11604
1869	0.00175	-0.00288	-0.00192	-0.0038	-0.00746	0.10683
1870	-0.00078	-0.00676	0.00114	-0.00502	-0.00658	0.11336
1871	0.00285	0.00232	0.00015	0.00331	0.00269	0.11711
1872	0.00273	0.00027	-0.00095	-0.00299	-0.00291	0.10992
1873	0.00027	-0.00505	-0.00017	-0.00676	-0.00694	0.10928
1874	0.00037	-0.00107	-0.00093	-0.00031	-0.00362	0.1109
1875	-0.0024	0.00011	0.00237	0.00078	0.00038	0.11372
1876	-0.0079	-0.00711	0.0002	-0.00749	-0.00635	0.10396
1877	-0.01396	-0.00415	0.00786	-0.00198	0.00476	0.11456
1878	-0.00182	0.00423	0.00192	0.00423	0.00859	0.11522
1879	0.00111	-0.0013	-0.00368	-0.00343	-0.00211	0.10638
1880	-0.00244	-0.00093	0.0034	0.00125	0.00276	0.1133
1881	-0.00148	-0.00023	0.00151	0.00255	0.00105	0.10982
1882	-0.00075	0	-0.00092	0.00069	-0.00269	0.10641
1883	0.0015	0.00121	-0.00021	0.00226	0.00169	0.11073
1884	-0.00131	-0.00238	0.00253	-0.00029	0.00192	0.1113
1885	-0.00113	-0.00162	0.00209	-0.00078	-0.00124	0.10805
1886	-0.0025	-0.00124	0.0045	0.00044	0.00134	0.11049
1887	0.00218	0.0043	0.00243	0.00522	0.00432	0.1123
1888	0.00154	-0.00331	-0.00447	-0.00313	-0.00667	0.10385
1889	-0.013	-0.00565	0.01035	-0.00104	0.0038	0.11737
1890	0.00327	0.01196	-0.00108	0.01482	0.00911	0.1169
1891	-0.00858	-0.01437	0.00079	-0.00917	-0.01138	0.10315
1892	-0.02084	-0.00681	0.02475	0.00558	0.01085	0.1328
1893	0.00841	0.00952	-0.00912	0.01483	0.00475	0.1125
1894	0.00513	-0.00827	-0.02206	-0.00931	-0.01442	0.0863
1895	-0.01183	-0.01585	-0.00365	-0.01482	-0.0108	0.0918
1896	-0.01297	-0.01077	0.00162	-0.0052	0.00093	0.10469
1897	0.00447	0.00272	-0.01433	0.00616	0.00038	0.10312
1898	-0.0063	-0.01109	-0.00873	-0.01097	-0.01247	0.09351
1899	-0.0153	-0.01166	0.00635	-0.01064	-0.00272	0.10605
1900	-0.00137	-0.00247	-0.00145	-0.00177	0.0088	0.11298
1901	-0.00575	-0.00687	0.00381	-0.00386	0.00923	0.11584
1902	-0.00293	0.00186	0.00392	0.00386	0.00719	0.10127
1903	0.0034	0.00526	-0.0025	0.00488	0.00453	0.10179
1904	-0.00017	-0.00359	-0.00166	-0.0032	-0.00298	0.11012
1905	0	0.00644	-0.00156	0.00441	0.00583	0.10345
1906	0.00449	0.00069	-0.00758	-0.00592	-0.00433	0.11168
1907	-0.00285	-0.00548	0.00166	-0.00691	-0.00613	0.11115
1908	-0.0062	0.00145	0.00708	0.00414	0.0042	0.10057
1909	-0.0005	0.00177	0.00079	0.00172	0.00221	0.10329
1910	-0.00082	0.00107	0.00134	0.00154	0.00232	0.10336
1911	-0.00279	-0.00177	0.00246	0.00096	-5e-05	0.10298
1912	-0.00235	0.00046	0.00085	0.0007	0.00143	0.10229
1913	-0.00166	0.00508	-5e-05	0.00403	0.00633	0.09909
1914	-0.0025	0.00165	-0.00143	0.00298	0.00275	0.10022
1915	-0.00215	-0.00285	-0.00214	-0.00179	-0.00198	0.10368
1916	-0.00238	-0.00133	-0.0002	-0.00017	0.00017	0.10112
1917	-0.00723	0.005	0.00385	0.00565	0.00459	0.09554
1918	0.00459	-0.00041	-0.01222	-0.00618	0.00319	0.10791
1919	0.00139	-0.01291	-0.01033	-0.01375	-0.00645	0.10692
1920	-0.01166	-0.01082	0.0034	-0.00575	-0.00851	0.09631
1921	-0.00253	-0.00551	-0.00336	-0.00471	-0.00435	0.10022
1922	-0.00249	-0.0025	0.00021	-0.00058	-0.00182	0.09547
1923	-0.01068	-0.00723	0.00089	-0.00487	-0.00609	0.0988
1924	-0.00882	0.00166	0.00389	0.00208	0.00392	0.09337
1925	0.00125	0.00533	-0.00175	0.00429	0.00653	0.0976
1926	-0.0023	-0.00493	-0.00311	-0.00206	-0.00368	0.1031
1927	-0.00299	0.00105	0.00331	0.00301	0.00266	0.09567
1928	0.00018	9e-05	-0.0024	-0.00261	0.00026	0.10173
1929	-0.00345	-0.00298	-0.00082	-0.00269	-0.00195	0.10071
1930	-0.00253	0.00014	0.00253	0.0029	0.00203	0.09671
1931	-0.00098	-0.00035	0.00087	0.0011	0.00064	0.0986
1932	-0.00146	-0.0022	-0.00035	-0.00111	-0.00108	0.09935
1933	-0.00287	-0.00215	0.00015	-0.00066	-0.00085	0.09842
1934	-0.00099	0.00148	0.00211	0.0023	0.00233	0.09703
1935	-0.00136	-0.00269	-0.00183	-0.00214	-0.00203	0.10085
1936	-0.00526	-0.00397	0.00046	-0.00182	-0.00426	0.09622
1937	-0.00053	0.00162	0.00134	0.00169	0.00124	0.09367
1938	0.00148	-0.00159	-0.00172	-0.00067	-0.00076	0.09566
1939	-0.00087	-0.00546	-0.00285	-0.00412	-0.00481	0.09558
1940	-0.00449	-0.0051	-0.00027	-0.0023	-0.00328	0.09273
1941	-0.00204	-0.00069	0.00093	0.00186	0.00168	0.09286
1942	0.00044	-0.00165	-0.00267	-0.00203	0	0.09685
1943	-0.00343	-0.00356	-0.00012	-0.00146	-0.00171	0.09375
1944	-0.00035	6e-05	-0.0007	-0.00067	0.00168	0.09552
1945	-0.00063	-0.00168	-0.00185	-0.00162	-0.00064	0.09613
1946	-0.0029	-0.00217	8e-05	0.00061	-0.0013	0.09369
1947	-0.00172	-0.0009	-0.00011	0.00034	0.00021	0.09407
1948	-0.00232	-0.00188	-0.00038	-0.00024	-0.00061	0.09326
1949	-0.00279	-0.00183	0.00015	0.0002	-8e-05	0.09267
1950	-0.00266	-0.00143	0.00058	0.0006	0.00026	0.09288
1951	-0.00171	-0.00121	-0.0004	-0.00017	0.00035	0.09358
1952	-0.00237	-0.00188	-0.00095	-0.00085	-0.00029	0.09309
1953	-0.0032	-0.00185	3e-05	-0.00038	-0.00056	0.0916
1954	-0.00174	-0.00169	-0.00096	-0.00105	0.00021	0.09235
1955	-0.00273	-0.00255	-0.0005	-0.00056	-0.00067	0.09129
1956	-0.00179	-0.00119	0.00087	0.00119	0.00082	0.09047
1957	-0.00047	-0.00218	-0.00145	-0.00095	0.00076	0.09253
1958	-0.00305	-0.00235	0.00012	-0.00064	-0.00085	0.0905
1959	-0.00075	-3e-05	0.00063	0.0009	0.00198	0.09059
1960	-0.00121	-0.00412	-0.00325	-0.00124	-0.0006	0.09247
1961	-0.00374	-0.00247	0.00111	0.00226	-0.0015	0.08875
1962	0.00044	9e-05	0.0014	0.00055	0.00261	0.09132
1963	-0.00136	-0.00404	-0.00229	-0.00464	-0.00143	0.09151
1964	-0.00343	-0.00304	-0.00157	-0.00191	-0.00316	0.08728
1965	-0.0025	-0.00226	-0.00204	-0.00069	-0.00134	0.08656
1966	-6e-05	-0.00174	-0.00343	-0.0029	-0.00012	0.08768
1967	-0.00029	-0.00551	-0.0062	-0.00577	-0.00282	0.08882
1968	-0.00439	-0.00471	-0.00124	-0.00137	-0.00571	0.08438
1969	0.00047	-0.00107	-0.00101	-0.00075	-0.00053	0.08632
1970	-0.00076	-0.00594	-0.00516	-0.00549	-0.0032	0.08737
1971	-0.00356	-0.00291	-0.00018	-0.00107	-0.0038	0.08392
1972	0.00041	-0.0014	-0.00082	-0.00134	0.00096	0.08766
1973	-0.00185	-0.00427	-0.00235	-0.00311	-0.00172	0.08745
1974	-0.0033	-0.00233	-0.00067	-0.00047	-0.00203	0.08569
1975	-0.00201	-0.00212	-0.00142	-0.00107	-0.00075	0.08717
1976	-0.00188	-0.00261	-0.00165	-0.00151	-0.00114	0.08669
1977	-0.0025	-0.00253	-0.00143	-0.0013	-0.00133	0.08583
1978	-0.00278	-0.00162	-0.0005	-0.00079	-0.0014	0.08516
1979	-0.0013	-0.00175	-0.00153	-0.00153	-0.00026	0.08629
1980	-0.00294	-0.00352	-0.00244	-0.00146	-0.00188	0.08583
1981	-0.00282	-0.0014	-0.00076	-5e-05	-0.00165	0.08434
1982	-0.00111	-0.00247	-0.00351	-0.00339	-0.00017	0.08568
1983	-0.00476	-0.00522	-0.00276	-0.00285	-0.00342	0.0824
1984	-0.00113	-0.00117	2e-05	0.00027	0.00032	0.08318
1985	0.00232	-0.00737	-0.00674	-0.00578	0.00249	0.08974
1986	-0.00565	-0.0051	0.00125	0.00053	-0.0056	0.07822
1987	0.00233	0.00691	0.00327	0.00084	0.00311	0.07928
1988	0.00455	-0.00412	-0.00737	-0.00938	0.00314	0.08559
1989	-0.00043	-0.01299	-0.00858	-0.00923	-0.004	0.08124
1990	-0.00847	-0.00926	-0.00128	-0.00214	-0.0097	0.07475
1991	-0.00746	0.00201	0.00819	0.0052	-0.006	0.07814
1992	0.00418	-0.00298	-0.00421	-0.00665	0.00473	0.09174
1993	-0.00648	-0.00716	-0.00529	-0.00452	-0.006	0.08099
1994	-0.00487	0.00386	0.00247	0.00189	-0.00217	0.07996
1995	-5e-05	-0.00208	-0.00298	-0.00447	0.00259	0.08693
1996	-0.00475	-0.00438	-0.00044	0.00021	-0.0031	0.08189
1997	-0.00175	-0.00092	0.00041	0.00107	-3e-05	0.08253
1998	-0.0009	-0.00287	-0.00302	-0.00215	0.00078	0.08302
1999	-0.00327	-0.00249	-0.00076	-8e-05	-0.00128	0.08095
2000	-0.00212	-0.00154	-0.00018	-0.00052	0.00053	0.08252
2001	-0.00214	-0.00266	-0.0015	-0.00198	-9e-05	0.08191
2002	-0.00223	-0.00189	-0.00075	-0.00031	-0.00145	0.08078
2003	-0.00148	-0.00221	-0.00108	-0.00084	-0.00046	0.0818
2004	-0.00253	-0.00307	-0.00101	-0.00142	-0.00073	0.0807
2005	-0.00264	-0.00185	-3e-05	-0.00101	-0.00073	0.08012
2006	-0.00183	-0.00186	-0.00063	-0.00153	9e-05	0.08058
2007	-0.00237	-0.00238	-0.00098	-0.0015	-0.00032	0.07979
2008	-0.00282	-0.00201	-0.00095	-0.00136	-0.00075	0.07936
2009	-0.00261	-0.00185	-0.00087	-0.00096	-0.00087	0.07933
2010	-0.00186	-0.00256	-0.0013	-0.00165	-0.00046	0.07948
2011	-0.00305	-0.0029	-0.00133	-0.00137	-0.00131	0.07846
2012	-0.00282	-0.00143	2e-05	-0.00011	-0.00169	0.07864
2013	-0.00157	-0.00304	-0.00194	-0.00198	0.00018	0.08044
2014	-0.00348	-0.0031	-0.00182	-0.00131	-0.00174	0.07813
2015	-0.00275	-0.00105	0.00012	-0.0007	-0.00221	0.0778
2016	-0.0016	-0.00249	-0.00122	-0.00198	-0.00035	0.0788
2017	-0.00148	-0.0036	-0.00237	-0.0023	-0.00014	0.07813
2018	-0.00307	-0.00299	-0.00165	-0.00131	-0.0014	0.07658
2019	-0.00307	-0.00128	0.00024	0.0002	-0.00209	0.07658
2020	-0.00131	-0.00298	-0.00177	-0.00229	0.00015	0.07811
2021	-0.0031	-0.00323	-0.00215	-0.00189	-0.00096	0.07573
2022	-0.00243	-0.00067	-0.00015	-0.00067	-0.00114	0.07611
2023	-0.00186	-0.00177	-0.00131	-0.00214	0.00061	0.0771
2024	-0.00296	-0.00223	-0.00154	-0.00156	-0.00047	0.07584
2025	-0.00261	-0.0018	-0.00127	-0.00131	-0.00096	0.07616
2026	-0.00232	-0.00203	-0.00127	-0.00113	-0.0006	0.07632
2027	-0.00223	-0.00221	-0.0013	-0.00085	-0.00056	0.07605
2028	-0.00204	-0.00249	-0.00145	-0.00113	-0.00079	0.07584
2029	-0.00183	-0.00214	-0.0015	-0.0011	-0.00073	0.07556
2030	-0.00203	-0.00246	-0.00175	-0.00145	-0.00018	0.0755
2031	-0.00264	-0.00232	-0.00104	-0.0011	-0.00069	0.07481
2032	-0.00127	-0.00206	-0.00076	-0.00124	-0.00027	0.07515
2033	-0.00171	-0.00359	-0.00224	-0.00182	-0.00012	0.07425
2034	-0.00407	-0.00179	-0.00052	-0.00325	0.00066	0.07281
2035	-0.00136	-0.00125	-0.00046	-0.00139	-0.00128	0.07509
2036	-0.00291	-0.00443	-0.00381	-0.00218	-0.00201	0.07211
2037	-0.00467	-0.00038	-3e-05	-0.00533	0.00218	0.07211
2038	-0.00029	-0.00082	-0.00096	-0.00099	-0.00232	0.07565
2039	-0.00204	-0.00378	-0.00444	-0.00218	-0.00386	0.07155
2040	-0.00365	-0.00192	-0.00243	-0.00447	-0.00066	0.07068
2041	-0.0024	-0.00107	-0.00067	-0.00328	-0.00089	0.07298
2042	-0.00055	-0.00307	-0.00172	-0.00096	-0.00325	0.07509
2043	-0.00244	-0.00626	-0.00328	-0.00301	-0.00191	0.07162
2044	-0.00298	-0.00186	0.00041	-0.00346	0.00096	0.07155
2045	0.0006	-0.00159	-0.00137	-9e-05	-0.00249	0.07419
2046	-0.00226	-0.00281	-0.0029	-0.00322	-0.00092	0.07079
2047	-0.00276	-0.00029	-0.00017	-0.00226	8e-05	0.07239
2048	-0.00119	-0.00186	-0.00137	-0.00061	-0.00153	0.07323
2049	-0.00215	-0.00229	-0.00166	-0.00159	-0.0004	0.0722
2050	-0.0023	-0.0018	-0.00108	-0.00136	-0.00034	0.07275
2051	-0.00198	-0.00208	-0.00108	-0.0011	-0.00067	0.07228
2052	-0.00186	-0.00208	-0.00072	-0.00146	-0.00075	0.07155
2053	-0.00211	-0.00272	-0.0014	-0.00208	-0.00023	0.07095
2054	-0.00368	-0.00334	-0.00175	-0.00102	-0.00095	0.0719
2055	-0.00281	-0.00148	-0.00035	-0.00258	-0.00082	0.07086
2056	-0.00017	-0.00331	-0.0023	-0.00172	0.00087	0.07072
2057	-0.00363	-0.00221	-0.00089	0.00063	-0.00215	0.07355
2058	-0.00137	-0.00082	0.00092	-0.00374	0.00038	0.06885
2059	-0.00061	-0.00648	-0.00398	-0.00037	0.0014	0.06915
2060	-0.00496	-0.0023	-0.00061	0.00032	-0.00343	0.07085
2061	-0.00018	-0.00102	3e-05	-0.00485	0.00014	0.06528
2062	-0.00264	-0.00461	-0.00424	-0.00031	-0.00203	0.07022
2063	-0.00346	0.00018	0.00034	-0.0049	-0.00414	0.06905
2064	0.00375	-0.00764	-0.00806	-0.00481	0.00267	0.06371
2065	-0.00876	-0.00717	-0.00861	0.0013	-0.00833	0.07375
2066	-0.00499	0.00276	0.002	-0.01405	-0.00729	0.06216
2067	0.00328	-0.01231	-0.00964	-0.00789	0.00191	0.05833
2068	-0.00613	-0.00896	-0.00423	-0.00046	-0.00806	0.0724
2069	-0.00351	0.00081	0.00154	-0.00797	-0.00685	0.0654
2070	0.0024	-0.00206	-0.00414	-0.00873	-0.00031	0.0574
2071	0.00325	-0.00919	-0.00821	-0.00287	0.00256	0.06364
2072	-0.00859	-0.00453	-0.00191	0.00119	-0.00575	0.07639
2073	-0.0025	0.00142	0.00397	-0.00836	-0.00035	0.06555
2074	0.00145	-0.00864	-0.00653	-0.00043	0.00473	0.0645
2075	-0.00659	0.00081	0.00128	2e-05	-0.00572	0.07477
2076	0.00183	0.00119	0.00111	-0.00429	0.00162	0.0654
2077	-0.00012	-0.0041	-0.0043	0.00256	0.00114	0.06717
2078	-0.00383	0.00014	0.00148	-0.0018	-0.00294	0.07074
2079	-0.00037	-0.00269	-0.0009	-0.00299	0.00163	0.06602
2080	-0.00246	-0.00327	-0.00204	-0.00024	-8e-05	0.0674
2081	-0.00304	-0.00165	-0.00034	-0.00146	-0.00096	0.06752
2082	-0.00192	-0.00237	-0.00154	-0.00128	3e-05	0.06648
2083	-0.00201	-0.00243	-0.00125	-0.00117	-8e-05	0.06667
2084	-0.0024	-0.0023	-0.00107	-0.00145	-0.00073	0.0666
2085	-0.00194	-0.00241	-0.00098	-0.00229	-0.00049	0.06607
2086	-0.00221	-0.00328	-0.00168	-0.0014	-0.00015	0.06494
2087	-0.00327	-0.00182	-0.00092	-0.00156	-0.00172	0.06583
2088	-0.00137	-0.00185	-0.0011	-0.00241	-9e-05	0.06461
2089	-0.00194	-0.00311	-0.00226	-0.00119	-3e-05	0.064
2090	-0.00246	-0.00157	-0.00052	-0.00317	-0.00189	0.06572
2091	-0.00032	-0.00371	-0.00282	-0.0022	0.00012	0.06393
2092	-0.0043	-0.00316	-0.00319	-0.00078	-0.00252	0.06636
2093	-0.00227	-0.00018	0.00101	-0.00543	-0.00195	0.06592
2094	0.0005	-0.0054	-0.00456	0.00156	0.0034	0.05859
2095	-0.00812	0.00156	0.00258	-0.00131	-0.00642	0.0677
2096	0.00307	-0.00021	0.00273	-0.00868	-0.00127	0.06445
2097	0.00462	-0.01074	-0.01147	-0.00035	0.00108	0.05675
2098	-0.00452	-0.00664	-0.00761	-0.00264	-0.00749	0.06075
2099	-0.00453	-0.00024	0.00046	-0.00905	-0.0081	0.06349
2100	0.00235	-0.00209	-0.00092	-0.00813	-0.00246	0.0611
2101	0.00214	-0.00943	-0.00934	0.00134	0.00043	0.05615
2102	-0.00684	-5e-05	-0.00046	-0.00368	-0.0099	0.06506
2103	0.00165	-0.00125	0.00117	-0.00557	-0.00055	0.06148
2104	-0.002	-0.00639	-0.00533	0.0034	0.00322	0.05991
2105	-0.00526	0.00047	0.00096	-0.00288	-0.00209	0.06618
2106	-0.00038	-0.00218	-0.00136	-0.00211	0.00159	0.06136
2107	-0.0025	-0.00278	-0.00221	0.00023	-0.00031	0.06163
2108	-0.00229	-0.00092	0.00027	-0.00224	-0.00099	0.06331
2109	-0.00183	-0.00276	-0.00154	-0.00047	0.00061	0.06125
2110	-0.00287	-0.00172	-0.00061	-0.00125	-0.00064	0.06277
2111	-0.00169	-0.00183	-0.00058	-0.00189	-9e-05	0.06268
2112	-0.00194	-0.0024	-0.00163	-0.00073	9e-05	0.06155
2113	-0.00252	-0.00172	-0.00049	-0.00146	-0.00043	0.0621
2114	-0.00223	-0.00186	-0.00034	-0.00172	-9e-05	0.0618
2115	-0.00197	-0.00214	-0.00093	-0.0014	-0.00017	0.06093
2116	-0.00258	-0.0027	-0.00127	-0.0009	0.00015	0.06033
2117	-0.0029	-0.00182	-0.00069	-0.00137	-0.00064	0.06128
2118	-0.00189	-0.00266	-0.00186	-0.00064	0.00021	0.0605
2119	-0.00342	-0.00214	-0.00182	-0.0013	-2e-05	0.06023
2120	-0.0024	-0.00122	-0.00035	-0.00314	-0.00145	0.06142
2121	-0.00133	-0.00305	-0.00194	-0.00154	8e-05	0.05937
2122	-0.00272	-0.00235	-0.00145	-0.00154	-0.00084	0.05878
2123	-0.00177	-0.00215	-0.0011	-0.00214	-0.00136	0.05962
2124	-0.00156	-0.00294	-0.00172	-0.00169	-0.00017	0.0592
2125	-0.00195	-0.00255	-0.00131	-0.0018	-0.00067	0.05872
2126	-0.00209	-0.00229	-0.00172	-0.00175	-0.00085	0.05856
2127	-0.00214	-0.00206	-0.00159	-0.00159	-0.0007	0.05859
2128	-0.00117	-0.002	-0.00102	-0.00166	-0.00079	0.05879
2129	-0.00114	-0.00235	-0.00125	-0.0013	-0.00015	0.05856
2130	-0.00223	-0.00146	-0.00055	-0.00171	-0.00047	0.05865
2131	-0.00137	-0.002	-0.00055	-0.00175	-0.00043	0.05904
2132	-0.002	-0.00294	-0.00168	-0.00107	0.00058	0.05783
2133	-0.00253	-0.00197	-0.00101	-0.00206	3e-05	0.05795
2134	-0.00145	-0.00247	-0.00183	-0.0014	0.00023	0.05823
2135	-0.00208	-0.00215	-0.00189	-0.00122	0.00011	0.05756
2136	-0.002	-0.00172	-0.00055	-0.00203	-0.00079	0.05826
2137	-0.00179	-0.00241	-0.00113	-0.00084	-6e-05	0.05768
2138	-0.00198	-0.00182	-0.00053	-0.00156	-0.00035	0.05692
2139	-0.00098	-0.00208	-0.00058	-0.0016	-0.00076	0.05794
2140	-0.00235	-0.00204	-0.00154	-0.00079	0.00064	0.05655
2141	-0.00266	-0.0006	0.00011	-0.00255	-0.00026	0.05684
2142	-0.00061	-0.00214	-0.00117	-0.00072	0.00079	0.05775
2143	-0.0027	-0.0006	-0.00159	-0.00095	0.00172	0.05496
2144	-0.00078	-0.00105	0.00056	-0.00272	-0.00171	0.0576
2145	-0.0004	-0.00546	-0.00302	0.00069	0.00121	0.05814
2146	-0.00542	-9e-05	-0.00099	-0.0032	0.00023	0.05357
2147	0.00093	-0.00153	0.00037	-0.00357	-0.00433	0.05788
2148	-0.00023	-0.00581	-0.00624	0.00137	0.00121	0.05521
2149	-0.00331	9e-05	-0.0005	-0.00465	-0.00269	0.05084
2150	0.00276	-0.00378	8e-05	-0.00356	-0.00436	0.05568
2151	3e-05	-0.00633	-0.00479	-0.00099	0.0004	0.05362
2152	-0.00278	-0.00241	-0.00319	-0.00359	-0.00079	0.0508
2153	-0.00122	-0.00208	-0.00078	-0.00458	-0.00288	0.05214
2154	0.00177	-0.00459	-0.00105	-0.00198	-0.00188	0.05577
2155	-0.00137	-0.00313	-0.00256	-0.00082	0.00058	0.05389
2156	-0.00247	-0.00031	0.00055	-0.00269	-0.00233	0.05328
2157	0.00046	-0.00238	-0.00084	0.00081	-0.00031	0.05666
2158	-0.00128	-0.00117	-0.00119	5e-05	0.00195	0.05486
2159	-0.00111	-0.00076	-0.00017	-0.00082	0.00035	0.05487
2160	-0.00032	-0.0011	-0.0009	0.00015	0.00037	0.05556
2161	-0.0005	-0.00127	-0.00072	-5e-05	0.00116	0.05554
2162	-0.0015	-0.00087	-0.00029	-0.00069	0.00163	0.05486
2163	-0.00073	-0.00075	0.0005	-0.00154	0.00093	0.05498
2164	-0.00015	-0.00203	-0.0011	-0.00072	0.00125	0.05565
2165	-0.00189	-0.00046	-0.0005	-0.00203	0.00104	0.05357
2166	0.0007	-0.00098	0.00031	-0.00125	-0.00052	0.05458
2167	0.00014	-0.00179	-0.00229	0.00085	0.00163	0.05486
2168	-0.0022	0.00066	0.00055	-0.00185	0.00081	0.05142
2169	0.00139	-0.00221	0.0011	-0.00027	-0.00116	0.05394
2170	-0.00087	-0.0024	-0.00227	0.00015	0.00223	0.05399
2171	-0.00253	0.00124	0.0004	-0.00322	0.00015	0.05092
2172	0.00143	-0.00224	-0.00105	0.00052	-0.00143	0.0538
2173	-0.00186	-0.00096	-0.00301	-0.00018	0.00285	0.05147
2174	-0.00124	0.00116	0.00159	-0.00368	-0.00052	0.05107
2175	0.00214	-0.0038	-0.00214	0.00072	-0.00073	0.05536
2176	-0.00288	0.00014	-0.00241	-0.00261	0.00301	0.05017
2177	0.00233	0.00029	0.00175	-0.00266	-0.00227	0.0513
2178	0.00237	-0.00394	-0.0052	0.00372	0.00298	0.05382
2179	-0.00713	0.00284	0.00046	-0.00423	0.00346	0.04634
2180	0.00237	-0.0029	0.00264	-0.00186	-0.00679	0.0542
2181	0.00304	-0.00471	-0.00648	0.00505	0.00229	0.05608
2182	-0.00404	0.00456	0.00232	-0.002	0.0031	0.04681
2183	0.00331	-0.00357	0.00223	0.00208	-0.00404	0.05531
2184	-0.00076	-0.00401	-0.00461	0.00238	0.00259	0.05388
2185	-0.0023	0.00247	0.00351	-0.00508	-0.00072	0.04527
2186	0.00827	-0.00533	-0.00113	0.00394	-0.00114	0.05321
2187	-0.00035	0.00119	-0.00348	0.00111	0.00835	0.04861
2188	-0.00291	0.00179	0.00787	-0.007	-0.00223	0.04366
2189	0.00584	-0.01013	-0.00218	0.00188	-0.00328	0.05417
2190	-0.002	0.00208	-0.00578	-0.00525	0.00728	0.04669
2191	0.00179	0.00443	0.00417	-0.00731	-0.00151	0.04532
2192	0.01051	-0.00282	-0.00352	0.00444	0.00168	0.05649
2193	0.0009	0.00517	-0.00229	-0.00294	0.00983	0.04768
2194	0.00441	0.00024	0.00693	-0.00246	0.00198	0.04845
2195	0.00626	-0.00572	-0.00117	0.00667	0.00615	0.05966
2196	-0.00639	0.0058	0.00488	-0.0041	0.00667	0.0484
2197	0.00822	-0.0005	0.00818	0.00243	-0.00464	0.04961
2198	0.01144	0.00089	-0.00577	0.01151	0.01001	0.06139
2199	-0.00371	0.01616	0.01033	-0.005	0.01027	0.0457
2200	0.01631	-0.00403	0.00635	0.00735	-0.00391	0.04912
2201	0.01134	-0.00505	-0.01283	0.01483	0.01878	0.0564
2202	-0.00667	0.01698	0.01295	0.00105	0.01317	0.04179
2203	0.01624	-0.0031	0.01749	0.01811	-0.00797	0.05734
2204	0.00974	-0.00089	0.002	0.01271	0.01782	0.05756
2205	-0.00021	0.01013	0.01936	-0.01283	0.01219	0.0318
2206	0.01932	-0.01538	0.01413	0.007	-0.00291	0.04733
2207	0.00819	-0.00992	-0.00638	0.00586	0.01862	0.05856
2208	2e-05	0.01088	0.01393	-0.01366	0.0135	0.04385
2209	0.02126	-0.00127	0.00406	0.00684	-0.00456	0.04938
2210	0.01041	-0.00925	-0.01047	0.01628	0.01106	0.0448
2211	0.00143	0.01221	0.00426	-0.00172	0.02483	0.03973
2212	0.00485	0.0047	-0.00674	-0.00569	0.02913	0.04788
2213	-0.00227	0.00208	-0.0049	-0.00246	0.033	0.03052
2214	-0.01439	0.03279	0.0182	-0.00717	0.02478	0.02942
2215	0.00104	0.01195	0.00446	-0.00116	0.02231	0.06635
2216	-0.0177	0.00157	0.00171	0.0148	0.01352	0.07695
2217	-0.02034	0.02534	0.0757	0.02534	-0.01346	0.04549
2218	0.07323	0.01379	0.04112	0.04005	-0.02917	0.08955
2219	0.06723	0.02779	-0.02548	0.04352	-0.00676	0.05759
2220	0.01361	0.01271	0.04129	-0.03569	0.00366	-0.01266
2221	0.06824	0.011	-0.0058	0.00673	0.03465	0.08691
2222	0.12285	0.08086	-0.0141	-0.02194	0.06517	0.00964
2223	0.06822	0.13528	0.2814	-0.18542	-0.08752	-0.3022
2224	0.076	0.32559	0.3149	-0.00926	-0.18114	-2.23177
2225	0.12424	-1.75444	0.07584	0.13498	-0.05959	0.5
2226	0.06166	0.5	2.50664	-1.96004	-0.18538	0.5
2227	0.01321	2.35605	2.59494	-2.08142	-0.18542	-2.14395
2228	0.25206	-0.04904	-1.90506	-2.08142	0.01315	-2.14395
2229	2.74547	-1.90509	0.5	-1.9935	0.12439	-4
2230	2.35587	-4	2.35587	-0.0751	2.61784	0.5
2231	0.06116	-4	-2.14413	-0.07526	0.5	2.65689
2232	-1.79471	-4	-1.64418	-1.99365	-2.1442	2.65689
2233	-1.99367	-4	0.60104	-4	-2.1442	5
2234	0.01263	-2.08171	0.49042	0.5	0.5	0.5
2235	-0.226	0.07509	-1.75481	2.74513	5	-4
2236	-0.37663	2.6568	-4	0.18915	5	0.5
2237	2.35567	2.50613	0.5	-2.056	2.50613	5
2238	2.56854	-0.09892	0.5	-2.29506	2.50613	2.35548
2239	-0.164	0.13983	0.5	-0.5276	5	2.35548
2240	-0.22646	2.74489	2.15689	-0.22646	0.5	0.5
2241	-0.22644	5	-0.39928	-1.99391	0.5	-1.99397
2242	-2.23253	0.5	-2.05617	-4	0.5	0.01204
2243	-2.14455	-1.994	-1.994	-4	-1.994	0.25089
2244	-2.14455	0.07445	-0.1386	-1.99406	-0.1386	2.74487
2245	-2.08218	0.31317	-0.10994	-1.99406	-2.14461	0.5
2246	-0.37755	2.74472	0.12869	0.5	-4	-1.99429
2247	-2.29538	2.6562	0.01167	2.6562	0.5	2.50571
2248	-2.10539	-1.8438	-0.07668	-1.8438	2.50569	2.15649
[truncated: 252 more rows]

## Sheet: Fig 4d
-6	0.065	-0.065
-5.9	0.361	-0.361
-5.8	0.718	-0.718
-5.7	1.147	-1.147
-5.6	1.653	-1.653
-5.5	2.236	-2.236
-5.4	2.872	-2.872
-5.3	3.554	-3.554
-5.2	4.282	-4.282
-5.1	5.022	-5.022
-5	5.743	-5.743
-4.9	6.418	-6.418
-4.8	7.026	-7.026
-4.7	7.552	-7.552
-4.6	7.988	-7.988
-4.5	8.339	-8.339
-4.4	8.629	-8.629
-4.3	8.952	-8.952
-4.2	9.408	-9.408
-4.1	10.078	-10.078
-4	11.027	-11.027
-3.9	12.278	-12.278
-3.8	13.784	-13.784
-3.7	15.446	-15.446
-3.6	17.135	-17.135
-3.5	18.739	-18.739
-3.4	20.15	-20.15
-3.3	21.299	-21.299
-3.2	22.151	-22.151
-3.1	22.706	-22.706
-3	22.99	-22.99
-2.9	23.059	-23.059
-2.8	22.946	-22.946
-2.7	22.688	-22.688
-2.6	22.329	-22.329
-2.5	21.915	-21.915
-2.4	21.465	-21.465
-2.3	20.995	-20.995
-2.2	20.526	-20.526
-2.1	20.072	-20.072
-2	19.638	-19.638
-1.9	19.238	-19.238
-1.8	18.867	-18.867
-1.7	18.52	-18.52
-1.6	18.199	-18.199
-1.5	17.909	-17.909
-1.4	17.647	-17.647
-1.3	17.409	-17.409
-1.2	17.193	-17.193
-1.1	16.999	-16.999
-1	16.826	-16.826
-0.9	16.677	-16.677
-0.8	16.546	-16.546
-0.7	16.43	-16.43
-0.6	16.329	-16.329
-0.5	16.246	-16.246
-0.4	16.181	-16.181
-0.3	16.131	-16.131
-0.2	16.095	-16.095
-0.1	16.072	-16.072
0	16.063	-16.063
0.1	16.072	-16.072
0.2	16.095	-16.095
0.3	16.131	-16.131
0.4	16.181	-16.181
0.5	16.246	-16.246
0.6	16.329	-16.329
0.7	16.43	-16.43
0.8	16.546	-16.546
0.9	16.677	-16.677
1	16.826	-16.826
1.1	16.999	-16.999
1.2	17.193	-17.193
1.3	17.409	-17.409
1.4	17.647	-17.647
1.5	17.909	-17.909
1.6	18.199	-18.199
1.7	18.52	-18.52
1.8	18.867	-18.867
1.9	19.238	-19.238
2	19.637	-19.637
2.1	20.072	-20.072
2.2	20.527	-20.527
2.3	20.995	-20.995
2.4	21.465	-21.465
2.5	21.914	-21.914
2.6	22.329	-22.329
2.7	22.688	-22.688
2.8	22.946	-22.946
2.9	23.059	-23.059
3	22.99	-22.99
3.1	22.706	-22.706
3.2	22.151	-22.151
3.3	21.299	-21.299
3.4	20.15	-20.15
3.5	18.739	-18.739
3.6	17.135	-17.135
3.7	15.446	-15.446
3.8	13.784	-13.784
3.9	12.278	-12.278
4	11.027	-11.027
4.1	10.078	-10.078
4.2	9.408	-9.408
4.3	8.952	-8.952
4.4	8.629	-8.629
4.5	8.339	-8.339
4.6	7.988	-7.988
4.7	7.552	-7.552
4.8	7.026	-7.026
4.9	6.418	-6.418
5	5.743	-5.743
5.1	5.022	-5.022
5.2	4.282	-4.282
5.3	3.554	-3.554
5.4	2.872	-2.872
5.5	2.237	-2.237
5.6	1.653	-1.653
5.7	1.147	-1.147
5.8	0.718	-0.718
5.9	0.361	-0.361
6	0.065	-0.065

## Sheet: Fig 4e
isotropic	nics	z
16.052	-16.052	0
16.038	-16.038	0.1
15.995	-15.995	0.2
15.923	-15.923	0.3
15.824	-15.824	0.4
15.697	-15.697	0.5
15.545	-15.545	0.6
15.368	-15.368	0.7
15.167	-15.167	0.8
14.944	-14.944	0.9
14.701	-14.701	1
14.439	-14.439	1.1
14.16	-14.16	1.2
13.866	-13.866	1.3
13.559	-13.559	1.4
13.24	-13.24	1.5
12.912	-12.912	1.6
12.575	-12.575	1.7
12.233	-12.233	1.8
11.885	-11.885	1.9
11.535	-11.535	2
11.183	-11.183	2.1
10.831	-10.831	2.2
10.48	-10.48	2.3
10.131	-10.131	2.4
9.786	-9.786	2.5
9.445	-9.445	2.6
9.109	-9.109	2.7
8.778	-8.778	2.8
8.455	-8.455	2.9
8.138	-8.138	3
7.829	-7.829	3.1
7.528	-7.528	3.2
7.235	-7.235	3.3
6.951	-6.951	3.4
6.676	-6.676	3.5
6.41	-6.41	3.6
6.153	-6.153	3.7
5.905	-5.905	3.8
5.666	-5.666	3.9
5.436	-5.436	4
5.215	-5.215	4.1
5.003	-5.003	4.2
4.799	-4.799	4.3
4.604	-4.604	4.4
4.417	-4.417	4.5
4.239	-4.239	4.6
4.068	-4.068	4.7
3.904	-3.904	4.8
3.749	-3.749	4.9
3.6	-3.6	5
3.458	-3.458	5.1
3.322	-3.322	5.2
3.193	-3.193	5.3
3.069	-3.069	5.4
2.952	-2.952	5.5
2.839	-2.839	5.6
2.732	-2.732	5.7
2.63	-2.63	5.8
2.533	-2.533	5.9
2.44	-2.44	6
2.351	-2.351	6.1
2.267	-2.267	6.2
2.186	-2.186	6.3
2.109	-2.109	6.4
2.035	-2.035	6.5
1.965	-1.965	6.6
1.897	-1.897	6.7
1.833	-1.833	6.8
1.771	-1.771	6.9
1.712	-1.712	7
1.656	-1.656	7.1
1.602	-1.602	7.2
1.55	-1.55	7.3
1.5	-1.5	7.4
1.452	-1.452	7.5
1.406	-1.406	7.6
1.363	-1.363	7.7
1.32	-1.32	7.8
1.28	-1.28	7.9
1.241	-1.241	8
1.203	-1.203	8.1
1.167	-1.167	8.2
1.133	-1.133	8.3
1.099	-1.099	8.4
1.067	-1.067	8.5
1.036	-1.036	8.6
1.007	-1.007	8.7
0.978	-0.978	8.8
0.95	-0.95	8.9
0.923	-0.923	9
0.898	-0.898	9.1
0.873	-0.873	9.2
0.849	-0.849	9.3
0.826	-0.826	9.4
0.804	-0.804	9.5
0.782	-0.782	9.6
0.761	-0.761	9.7
0.741	-0.741	9.8
0.722	-0.722	9.9
0.703	-0.703	10
0.685	-0.685	10.1
0.667	-0.667	10.2
0.65	-0.65	10.3
0.634	-0.634	10.4
0.618	-0.618	10.5
0.602	-0.602	10.6
0.587	-0.587	10.7
0.573	-0.573	10.8
0.559	-0.559	10.9
0.545	-0.545	11
0.532	-0.532	11.1
0.52	-0.52	11.2
0.507	-0.507	11.3
0.495	-0.495	11.4
0.484	-0.484	11.5
0.472	-0.472	11.6
0.461	-0.461	11.7
0.451	-0.451	11.8
0.441	-0.441	11.9
0.431	-0.431	12

## Sheet: Fig 6c
from 131 N (orange)				from 126 N (green)
fs	ns	Å	ave (Å)	fs	ns	Å	ave (Å)
10	0.01	4.67474	5.97928	10	0.01	8.30819	6.51521
20	0.02	4.67474		20	0.02	8.30819
30	0.03	4.72931		30	0.03	8.28816
40	0.04	4.7218		40	0.04	8.25535
50	0.05	4.69846		50	0.05	8.2315
60	0.06	4.70613		60	0.06	8.22462
70	0.07	4.70848		70	0.07	8.28668
80	0.08	4.67691		80	0.08	8.30022
90	0.09	4.71958		90	0.09	8.33408
100	0.1	4.77865		100	0.1	8.33347
110	0.11	4.78811		110	0.11	8.37163
120	0.12	4.78873		120	0.12	8.35377
130	0.13	4.79765		130	0.13	8.31686
140	0.14	4.76034		140	0.14	8.31329
150	0.15	4.70276		150	0.15	8.29008
160	0.16	4.70549		160	0.16	8.29042
170	0.17	4.74591		170	0.17	8.26881
180	0.18	4.72367		180	0.18	8.24547
190	0.19	4.70079		190	0.19	8.1965
200	0.2	4.74219		200	0.2	8.17801
210	0.21	4.71609		210	0.21	8.23467
220	0.22	4.68735		220	0.22	8.23706
230	0.23	4.75005		230	0.23	8.18029
240	0.24	4.76737		240	0.24	8.12373
250	0.25	4.74488		250	0.25	8.10318
260	0.26	4.71021		260	0.26	8.0808
270	0.27	4.71972		270	0.27	8.0817
280	0.28	4.7406		280	0.28	8.13438
290	0.29	4.75669		290	0.29	8.12645
300	0.3	4.81106		300	0.3	8.09549
310	0.31	4.83691		310	0.31	8.07984
320	0.32	4.81777		320	0.32	8.11322
330	0.33	4.7929		330	0.33	8.11992
340	0.34	4.78129		340	0.34	8.12022
350	0.35	4.73072		350	0.35	8.14071
360	0.36	4.70844		360	0.36	8.12684
370	0.37	4.71481		370	0.37	8.11134
380	0.38	4.7454		380	0.38	8.09683
390	0.39	4.76017		390	0.39	8.1029
400	0.4	4.80466		400	0.4	8.02423
410	0.41	4.83302		410	0.41	7.99414
420	0.42	4.804		420	0.42	7.98473
430	0.43	4.792		430	0.43	7.98412
440	0.44	4.83736		440	0.44	7.96069
450	0.45	4.85198		450	0.45	8.01105
460	0.46	4.82907		460	0.46	8.04039
470	0.47	4.83002		470	0.47	7.97159
480	0.48	4.82437		480	0.48	7.94696
490	0.49	4.83584		490	0.49	7.98326
500	0.5	4.87375		500	0.5	8.01342
510	0.51	4.95014		510	0.51	7.95183
520	0.52	4.94094		520	0.52	7.9968
530	0.53	4.90508		530	0.53	8.02523
540	0.54	4.89328		540	0.54	8.04382
550	0.55	4.93062		550	0.55	8.05903
560	0.56	4.94987		560	0.56	8.11332
570	0.57	4.97669		570	0.57	8.11031
580	0.58	5.0439		580	0.58	8.07726
590	0.59	5.08047		590	0.59	8.07327
600	0.6	5.104		600	0.6	8.06769
610	0.61	5.10874		610	0.61	8.05674
620	0.62	5.15076		620	0.62	8.03493
630	0.63	5.14672		630	0.63	8.06655
640	0.64	5.12073		640	0.64	8.02848
650	0.65	5.15578		650	0.65	7.94928
660	0.66	5.19208		660	0.66	7.89664
670	0.67	5.19344		670	0.67	7.87584
680	0.68	5.20017		680	0.68	7.88117
690	0.69	5.22192		690	0.69	7.91935
700	0.7	5.22673		700	0.7	7.93151
710	0.71	5.26783		710	0.71	7.87409
720	0.72	5.28514		720	0.72	7.80473
730	0.73	5.3038		730	0.73	7.77474
740	0.74	5.26564		740	0.74	7.74172
750	0.75	5.22829		750	0.75	7.7355
760	0.76	5.22949		760	0.76	7.73653
770	0.77	5.26142		770	0.77	7.74197
780	0.78	5.34633		780	0.78	7.72603
790	0.79	5.37438		790	0.79	7.66903
800	0.8	5.4522		800	0.8	7.68286
810	0.81	5.45222		810	0.81	7.63895
820	0.82	5.47889		820	0.82	7.64098
830	0.83	5.50502		830	0.83	7.63612
840	0.84	5.54057		840	0.84	7.64676
850	0.85	5.59141		850	0.85	7.59318
860	0.86	5.63949		860	0.86	7.51693
870	0.87	5.70156		870	0.87	7.49267
880	0.88	5.69021		880	0.88	7.47311
890	0.89	5.70492		890	0.89	7.45955
900	0.9	5.69071		900	0.9	7.42905
910	0.91	5.72356		910	0.91	7.45966
920	0.92	5.70713		920	0.92	7.41745
930	0.93	5.74502		930	0.93	7.40359
940	0.94	5.77081		940	0.94	7.37287
950	0.95	5.74905		950	0.95	7.39274
960	0.96	5.72838		960	0.96	7.33957
970	0.97	5.75414		970	0.97	7.30012
980	0.98	5.80358		980	0.98	7.28707
990	0.99	5.78487		990	0.99	7.23172
1000	1	5.79422		1000	1	7.1723
1010	1.01	5.77772		1010	1.01	7.07918
1020	1.02	5.77065		1020	1.02	7.0897
1030	1.03	5.72855		1030	1.03	7.05538
1040	1.04	5.73331		1040	1.04	7.05076
1050	1.05	5.77656		1050	1.05	7.04462
1060	1.06	5.75346		1060	1.06	7.05064
1070	1.07	5.76578		1070	1.07	7.00598
1080	1.08	5.78998		1080	1.08	6.93467
1090	1.09	5.82926		1090	1.09	6.87851
1100	1.1	5.82263		1100	1.1	6.8228
1110	1.11	5.81253		1110	1.11	6.83119
1120	1.12	5.8257		1120	1.12	6.89091
1130	1.13	5.79024		1130	1.13	6.95609
1140	1.14	5.77888		1140	1.14	6.92741
1150	1.15	5.78636		1150	1.15	6.86594
1160	1.16	5.81832		1160	1.16	6.82128
1170	1.17	5.81179		1170	1.17	6.83228
1180	1.18	5.85396		1180	1.18	6.8758
1190	1.19	5.9074		1190	1.19	6.93876
1200	1.2	5.93163		1200	1.2	6.90409
1210	1.21	5.8886		1210	1.21	6.81591
1220	1.22	5.85966		1220	1.22	6.72366
1230	1.23	5.83629		1230	1.23	6.66331
1240	1.24	5.81721		1240	1.24	6.58697
1250	1.25	5.85711		1250	1.25	6.59497
1260	1.26	5.88338		1260	1.26	6.6081
1270	1.27	5.89669		1270	1.27	6.66498
1280	1.28	5.80156		1280	1.28	6.63463
1290	1.29	5.77233		1290	1.29	6.58929
1300	1.3	5.73358		1300	1.3	6.54175
1310	1.31	5.73947		1310	1.31	6.4903
1320	1.32	5.74892		1320	1.32	6.48288
1330	1.33	5.78337		1330	1.33	6.51444
1340	1.34	5.81114		1340	1.34	6.56091
1350	1.35	5.80219		1350	1.35	6.53767
1360	1.36	5.83715		1360	1.36	6.56279
1370	1.37	5.78385		1370	1.37	6.49818
1380	1.38	5.7403		1380	1.38	6.50552
1390	1.39	5.68428		1390	1.39	6.51121
1400	1.4	5.73472		1400	1.4	6.56346
1410	1.41	5.77093		1410	1.41	6.57402
1420	1.42	5.82326		1420	1.42	6.59795
1430	1.43	5.83623		1430	1.43	6.61681
1440	1.44	5.79821		1440	1.44	6.58311
1450	1.45	5.73378		1450	1.45	6.55359
1460	1.46	5.72671		1460	1.46	6.50866
1470	1.47	5.716		1470	1.47	6.55501
1480	1.48	5.64396		1480	1.48	6.58356
1490	1.49	5.62742		1490	1.49	6.66777
1500	1.5	5.62176		1500	1.5	6.71051
1510	1.51	5.63981		1510	1.51	6.72817
1520	1.52	5.64193		1520	1.52	6.69908
1530	1.53	5.68551		1530	1.53	6.70165
1540	1.54	5.66128		1540	1.54	6.71215
1550	1.55	5.57964		1550	1.55	6.70899
1560	1.56	5.51906		1560	1.56	6.77576
1570	1.57	5.49878		1570	1.57	6.83251
1580	1.58	5.50725		1580	1.58	6.89416
1590	1.59	5.50144		1590	1.59	6.87459
1600	1.6	5.52697		1600	1.6	6.89572
1610	1.61	5.52783		1610	1.61	6.91229
1620	1.62	5.48047		1620	1.62	6.91548
1630	1.63	5.4463		1630	1.63	6.9259
1640	1.64	5.46336		1640	1.64	6.92977
1650	1.65	5.45197		1650	1.65	6.95988
1660	1.66	5.43475		1660	1.66	6.94565
1670	1.67	5.4265		1670	1.67	6.95162
1680	1.68	5.39651		1680	1.68	6.98673
1690	1.69	5.36123		1690	1.69	7.03349
1700	1.7	5.35134		1700	1.7	7.05938
1710	1.71	5.38343		1710	1.71	7.08257
1720	1.72	5.42023		1720	1.72	7.07684
1730	1.73	5.42971		1730	1.73	7.03868
1740	1.74	5.46144		1740	1.74	7.02911
1750	1.75	5.4268		1750	1.75	7.05734
1760	1.76	5.38912		1760	1.76	7.0941
1770	1.77	5.34371		1770	1.77	7.10255
1780	1.78	5.36648		1780	1.78	7.12525
1790	1.79	5.37399		1790	1.79	7.10586
1800	1.8	5.41868		1800	1.8	7.03816
1810	1.81	5.43799		1810	1.81	6.98311
1820	1.82	5.42496		1820	1.82	6.97847
1830	1.83	5.38255		1830	1.83	7.00056
1840	1.84	5.36492		1840	1.84	7.01755
1850	1.85	5.38425		1850	1.85	7.07736
1860	1.86	5.36261		1860	1.86	7.12754
1870	1.87	5.40691		1870	1.87	7.08816
1880	1.88	5.43401		1880	1.88	6.98778
1890	1.89	5.45449		1890	1.89	6.93444
1900	1.9	5.44219		1900	1.9	6.90849
1910	1.91	5.51013		1910	1.91	6.86807
1920	1.92	5.53242		1920	1.92	6.92913
1930	1.93	5.53086		1930	1.93	6.99615
1940	1.94	5.51077		1940	1.94	7.00556
1950	1.95	5.48972		1950	1.95	6.95125
1960	1.96	5.40321		1960	1.96	6.96839
1970	1.97	5.32191		1970	1.97	6.93732
1980	1.98	5.33481		1980	1.98	6.93592
1990	1.99	5.36866		1990	1.99	6.97662
2000	2	5.41381		2000	2	7.01026
2010	2.01	5.43001		2010	2.01	6.98131
2020	2.02	5.49119		2020	2.02	6.91877
2030	2.03	5.46904		2030	2.03	6.93435
2040	2.04	5.4465		2040	2.04	6.90762
2050	2.05	5.40488		2050	2.05	6.91759
2060	2.06	5.39983		2060	2.06	6.92248
2070	2.07	5.40236		2070	2.07	7.00213
2080	2.08	5.39805		2080	2.08	7.02806
2090	2.09	5.41381		2090	2.09	7.00443
2100	2.1	5.35744		2100	2.1	7.01575
2110	2.11	5.31946		2110	2.11	6.97247
2120	2.12	5.25908		2120	2.12	6.93126
2130	2.13	5.27139		2130	2.13	6.90173
2140	2.14	5.26419		2140	2.14	6.97304
2150	2.15	5.28875		2150	2.15	6.9963
2160	2.16	5.32328		2160	2.16	7.03014
2170	2.17	5.31822		2170	2.17	7.07127
2180	2.18	5.28887		2180	2.18	7.09971
2190	2.19	5.22973		2190	2.19	7.09753
2200	2.2	5.21034		2200	2.2	7.10143
2210	2.21	5.19329		2210	2.21	7.15121
2220	2.22	5.20552		2220	2.22	7.13233
2230	2.23	5.20914		2230	2.23	7.12805
2240	2.24	5.20711		2240	2.24	7.13865
2250	2.25	5.22177		2250	2.25	7.17839
2260	2.26	5.25806		2260	2.26	7.14658
2270	2.27	5.22342		2270	2.27	7.18779
2280	2.28	5.14833		2280	2.28	7.29223
2290	2.29	5.16017		2290	2.29	7.31937
2300	2.3	5.16292		2300	2.3	7.36744
2310	2.31	5.1219		2310	2.31	7.40743
2320	2.32	5.07989		2320	2.32	7.49003
2330	2.33	5.06443		2330	2.33	7.46036
2340	2.34	5.00094		2340	2.34	7.49427
2350	2.35	4.93622		2350	2.35	7.53502
2360	2.36	4.95906		2360	2.36	7.5496
2370	2.37	5.02008		2370	2.37	7.50935
2380	2.38	5.01805		2380	2.38	7.52299
2390	2.39	4.9582		2390	2.39	7.56993
2400	2.4	4.94393		2400	2.4	7.5566
2410	2.41	4.91636		2410	2.41	7.60992
2420	2.42	4.92323		2420	2.42	7.67468
2430	2.43	4.94931		2430	2.43	7.75907
2440	2.44	4.94999		2440	2.44	7.73404
2450	2.45	4.93918		2450	2.45	7.75042
2460	2.46	5.00524		2460	2.46	7.7524
2470	2.47	5.07473		2470	2.47	7.72658
2480	2.48	5.05551		2480	2.48	7.71942
2490	2.49	5.05059		2490	2.49	7.75498
2500	2.5	4.99529		2500	2.5	7.83567
2510	2.51	4.9625		2510	2.51	7.81077
2520	2.52	4.89586		2520	2.52	7.81032
2530	2.53	4.90538		2530	2.53	7.80334
2540	2.54	4.87481		2540	2.54	7.75491
2550	2.55	4.87423		2550	2.55	7.69538
2560	2.56	4.9104		2560	2.56	7.67735
2570	2.57	4.94549		2570	2.57	7.70448
2580	2.58	4.97265		2580	2.58	7.69136
2590	2.59	4.93177		2590	2.59	7.72769
2600	2.6	4.94991		2600	2.6	7.79577
2610	2.61	4.9421		2610	2.61	7.83906
2620	2.62	5.01121		2620	2.62	7.82147
2630	2.63	5.04814		2630	2.63	7.86445
2640	2.64	5.13661		2640	2.64	7.92106
2650	2.65	5.0944		2650	2.65	7.92308
2660	2.66	5.02919		2660	2.66	7.92197
2670	2.67	5.02305		2670	2.67	7.93943
2680	2.68	5.02938		2680	2.68	7.92886
2690	2.69	5.03924		2690	2.69	7.87946
2700	2.7	5.00401		2700	2.7	7.87573
2710	2.71	5.01651		2710	2.71	7.87919
2720	2.72	4.96533		2720	2.72	7.88725
2730	2.73	4.95393		2730	2.73	7.91319
2740	2.74	4.93836		2740	2.74	7.96111
2750	2.75	4.97796		2750	2.75	7.97506
2760	2.76	4.95823		2760	2.76	7.9378
2770	2.77	4.91428		2770	2.77	7.93676
2780	2.78	4.89973		2780	2.78	7.93329
2790	2.79	4.84135		2790	2.79	7.88568
2800	2.8	4.81102		2800	2.8	7.85991
2810	2.81	4.80857		2810	2.81	7.89115
2820	2.82	4.85745		2820	2.82	7.89175
2830	2.83	4.86338		2830	2.83	7.82333
2840	2.84	4.88337		2840	2.84	7.8122
2850	2.85	4.92921		2850	2.85	7.84767
2860	2.86	4.90937		2860	2.86	7.8479
2870	2.87	4.86897		2870	2.87	7.84432
2880	2.88	4.85624		2880	2.88	7.87824
2890	2.89	4.9241		2890	2.89	7.89446
2900	2.9	4.88665		2900	2.9	7.79845
2910	2.91	4.87966		2910	2.91	7.7365
2920	2.92	4.89511		2920	2.92	7.71731
2930	2.93	4.86535		2930	2.93	7.68505
2940	2.94	4.77461		2940	2.94	7.63378
2950	2.95	4.76068		2950	2.95	7.69581
2960	2.96	4.79827		2960	2.96	7.76868
2970	2.97	4.73844		2970	2.97	7.7733
2980	2.98	4.75391		2980	2.98	7.78141
2990	2.99	4.80877		2990	2.99	7.85105
3000	3	4.88929		3000	3	7.89563
3010	3.01	4.82946		3010	3.01	7.86665
3020	3.02	4.88441		3020	3.02	7.90141
3030	3.03	4.91447		3030	3.03	7.92817
3040	3.04	4.89227		3040	3.04	7.92766
3050	3.05	4.85419		3050	3.05	7.87618
3060	3.06	4.90047		3060	3.06	7.90654
3070	3.07	4.90809		3070	3.07	7.92445
3080	3.08	4.80885		3080	3.08	7.86834
3090	3.09	4.83065		3090	3.09	7.86425
3100	3.1	4.85723		3100	3.1	7.88817
3110	3.11	4.87053		3110	3.11	7.84571
3120	3.12	4.80698		3120	3.12	7.76136
3130	3.13	4.82576		3130	3.13	7.80961
3140	3.14	4.81594		3140	3.14	7.86781
3150	3.15	4.80663		3150	3.15	7.90384
3160	3.16	4.82476		3160	3.16	7.90718
3170	3.17	4.83061		3170	3.17	7.95104
3180	3.18	4.78531		3180	3.18	7.9436
3190	3.19	4.77153		3190	3.19	7.8402
3200	3.2	4.8185		3200	3.2	7.77682
3210	3.21	4.80286		3210	3.21	7.77549
3220	3.22	4.84562		3220	3.22	7.78149
3230	3.23	4.85788		3230	3.23	7.76771
3240	3.24	4.87339		3240	3.24	7.76733
3250	3.25	4.79519		3250	3.25	7.7237
3260	3.26	4.81854		3260	3.26	7.63318
3270	3.27	4.8762		3270	3.27	7.56031
3280	3.28	4.92459		3280	3.28	7.51361
3290	3.29	4.98314		3290	3.29	7.46157
3300	3.3	5.05534		3300	3.3	7.45549
3310	3.31	5.0515		3310	3.31	7.48231
3320	3.32	4.90839		3320	3.32	7.50081
3330	3.33	4.90147		3330	3.33	7.4604
3340	3.34	4.88292		3340	3.34	7.44969
3350	3.35	4.86246		3350	3.35	7.45845
3360	3.36	4.85466		3360	3.36	7.43785
3370	3.37	4.92971		3370	3.37	7.43086
3380	3.38	4.98935		3380	3.38	7.45134
3390	3.39	4.98314		3390	3.39	7.49335
3400	3.4	4.99178		3400	3.4	7.45305
3410	3.41	4.99631		3410	3.41	7.41004
3420	3.42	5.03475		3420	3.42	7.39404
3430	3.43	4.99824		3430	3.43	7.37566
3440	3.44	5.04441		3440	3.44	7.35959
3450	3.45	5.00772		3450	3.45	7.40471
3460	3.46	5.00239		3460	3.46	7.4379
3470	3.47	4.95233		3470	3.47	7.42501
3480	3.48	4.98523		3480	3.48	7.38117
3490	3.49	5.03199		3490	3.49	7.37118
3500	3.5	5.10513		3500	3.5	7.36022
3510	3.51	5.15032		3510	3.51	7.33055
3520	3.52	5.17075		3520	3.52	7.3584
3530	3.53	5.2613		3530	3.53	7.42322
3540	3.54	5.23156		3540	3.54	7.44637
3550	3.55	5.25351		3550	3.55	7.40459
3560	3.56	5.19957		3560	3.56	7.42678
3570	3.57	5.27378		3570	3.57	7.44236
3580	3.58	5.27803		3580	3.58	7.41045
3590	3.59	5.29841		3590	3.59	7.34166
3600	3.6	5.31331		3600	3.6	7.36428
3610	3.61	5.32205		3610	3.61	7.34058
3620	3.62	5.33162		3620	3.62	7.28782
3630	3.63	5.29265		3630	3.63	7.24522
3640	3.64	5.35611		3640	3.64	7.26283
3650	3.65	5.35344		3650	3.65	7.26194
3660	3.66	5.39931		3660	3.66	7.25923
3670	3.67	5.35074		3670	3.67	7.27443
3680	3.68	5.3628		3680	3.68	7.22342
3690	3.69	5.33272		3690	3.69	7.19101
3700	3.7	5.34659		3700	3.7	7.15371
3710	3.71	5.3758		3710	3.71	7.18899
3720	3.72	5.38334		3720	3.72	7.21498
3730	3.73	5.41699		3730	3.73	7.26438
3740	3.74	5.38035		3740	3.74	7.30203
3750	3.75	5.40706		3750	3.75	7.31461
3760	3.76	5.39484		3760	3.76	7.28892
3770	3.77	5.49117		3770	3.77	7.26618
3780	3.78	5.51589		3780	3.78	7.27602
3790	3.79	5.51834		3790	3.79	7.26594
3800	3.8	5.51236		3800	3.8	7.29741
3810	3.81	5.44711		3810	3.81	7.32534
3820	3.82	5.4155		3820	3.82	7.35693
3830	3.83	5.36721		3830	3.83	7.31832
3840	3.84	5.38628		3840	3.84	7.27735
3850	3.85	5.37176		3850	3.85	7.21933
3860	3.86	5.373		3860	3.86	7.21511
3870	3.87	5.41147		3870	3.87	7.21854
3880	3.88	5.44648		3880	3.88	7.25937
3890	3.89	5.42392		3890	3.89	7.30998
3900	3.9	5.38224		3900	3.9	7.33453
3910	3.91	5.38129		3910	3.91	7.30217
3920	3.92	5.36225		3920	3.92	7.26431
3930	3.93	5.38341		3930	3.93	7.2328
3940	3.94	5.38684		3940	3.94	7.21601
3950	3.95	5.40053		3950	3.95	7.21542
3960	3.96	5.36183		3960	3.96	7.2412
3970	3.97	5.32698		3970	3.97	7.25886
3980	3.98	5.31887		3980	3.98	7.19214
3990	3.99	5.2847		3990	3.99	7.09651
4000	4	5.26001		4000	4	7.06945
4010	4.01	5.21618		4010	4.01	7.06282
4020	4.02	5.24257		4020	4.02	7.03321
4030	4.03	5.24038		4030	4.03	7.04209
4040	4.04	5.27529		4040	4.04	7.03054
4050	4.05	5.256		4050	4.05	6.98648
4060	4.06	5.22492		4060	4.06	6.87296
4070	4.07	5.22896		4070	4.07	6.84685
4080	4.08	5.23384		4080	4.08	6.82538
4090	4.09	5.276		4090	4.09	6.83297
4100	4.1	5.26107		4100	4.1	6.89472
4110	4.11	5.32612		4110	4.11	6.96431
4120	4.12	5.3379		4120	4.12	6.93966
4130	4.13	5.34641		4130	4.13	6.88725
4140	4.14	5.3417		4140	4.14	6.85471
4150	4.15	5.40986		4150	4.15	6.79398
4160	4.16	5.43591		4160	4.16	6.77358
4170	4.17	5.39937		4170	4.17	6.80733
4180	4.18	5.35553		4180	4.18	6.85425
4190	4.19	5.32391		4190	4.19	6.82131
4200	4.2	5.33202		4200	4.2	6.82602
4210	4.21	5.27527		4210	4.21	6.79492
4220	4.22	5.30324		4220	4.22	6.74439
4230	4.23	5.31163		4230	4.23	6.71423
4240	4.24	5.34475		4240	4.24	6.81479
4250	4.25	5.32558		4250	4.25	6.84965
4260	4.26	5.35297		4260	4.26	6.84633
4270	4.27	5.38238		4270	4.27	6.84959
4280	4.28	5.38401		4280	4.28	6.85317
4290	4.29	5.39941		4290	4.29	6.79883
4300	4.3	5.40303		4300	4.3	6.73957
4310	4.31	5.43482		4310	4.31	6.7884
4320	4.32	5.41732		4320	4.32	6.78633
4330	4.33	5.43475		4330	4.33	6.7329
4340	4.34	5.4423		4340	4.34	6.66856
4350	4.35	5.436		4350	4.35	6.67737
4360	4.36	5.44934		4360	4.36	6.5955
4370	4.37	5.46021		4370	4.37	6.58657
4380	4.38	5.47857		4380	4.38	6.62295
4390	4.39	5.44603		4390	4.39	6.701
4400	4.4	5.45652		4400	4.4	6.6808
4410	4.41	5.53583		4410	4.41	6.65731
4420	4.42	5.585		4420	4.42	6.62707
4430	4.43	5.60231		4430	4.43	6.5773
4440	4.44	5.63199		4440	4.44	6.57785
4450	4.45	5.66892		4450	4.45	6.61093
4460	4.46	5.60755		4460	4.46	6.66164
4470	4.47	5.60367		4470	4.47	6.66075
4480	4.48	5.62664		4480	4.48	6.63327
4490	4.49	5.65289		4490	4.49	6.56982
4500	4.5	5.65411		4500	4.5	6.57807
4510	4.51	5.70591		4510	4.51	6.60469
4520	4.52	5.77207		4520	4.52	6.66282
4530	4.53	5.79611		4530	4.53	6.70611
4540	4.54	5.79136		4540	4.54	6.74956
4550	4.55	5.75754		4550	4.55	6.73864
4560	4.56	5.73088		4560	4.56	6.67608
4570	4.57	5.67447		4570	4.57	6.64568
4580	4.58	5.71784		4580	4.58	6.68394
4590	4.59	5.70896		4590	4.59	6.74095
4600	4.6	5.68311		4600	4.6	6.75707
4610	4.61	5.66195		4610	4.61	6.82671
4620	4.62	5.68849		4620	4.62	6.82813
4630	4.63	5.69293		4630	4.63	6.77147
4640	4.64	5.72343		4640	4.64	6.72035
4650	4.65	5.76929		4650	4.65	6.75076
4660	4.66	5.78959		4660	4.66	6.80414
4670	4.67	5.76425		4670	4.67	6.84317
4680	4.68	5.72984		4680	4.68	6.88067
4690	4.69	5.74895		4690	4.69	6.924
4700	4.7	5.71686		4700	4.7	6.90289
4710	4.71	5.71216		4710	4.71	6.84838
4720	4.72	5.73391		4720	4.72	6.82204
4730	4.73	5.75091		4730	4.73	6.82539
4740	4.74	5.72432		4740	4.74	6.85871
4750	4.75	5.76952		4750	4.75	6.92344
4760	4.76	5.82504		4760	4.76	7.01141
4770	4.77	5.81709		4770	4.77	6.99888
4780	4.78	5.80194		4780	4.78	6.94917
4790	4.79	5.79944		4790	4.79	6.92973
4800	4.8	5.79466		4800	4.8	6.96269
4810	4.81	5.73248		4810	4.81	6.973
4820	4.82	5.70693		4820	4.82	7.0007
4830	4.83	5.70146		4830	4.83	6.9923
4840	4.84	5.64361		4840	4.84	6.95808
4850	4.85	5.58255		4850	4.85	6.91344
4860	4.86	5.54022		4860	4.86	6.89311
4870	4.87	5.49245		4870	4.87	6.88255
4880	4.88	5.41788		4880	4.88	6.93834
4890	4.89	5.42364		4890	4.89	7.02464
4900	4.9	5.45774		4900	4.9	7.06309
4910	4.91	5.47331		4910	4.91	7.04288
4920	4.92	5.42415		4920	4.92	7.01617
4930	4.93	5.38875		4930	4.93	7.02364
4940	4.94	5.3614		4940	4.94	7.04914
4950	4.95	5.30258		4950	4.95	7.05399
4960	4.96	5.28049		4960	4.96	7.04746
4970	4.97	5.29566		4970	4.97	7.0758
4980	4.98	5.31325		4980	4.98	7.08284
4990	4.99	5.25028		4990	4.99	7.13126
5000	5	5.26906		5000	5	7.18765
5010	5.01	5.22979		5010	5.01	7.20966
5020	5.02	5.22771		5020	5.02	7.21001
5030	5.03	5.17957		5030	5.03	7.25525
5040	5.04	5.16209		5040	5.04	7.2754
5050	5.05	5.11267		5050	5.05	7.25874
5060	5.06	5.11948		5060	5.06	7.23828
5070	5.07	5.13783		5070	5.07	7.25206
5080	5.08	5.08855		5080	5.08	7.31383
5090	5.09	5.06515		5090	5.09	7.32926
5100	5.1	5.03517		5100	5.1	7.38267
5110	5.11	5.0564		5110	5.11	7.41269
5120	5.12	4.98479		5120	5.12	7.42787
5130	5.13	4.97606		5130	5.13	7.39375
5140	5.14	4.95278		5140	5.14	7.42423
5150	5.15	4.94558		5150	5.15	7.39926
5160	5.16	4.89729		5160	5.16	7.36031
5170	5.17	4.90667		5170	5.17	7.2891
5180	5.18	4.88274		5180	5.18	7.25263
5190	5.19	4.88862		5190	5.19	7.27409
5200	5.2	4.87556		5200	5.2	7.29758
5210	5.21	4.90661		5210	5.21	7.40092
5220	5.22	4.88048		5220	5.22	7.45782
5230	5.23	4.8488		5230	5.23	7.48633
5240	5.24	4.81644		5240	5.24	7.45773
5250	5.25	4.78657		5250	5.25	7.47541
5260	5.26	4.76491		5260	5.26	7.4736
5270	5.27	4.76828		5270	5.27	7.46502
5280	5.28	4.79608		5280	5.28	7.44417
5290	5.29	4.77696		5290	5.29	7.42061
5300	5.3	4.78521		5300	5.3	7.43656
5310	5.31	4.74493		5310	5.31	7.41293
5320	5.32	4.7398		5320	5.32	7.4495
5330	5.33	4.70575		5330	5.33	7.5221
5340	5.34	4.71815		5340	5.34	7.63027
5350	5.35	4.69368		5350	5.35	7.64631
5360	5.36	4.72532		5360	5.36	7.642
5370	5.37	4.73349		5370	5.37	7.62937
5380	5.38	4.75915		5380	5.38	7.63049
5390	5.39	4.71242		5390	5.39	7.59696
5400	5.4	4.70496		5400	5.4	7.60857
5410	5.41	4.69927		5410	5.41	7.72384
5420	5.42	4.73713		5420	5.42	7.77818
5430	5.43	4.75592		5430	5.43	7.78789
5440	5.44	4.74247		5440	5.44	7.80012
5450	5.45	4.72072		5450	5.45	7.78795
5460	5.46	4.70209		5460	5.46	7.72714
5470	5.47	4.70907		5470	5.47	7.73098
5480	5.48	4.70866		5480	5.48	7.73876
5490	5.49	4.73787		5490	5.49	7.69897
5500	5.5	4.70804		5500	5.5	7.66415
5510	5.51	4.71663		5510	5.51	7.60403
5520	5.52	4.67537		5520	5.52	7.57741
5530	5.53	4.68611		5530	5.53	7.54701
5540	5.54	4.63915		5540	5.54	7.57914
5550	5.55	4.58914		5550	5.55	7.6351
5560	5.56	4.52453		5560	5.56	7.68995
5570	5.57	4.5242		5570	5.57	7.69595
5580	5.58	4.48251		5580	5.58	7.68025
5590	5.59	4.49832		5590	5.59	7.59577
5600	5.6	4.49641		5600	5.6	7.49776
5610	5.61	4.49624		5610	5.61	7.45316
5620	5.62	4.44918		5620	5.62	7.41787
5630	5.63	4.37491		5630	5.63	7.40008
5640	5.64	4.41184		5640	5.64	7.39441
5650	5.65	4.44266		5650	5.65	7.38437
5660	5.66	4.46517		5660	5.66	7.3458
5670	5.67	4.38706		5670	5.67	7.30172
5680	5.68	4.42615		5680	5.68	7.31275
5690	5.69	4.39482		5690	5.69	7.31246
5700	5.7	4.4204		5700	5.7	7.33876
5710	5.71	4.38767		5710	5.71	7.34393
5720	5.72	4.40052		5720	5.72	7.36329
5730	5.73	4.36297		5730	5.73	7.34057
5740	5.74	4.29887		5740	5.74	7.33536
5750	5.75	4.29655		5750	5.75	7.31307
5760	5.76	4.31995		5760	5.76	7.28299
5770	5.77	4.33191		5770	5.77	7.28358
5780	5.78	4.28318		5780	5.78	7.29516
5790	5.79	4.28912		5790	5.79	7.35964
5800	5.8	4.26387		5800	5.8	7.40112
5810	5.81	4.29133		5810	5.81	7.43849
5820	5.82	4.25449		5820	5.82	7.40969
5830	5.83	4.28878		5830	5.83	7.43986
5840	5.84	4.2666		5840	5.84	7.44472
5850	5.85	4.29084		5850	5.85	7.47666
5860	5.86	4.30059		5860	5.86	7.49263
5870	5.87	4.32729		5870	5.87	7.54258
5880	5.88	4.30464		5880	5.88	7.55306
5890	5.89	4.26881		5890	5.89	7.53214
5900	5.9	4.32774		5900	5.9	7.53758
5910	5.91	4.37307		5910	5.91	7.54883
5920	5.92	4.39037		5920	5.92	7.56686
5930	5.93	4.36272		5930	5.93	7.59607
5940	5.94	4.38581		5940	5.94	7.62936
5950	5.95	4.35982		5950	5.95	7.59054
5960	5.96	4.35892		5960	5.96	7.55701
5970	5.97	4.30681		5970	5.97	7.5513
5980	5.98	4.31662		5980	5.98	7.54942
5990	5.99	4.2985		5990	5.99	7.55389
6000	6	4.3324		6000	6	7.60045
6010	6.01	4.27896		6010	6.01	7.6674
6020	6.02	4.28826		6020	6.02	7.69772
6030	6.03	4.33538		6030	6.03	7.73177
6040	6.04	4.39027		6040	6.04	7.77636
6050	6.05	4.41487		6050	6.05	7.86745
6060	6.06	4.45002		6060	6.06	7.90681
6070	6.07	4.58047		6070	6.07	7.93512
6080	6.08	4.57758		6080	6.08	7.9933
6090	6.09	4.5331		6090	6.09	7.98871
6100	6.1	4.4849		6100	6.1	7.95107
6110	6.11	4.52985		6110	6.11	7.96111
6120	6.12	4.48068		6120	6.12	7.97162
6130	6.13	4.48644		6130	6.13	7.96707
6140	6.14	4.50816		6140	6.14	7.94813
6150	6.15	4.55342		6150	6.15	7.92293
6160	6.16	4.51317		6160	6.16	7.86114
6170	6.17	4.55657		6170	6.17	7.81426
6180	6.18	4.62054		6180	6.18	7.81749
6190	6.19	4.62134		6190	6.19	7.8438
6200	6.2	4.62281		6200	6.2	7.79197
6210	6.21	4.65329		6210	6.21	7.75083
6220	6.22	4.7315		6220	6.22	7.74257
6230	6.23	4.6945		6230	6.23	7.71295
6240	6.24	4.7142		6240	6.24	7.69274
6250	6.25	4.69087		6250	6.25	7.68051
6260	6.26	4.69301		6260	6.26	7.62917
6270	6.27	4.66898		6270	6.27	7.57419
6280	6.28	4.69684		6280	6.28	7.57476
6290	6.29	4.69995		6290	6.29	7.58705
6300	6.3	4.65705		6300	6.3	7.57223
6310	6.31	4.62717		6310	6.31	7.54503
6320	6.32	4.69083		6320	6.32	7.50226
6330	6.33	4.74245		6330	6.33	7.43137
6340	6.34	4.76921		6340	6.34	7.38129
6350	6.35	4.8207		6350	6.35	7.3931
6360	6.36	4.85471		6360	6.36	7.39602
6370	6.37	4.86553		6370	6.37	7.33044
6380	6.38	4.85831		6380	6.38	7.28808
6390	6.39	4.88952		6390	6.39	7.32183
6400	6.4	4.83985		6400	6.4	7.29497
6410	6.41	4.81466		6410	6.41	7.21435
6420	6.42	4.81286		6420	6.42	7.17783
6430	6.43	4.87681		6430	6.43	7.1814
6440	6.44	4.82926		6440	6.44	7.16886
6450	6.45	4.80497		6450	6.45	7.18956
6460	6.46	4.8142		6460	6.46	7.27931
6470	6.47	4.86126		6470	6.47	7.28742
6480	6.48	4.8609		6480	6.48	7.26154
6490	6.49	4.93168		6490	6.49	7.26316
6500	6.5	4.96223		6500	6.5	7.32148
6510	6.51	4.95501		6510	6.51	7.3078
6520	6.52	4.91984		6520	6.52	7.32361
6530	6.53	4.92868		6530	6.53	7.35746
6540	6.54	4.96673		6540	6.54	7.32645
6550	6.55	4.91021		6550	6.55	7.27376
6560	6.56	4.90901		6560	6.56	7.24196
6570	6.57	4.90635		6570	6.57	7.26822
6580	6.58	4.97208		6580	6.58	7.21891
6590	6.59	4.97251		6590	6.59	7.20608
6600	6.6	5.06139		6600	6.6	7.23225
6610	6.61	5.03844		6610	6.61	7.26352
6620	6.62	5.04947		6620	6.62	7.23174
6630	6.63	4.99196		6630	6.63	7.20989
6640	6.64	5.01564		6640	6.64	7.22078
6650	6.65	5.00882		6650	6.65	7.19763
6660	6.66	5.00527		6660	6.66	7.1932
6670	6.67	5.02948		6670	6.67	7.22446
6680	6.68	5.02511		6680	6.68	7.26776
6690	6.69	5.03133		6690	6.69	7.24186
6700	6.7	5.06054		6700	6.7	7.23743
6710	6.71	5.06136		6710	6.71	7.22311
6720	6.72	4.98564		6720	6.72	7.19
6730	6.73	5.03886		6730	6.73	7.18444
6740	6.74	5.07757		6740	6.74	7.1938
6750	6.75	5.17308		6750	6.75	7.18216
6760	6.76	5.14976		6760	6.76	7.13381
6770	6.77	5.18214		6770	6.77	7.12075
6780	6.78	5.14811		6780	6.78	7.06786
6790	6.79	5.15277		6790	6.79	7.02528
6800	6.8	5.13791		6800	6.8	7.01805
6810	6.81	5.18729		6810	6.81	7.05296
6820	6.82	5.14445		6820	6.82	7.07507
6830	6.83	5.11217		6830	6.83	7.0689
6840	6.84	5.12031		6840	6.84	7.1176
6850	6.85	5.11466		6850	6.85	7.1141
6860	6.86	5.0937		6860	6.86	7.0807
6870	6.87	5.07405		6870	6.87	7.04121
6880	6.88	5.12463		6880	6.88	7.11737
6890	6.89	5.10277		6890	6.89	7.13581
6900	6.9	5.14455		6900	6.9	7.1512
6910	6.91	5.14186		6910	6.91	7.16898
6920	6.92	5.13246		6920	6.92	7.17675
6930	6.93	5.05481		6930	6.93	7.1704
6940	6.94	5.06251		6940	6.94	7.19063
6950	6.95	5.11196		6950	6.95	7.25986
6960	6.96	5.08558		6960	6.96	7.24345
6970	6.97	5.08169		6970	6.97	7.25694
6980	6.98	5.07095		6980	6.98	7.25672
6990	6.99	5.03705		6990	6.99	7.27132
7000	7	4.97945		7000	7	7.25056
7010	7.01	5.03761		7010	7.01	7.27066
7020	7.02	5.05848		7020	7.02	7.28948
7030	7.03	5.02989		7030	7.03	7.2655
7040	7.04	4.97263		7040	7.04	7.22115
7050	7.05	4.97594		7050	7.05	7.21476
7060	7.06	5.0016		7060	7.06	7.22529
7070	7.07	4.92432		7070	7.07	7.16927
7080	7.08	4.95219		7080	7.08	7.16642
7090	7.09	4.98716		7090	7.09	7.12585
7100	7.1	5.00088		7100	7.1	7.06065
7110	7.11	4.96914		7110	7.11	6.95985
7120	7.12	4.98935		7120	7.12	6.91589
7130	7.13	4.99211		7130	7.13	6.90814
7140	7.14	4.91455		7140	7.14	6.88553
7150	7.15	4.92179		7150	7.15	6.89674
7160	7.16	4.93564		7160	7.16	6.93891
7170	7.17	4.95385		7170	7.17	6.93645
7180	7.18	4.9129		7180	7.18	6.90173
7190	7.19	4.97107		7190	7.19	6.88669
7200	7.2	4.94342		7200	7.2	6.9032
7210	7.21	4.92337		7210	7.21	6.9037
7220	7.22	4.94734		7220	7.22	6.90428
7230	7.23	5.01456		7230	7.23	6.93424
7240	7.24	5.01547		7240	7.24	6.92273
7250	7.25	4.98111		7250	7.25	6.91742
7260	7.26	5.05474		7260	7.26	6.94738
7270	7.27	5.06114		7270	7.27	6.95985
7280	7.28	5.06334		7280	7.28	6.95844
7290	7.29	5.01084		7290	7.29	6.96016
7300	7.3	5.03771		7300	7.3	6.98443
7310	7.31	4.99334		7310	7.31	6.99327
7320	7.32	4.96868		7320	7.32	7.01728
7330	7.33	4.97924		7330	7.33	7.01975
7340	7.34	4.99609		7340	7.34	7.02444
7350	7.35	4.96638		7350	7.35	7.03793
7360	7.36	4.92322		7360	7.36	7.03744
7370	7.37	4.9787		7370	7.37	7.0409
7380	7.38	4.91341		7380	7.38	7.03779
7390	7.39	4.91568		7390	7.39	6.98213
7400	7.4	4.89761		7400	7.4	6.90595
7410	7.41	4.95281		7410	7.41	6.86243
7420	7.42	4.91403		7420	7.42	6.80695
7430	7.43	4.96582		7430	7.43	6.78704
7440	7.44	5.01385		7440	7.44	6.76322
7450	7.45	5.0057		7450	7.45	6.76418
7460	7.46	5.01556		7460	7.46	6.69103
7470	7.47	5.03649		7470	7.47	6.63847
7480	7.48	5.07241		7480	7.48	6.57588
7490	7.49	4.98952		7490	7.49	6.5463
7500	7.5	5.00435		7500	7.5	6.52765
7510	7.51	4.98572		7510	7.51	6.52595
7520	7.52	4.96535		7520	7.52	6.54595
7530	7.53	4.92237		7530	7.53	6.5215
7540	7.54	4.9339		7540	7.54	6.48722
7550	7.55	4.90214		7550	7.55	6.40423
7560	7.56	4.86954		7560	7.56	6.35186
7570	7.57	4.90512		7570	7.57	6.3165
7580	7.58	4.95857		7580	7.58	6.33657
7590	7.59	4.98303		7590	7.59	6.36869
7600	7.6	4.92341		7600	7.6	6.40089
7610	7.61	4.94511		7610	7.61	6.37224
7620	7.62	4.92499		7620	7.62	6.34882
7630	7.63	4.91635		7630	7.63	6.36905
7640	7.64	4.9218		7640	7.64	6.39331
7650	7.65	4.98357		7650	7.65	6.42306
7660	7.66	4.97198		7660	7.66	6.45257
7670	7.67	4.92736		7670	7.67	6.53328
7680	7.68	4.92196		7680	7.68	6.57463
7690	7.69	4.91545		7690	7.69	6.60251
7700	7.7	4.91727		7700	7.7	6.60909
7710	7.71	4.91822		7710	7.71	6.644
7720	7.72	4.99223		7720	7.72	6.65309
7730	7.73	4.99428		7730	7.73	6.65239
7740	7.74	4.96203		7740	7.74	6.69651
7750	7.75	4.93868		7750	7.75	6.6792
7760	7.76	4.9482		7760	7.76	6.70607
7770	7.77	4.91293		7770	7.77	6.67838
7780	7.78	4.91579		7780	7.78	6.64896
7790	7.79	4.98184		7790	7.79	6.64442
7800	7.8	4.96429		7800	7.8	6.66597
7810	7.81	4.97088		7810	7.81	6.63925
7820	7.82	4.94346		7820	7.82	6.64759
7830	7.83	4.95582		7830	7.83	6.65518
7840	7.84	4.91128		7840	7.84	6.66418
7850	7.85	4.95168		7850	7.85	6.65845
7860	7.86	5.00494		7860	7.86	6.62628
7870	7.87	5.02806		7870	7.87	6.63867
7880	7.88	5.0011		7880	7.88	6.61107
7890	7.89	5.00794		7890	7.89	6.63406
7900	7.9	5.02054		7900	7.9	6.65232
7910	7.91	4.9401		7910	7.91	6.68442
7920	7.92	4.94273		7920	7.92	6.61154
7930	7.93	4.90457		7930	7.93	6.56868
7940	7.94	4.88757		7940	7.94	6.57531
7950	7.95	4.79999		7950	7.95	6.58462
7960	7.96	4.79225		7960	7.96	6.619
7970	7.97	4.76376		7970	7.97	6.67372
7980	7.98	4.77384		7980	7.98	6.74613
7990	7.99	4.80271		7990	7.99	6.78005
8000	8	4.80496		8000	8	6.85955
8010	8.01	4.80279		8010	8.01	6.89633
8020	8.02	4.75369		8020	8.02	6.88011
8030	8.03	4.80348		8030	8.03	6.85514
8040	8.04	4.77521		8040	8.04	6.86903
8050	8.05	4.80688		8050	8.05	6.92915
8060	8.06	4.82391		8060	8.06	6.92604
8070	8.07	4.8597		8070	8.07	6.95516
8080	8.08	4.80026		8080	8.08	6.96891
8090	8.09	4.76948		8090	8.09	6.9761
8100	8.1	4.75115		8100	8.1	6.92694
8110	8.11	4.75317		8110	8.11	6.90893
8120	8.12	4.76259		8120	8.12	6.88483
8130	8.13	4.78		8130	8.13	6.91511
8140	8.14	4.83325		8140	8.14	6.98432
8150	8.15	4.76026		8150	8.15	7.03867
8160	8.16	4.73066		8160	8.16	7.12529
8170	8.17	4.78453		8170	8.17	7.15712
8180	8.18	4.77989		8180	8.18	7.23871
8190	8.19	4.72519		8190	8.19	7.26299
8200	8.2	4.7396		8200	8.2	7.39125
8210	8.21	4.69853		8210	8.21	7.4859
8220	8.22	4.63001		8220	8.22	7.56405
8230	8.23	4.57146		8230	8.23	7.59587
8240	8.24	4.63182		8240	8.24	7.59839
8250	8.25	4.58642		8250	8.25	7.59561
8260	8.26	4.53899		8260	8.26	7.54206
8270	8.27	4.53978		8270	8.27	7.54697
8280	8.28	4.53576		8280	8.28	7.51692
8290	8.29	4.41773		8290	8.29	7.56769
8300	8.3	4.40841		8300	8.3	7.55385
8310	8.31	4.40887		8310	8.31	7.60831
8320	8.32	4.40025		8320	8.32	7.63122
8330	8.33	4.40803		8330	8.33	7.66159
8340	8.34	4.42002		8340	8.34	7.67017
8350	8.35	4.37585		8350	8.35	7.67385
8360	8.36	4.32618		8360	8.36	7.69014
8370	8.37	4.29312		8370	8.37	7.63869
8380	8.38	4.31283		8380	8.38	7.66386
8390	8.39	4.29555		8390	8.39	7.67176
8400	8.4	4.28965		8400	8.4	7.72102
8410	8.41	4.29144		8410	8.41	7.717
8420	8.42	4.23688		8420	8.42	7.76952
8430	8.43	4.17756		8430	8.43	7.81714
8440	8.44	4.18812		8440	8.44	7.79326
8450	8.45	4.1751		8450	8.45	7.80105
8460	8.46	4.16511		8460	8.46	7.78664
8470	8.47	4.18656		8470	8.47	7.82338
8480	8.48	4.14511		8480	8.48	7.79654
8490	8.49	4.11557		8490	8.49	7.8333
8500	8.5	4.07668		8500	8.5	7.87384
8510	8.51	4.098		8510	8.51	7.93305
8520	8.52	4.07424		8520	8.52	7.96004
8530	8.53	4.02876		8530	8.53	7.98031
8540	8.54	3.9687		8540	8.54	7.98997
8550	8.55	3.97597		8550	8.55	7.95672
8560	8.56	3.89692		8560	8.56	7.97485
8570	8.57	3.91792		8570	8.57	7.962
8580	8.58	3.93619		8580	8.58	7.99465
8590	8.59	3.92992		8590	8.59	8.01229
8600	8.6	3.91459		8600	8.6	8.07499
8610	8.61	3.92812		8610	8.61	8.1123
8620	8.62	3.88724		8620	8.62	8.12145
8630	8.63	3.85026		8630	8.63	8.13653
8640	8.64	3.85534		8640	8.64	8.14129
8650	8.65	3.91416		8650	8.65	8.15912
8660	8.66	3.95562		8660	8.66	8.13252
8670	8.67	3.91059		8670	8.67	8.16514
8680	8.68	3.9166		8680	8.68	8.15669
8690	8.69	3.84915		8690	8.69	8.16302
8700	8.7	3.79947		8700	8.7	8.17085
8710	8.71	3.76842		8710	8.71	8.2052
8720	8.72	3.8018		8720	8.72	8.23097
8730	8.73	3.73712		8730	8.73	8.21929
8740	8.74	3.74692		8740	8.74	8.24962
8750	8.75	3.72375		8750	8.75	8.23072
8760	8.76	3.7741		8760	8.76	8.24108
8770	8.77	3.79207		8770	8.77	8.20739
8780	8.78	3.81492		8780	8.78	8.22698
8790	8.79	3.83421		8790	8.79	8.24025
8800	8.8	3.76684		8800	8.8	8.24931
8810	8.81	3.6945		8810	8.81	8.28129
8820	8.82	3.65862		8820	8.82	8.32564
8830	8.83	3.63698		8830	8.83	8.36074
8840	8.84	3.52956		8840	8.84	8.3171
8850	8.85	3.5483		8850	8.85	8.31526
8860	8.86	3.55244		8860	8.86	8.30106
8870	8.87	3.59901		8870	8.87	8.313
8880	8.88	3.55148		8880	8.88	8.30506
8890	8.89	3.58477		8890	8.89	8.348
8900	8.9	3.54798		8900	8.9	8.37472
8910	8.91	3.49822		8910	8.91	8.39174
8920	8.92	3.47007		8920	8.92	8.41789
8930	8.93	3.52047		8930	8.93	8.43144
8940	8.94	3.51076		8940	8.94	8.43577
8950	8.95	3.47689		8950	8.95	8.4175
8960	8.96	3.49728		8960	8.96	8.46502
8970	8.97	3.4776		8970	8.97	8.48912
8980	8.98	3.49182		8980	8.98	8.51191
8990	8.99	3.4764		8990	8.99	8.52927
9000	9	3.48991		9000	9	8.52847
9010	9.01	3.40901		9010	9.01	8.50207
9020	9.02	3.39957		9020	9.02	8.48341
9030	9.03	3.38208		9030	9.03	8.53824
9040	9.04	3.38312		9040	9.04	8.58705
9050	9.05	3.25994		9050	9.05	8.62328
9060	9.06	3.20142		9060	9.06	8.67172
9070	9.07	3.16113		9070	9.07	8.72081
9080	9.08	3.14036		9080	9.08	8.67883
9090	9.09	3.12977		9090	9.09	8.6341
9100	9.1	3.14003		9100	9.1	8.67579
9110	9.11	3.13346		9110	9.11	8.67467
9120	9.12	3.07972		9120	9.12	8.67108
9130	9.13	3.07365		9130	9.13	8.69246
9140	9.14	3.11054		9140	9.14	8.74145
9150	9.15	3.10045		9150	9.15	8.75472
9160	9.16	3.05113		9160	9.16	8.7676
9170	9.17	3.08283		9170	9.17	8.81353
9180	9.18	3.03654		9180	9.18	8.8648
9190	9.19	3.02669		9190	9.19	8.87969
9200	9.2	3.01397		9200	9.2	8.86497
9210	9.21	3.065		9210	9.21	8.91346
9220	9.22	3.02224		9220	9.22	8.86953
9230	9.23	3.06914		9230	9.23	8.87059
9240	9.24	3.07613		9240	9.24	8.89059
9250	9.25	3.09755		9250	9.25	8.93891
9260	9.26	3.05246		9260	9.26	8.95681
9270	9.27	3.02215		9270	9.27	8.98978
9280	9.28	3.06339		9280	9.28	9.03963
9290	9.29	3.07154		9290	9.29	9.02935
9300	9.3	3.14042		9300	9.3	9.00636
9310	9.31	3.21515		9310	9.31	8.98491
9320	9.32	3.2465		9320	9.32	9.03447
9330	9.33	3.1957		9330	9.33	9.02767
9340	9.34	3.25382		9340	9.34	9.03598
9350	9.35	3.23845		9350	9.35	9.07069
9360	9.36	3.26334		9360	9.36	9.07959
9370	9.37	3.23008		9370	9.37	9.043
9380	9.38	3.21743		9380	9.38	9.04552
9390	9.39	3.1741		9390	9.39	9.06652
9400	9.4	3.14518		9400	9.4	9.08099
9410	9.41	3.1365		9410	9.41	9.10025
9420	9.42	3.12795		9420	9.42	9.17122
9430	9.43	3.08735		9430	9.43	9.18207
9440	9.44	3.04734		9440	9.44	9.13522
9450	9.45	3.09268		9450	9.45	9.12426
9460	9.46	3.06378		9460	9.46	9.12174
9470	9.47	3.09991		9470	9.47	9.09223
9480	9.48	3.12525		9480	9.48	9.0697
9490	9.49	3.14975		9490	9.49	9.13093
9500	9.5	3.10498		9500	9.5	9.14911
9510	9.51	3.1292		9510	9.51	9.12767
9520	9.52	3.14235		9520	9.52	9.09078
9530	9.53	3.16153		9530	9.53	9.08037
9540	9.54	3.12144		9540	9.54	9.0468
9550	9.55	3.12091		9550	9.55	9.00332
9560	9.56	3.16234		9560	9.56	9.02103
9570	9.57	3.19112		9570	9.57	9.03535
9580	9.58	3.20149		9580	9.58	9.00122
9590	9.59	3.21269		9590	9.59	8.98904
9600	9.6	3.15169		9600	9.6	8.9916
9610	9.61	3.0895		9610	9.61	8.90672
9620	9.62	3.10021		9620	9.62	8.83579
9630	9.63	3.08638		9630	9.63	8.82463
9640	9.64	3.06979		9640	9.64	8.85715
9650	9.65	2.99892		9650	9.65	8.81705
9660	9.66	3.00858		9660	9.66	8.79973
9670	9.67	2.99907		9670	9.67	8.7987
9680	9.68	3.01869		9680	9.68	8.76206
9690	9.69	3.04907		9690	9.69	8.69892
9700	9.7	3.15841		9700	9.7	8.67122
9710	9.71	3.1521		9710	9.71	8.66792
9720	9.72	3.16479		9720	9.72	8.64232
9730	9.73	3.14281		9730	9.73	8.65206
9740	9.74	3.16796		9740	9.74	8.7106
9750	9.75	3.14899		9750	9.75	8.72113
9760	9.76	3.15683		9760	9.76	8.72828
9770	9.77	3.16403		9770	9.77	8.70591
9780	9.78	3.14612		9780	9.78	8.72746
9790	9.79	3.15468		9790	9.79	8.72846
9800	9.8	3.13693		9800	9.8	8.73146
9810	9.81	3.17422		9810	9.81	8.75871
9820	9.82	3.10845		9820	9.82	8.7845
9830	9.83	3.175		9830	9.83	8.85381
9840	9.84	3.17909		9840	9.84	8.87447
9850	9.85	3.22105		9850	9.85	8.93912
9860	9.86	3.17313		9860	9.86	8.98075
9870	9.87	3.18632		9870	9.87	9.02285
9880	9.88	3.15667		9880	9.88	9.05836
9890	9.89	3.11437		9890	9.89	9.1079
9900	9.9	3.14793		9900	9.9	9.13206
9910	9.91	3.20042		9910	9.91	9.1407
9920	9.92	3.22671		9920	9.92	9.18489
9930	9.93	3.23907		9930	9.93	9.23778
9940	9.94	3.33573		9940	9.94	9.30656
9950	9.95	3.31824		9950	9.95	9.34036
9960	9.96	3.37106		9960	9.96	9.3742
9970	9.97	3.35984		9970	9.97	9.36499
9980	9.98	3.42198		9980	9.98	9.36784
9990	9.99	3.38389		9990	9.99	9.33812
10000	10	3.39455		10000	10	9.3406
10010	10.01	3.40691		10010	10.01	9.31739
10020	10.02	3.38668		10020	10.02	9.32083
10030	10.03	3.3125		10030	10.03	9.35792
10040	10.04	3.36911		10040	10.04	9.3728
10050	10.05	3.44804		10050	10.05	9.41494
10060	10.06	3.45915		10060	10.06	9.41754
10070	10.07	3.44654		10070	10.07	9.4153
10080	10.08	3.4136		10080	10.08	9.43666
10090	10.09	3.37933		10090	10.09	9.44352
10100	10.1	3.34776		10100	10.1	9.47417
10110	10.11	3.3983		10110	10.11	9.48091
10120	10.12	3.42122		10120	10.12	9.44654
10130	10.13	3.423		10130	10.13	9.3865
10140	10.14	3.36686		10140	10.14	9.34355
10150	10.15	3.41558		10150	10.15	9.2576
10160	10.16	3.38876		10160	10.16	9.2374
10170	10.17	3.43694		10170	10.17	9.27026
10180	10.18	3.49365		10180	10.18	9.27219
10190	10.19	3.51164		10190	10.19	9.25456
10200	10.2	3.43997		10200	10.2	9.20405
10210	10.21	3.43587		10210	10.21	9.17359
10220	10.22	3.36322		10220	10.22	9.16391
10230	10.23	3.35453		10230	10.23	9.1635
10240	10.24	3.35314		10240	10.24	9.14678
10250	10.25	3.39795		10250	10.25	9.1377
10260	10.26	3.41481		10260	10.26	9.06159
10270	10.27	3.41153		10270	10.27	8.98085
10280	10.28	3.42079		10280	10.28	8.92794
10290	10.29	3.43219		10290	10.29	8.87834
10300	10.3	3.42456		10300	10.3	8.87621
10310	10.31	3.47948		10310	10.31	8.85337
10320	10.32	3.53889		10320	10.32	8.87589
10330	10.33	3.51923		10330	10.33	8.87677
10340	10.34	3.56677		10340	10.34	8.89018
10350	10.35	3.53333		10350	10.35	8.8761
10360	10.36	3.52203		10360	10.36	8.90814
10370	10.37	3.4912		10370	10.37	8.88917
10380	10.38	3.52079		10380	10.38	8.89701
10390	10.39	3.47757		10390	10.39	8.89337
10400	10.4	3.51206		10400	10.4	8.87018
10410	10.41	3.47396		10410	10.41	8.87843
10420	10.42	3.46319		10420	10.42	8.82485
10430	10.43	3.39972		10430	10.43	8.82005
10440	10.44	3.41008		10440	10.44	8.79715
10450	10.45	3.43086		10450	10.45	8.76808
10460	10.46	3.45501		10460	10.46	8.72257
10470	10.47	3.47577		10470	10.47	8.71982
10480	10.48	3.48889		10480	10.48	8.69909
10490	10.49	3.49853		10490	10.49	8.64861
10500	10.5	3.46969		10500	10.5	8.67404
10510	10.51	3.50983		10510	10.51	8.69973
10520	10.52	3.49792		10520	10.52	8.69522
10530	10.53	3.54947		10530	10.53	8.63944
10540	10.54	3.56609		10540	10.54	8.59631
10550	10.55	3.64064		10550	10.55	8.56355
10560	10.56	3.64403		10560	10.56	8.52183
10570	10.57	3.71888		10570	10.57	8.49081
10580	10.58	3.74345		10580	10.58	8.50212
10590	10.59	3.83021		10590	10.59	8.45641
10600	10.6	3.82319		10600	10.6	8.41787
10610	10.61	3.8507		10610	10.61	8.39892
10620	10.62	3.82363		10620	10.62	8.36903
10630	10.63	3.79808		10630	10.63	8.34324
10640	10.64	3.81899		10640	10.64	8.31979
10650	10.65	3.83916		10650	10.65	8.31621
10660	10.66	3.87791		10660	10.66	8.34656
10670	10.67	3.93911		10670	10.67	8.34605
10680	10.68	3.95587		10680	10.68	8.33967
10690	10.69	3.91932		10690	10.69	8.32038
10700	10.7	3.91704		10700	10.7	8.28722
10710	10.71	3.8983		10710	10.71	8.26254
10720	10.72	3.92388		10720	10.72	8.23266
10730	10.73	3.93909		10730	10.73	8.2363
10740	10.74	3.98481		10740	10.74	8.20895
10750	10.75	3.96903		10750	10.75	8.21892
10760	10.76	3.95412		10760	10.76	8.17429
10770	10.77	3.9504		10770	10.77	8.15019
10780	10.78	4.04301		10780	10.78	8.0963
10790	10.79	4.05914		10790	10.79	8.03872
10800	10.8	4.11661		10800	10.8	8.03228
10810	10.81	4.12516		10810	10.81	8.01283
10820	10.82	4.11929		10820	10.82	8.034
10830	10.83	4.0801		10830	10.83	8.03603
10840	10.84	4.14036		10840	10.84	8.03797
10850	10.85	4.15508		10850	10.85	7.98239
10860	10.86	4.14075		10860	10.86	7.96245
10870	10.87	4.12163		10870	10.87	7.91558
10880	10.88	4.11864		10880	10.88	7.91126
10890	10.89	4.13907		10890	10.89	7.90304
10900	10.9	4.11922		10900	10.9	7.90851
10910	10.91	4.20459		10910	10.91	7.89994
10920	10.92	4.21148		10920	10.92	7.8621
10930	10.93	4.2159		10930	10.93	7.88455
10940	10.94	4.1678		10940	10.94	7.84594
10950	10.95	4.20924		10950	10.95	7.85061
10960	10.96	4.17653		10960	10.96	7.7954
10970	10.97	4.21029		10970	10.97	7.80937
10980	10.98	4.20156		10980	10.98	7.76554
10990	10.99	4.25866		10990	10.99	7.7319
11000	11	4.3024		11000	11	7.73812
11010	11.01	4.34538		11010	11.01	7.73048
11020	11.02	4.35388		11020	11.02	7.72646
11030	11.03	4.327		11030	11.03	7.72112
11040	11.04	4.36193		11040	11.04	7.74683
11050	11.05	4.40563		11050	11.05	7.71696
11060	11.06	4.47956		11060	11.06	7.71043
11070	11.07	4.49126		11070	11.07	7.70304
11080	11.08	4.53243		11080	11.08	7.71029
11090	11.09	4.44573		11090	11.09	7.70208
11100	11.1	4.41962		11100	11.1	7.71033
11110	11.11	4.47803		11110	11.11	7.73063
11120	11.12	4.49557		11120	11.12	7.69851
11130	11.13	4.46744		11130	11.13	7.63735
11140	11.14	4.46631		11140	11.14	7.57781
11150	11.15	4.48939		11150	11.15	7.56748
11160	11.16	4.53527		11160	11.16	7.51419
11170	11.17	4.59148		11170	11.17	7.4348
11180	11.18	4.67535		11180	11.18	7.40685
11190	11.19	4.6974		11190	11.19	7.39148
11200	11.2	4.65869		11200	11.2	7.37871
11210	11.21	4.64901		11210	11.21	7.29856
11220	11.22	4.69211		11220	11.22	7.26729
11230	11.23	4.70142		11230	11.23	7.19708
11240	11.24	4.69556		11240	11.24	7.172
11250	11.25	4.69719		11250	11.25	7.13188
11260	11.26	4.68671		11260	11.26	7.10572
11270	11.27	4.64801		11270	11.27	7.09309
11280	11.28	4.63393		11280	11.28	7.04887
11290	11.29	4.65669		11290	11.29	7.03728
11300	11.3	4.66386		11300	11.3	6.95701
11310	11.31	4.6841		11310	11.31	6.9513
11320	11.32	4.66609		11320	11.32	6.93819
11330	11.33	4.74832		11330	11.33	6.95882
11340	11.34	4.76287		11340	11.34	6.91056
11350	11.35	4.7784		11350	11.35	6.87932
11360	11.36	4.7421		11360	11.36	6.82492
11370	11.37	4.78471		11370	11.37	6.75113
11380	11.38	4.78653		11380	11.38	6.68208
11390	11.39	4.81892		11390	11.39	6.63039
11400	11.4	4.88284		11400	11.4	6.66138
11410	11.41	4.9194		11410	11.41	6.65379
11420	11.42	4.98641		11420	11.42	6.66196
11430	11.43	5.00184		11430	11.43	6.59145
11440	11.44	5.06986		11440	11.44	6.52998
11450	11.45	5.05591		11450	11.45	6.43825
11460	11.46	5.07627		11460	11.46	6.43191
11470	11.47	5.05189		11470	11.47	6.4155
11480	11.48	5.07618		11480	11.48	6.39742
11490	11.49	5.05809		11490	11.49	6.38783
11500	11.5	5.1043		11500	11.5	6.35761
11510	11.51	5.18816		11510	11.51	6.30728
11520	11.52	5.25392		11520	11.52	6.21461
11530	11.53	5.26691		11530	11.53	6.20171
11540	11.54	5.26306		11540	11.54	6.19312
11550	11.55	5.29148		11550	11.55	6.20464
11560	11.56	5.31761		11560	11.56	6.20098
11570	11.57	5.40541		11570	11.57	6.24102
11580	11.58	5.43212		11580	11.58	6.19663
11590	11.59	5.4917		11590	11.59	6.13004
11600	11.6	5.44261		11600	11.6	6.10932
11610	11.61	5.44497		11610	11.61	6.11721
11620	11.62	5.42405		11620	11.62	6.05557
11630	11.63	5.43984		11630	11.63	5.99253
11640	11.64	5.47755		11640	11.64	6.01493
11650	11.65	5.54527		11650	11.65	5.98873
11660	11.66	5.56937		11660	11.66	5.93617
11670	11.67	5.56558		11670	11.67	5.90768
11680	11.68	5.61448		11680	11.68	5.94703
11690	11.69	5.58701		11690	11.69	5.92871
11700	11.7	5.57803		11700	11.7	5.89601
11710	11.71	5.56759		11710	11.71	5.91034
11720	11.72	5.62369		11720	11.72	5.93869
11730	11.73	5.6122		11730	11.73	5.8663
11740	11.74	5.644		11740	11.74	5.84073
11750	11.75	5.64954		11750	11.75	5.87391
11760	11.76	5.69928		11760	11.76	5.86848
11770	11.77	5.69238		11770	11.77	5.79736
11780	11.78	5.76957		11780	11.78	5.78862
11790	11.79	5.83055		11790	11.79	5.78295
11800	11.8	5.84218		11800	11.8	5.73801
11810	11.81	5.87519		11810	11.81	5.70932
11820	11.82	5.95833		11820	11.82	5.7398
11830	11.83	6.02782		11830	11.83	5.75907
11840	11.84	6.01909		11840	11.84	5.75884
11850	11.85	6.01476		11850	11.85	5.81127
11860	11.86	6.00345		11860	11.86	5.83782
11870	11.87	5.98425		11870	11.87	5.82203
11880	11.88	5.94457		11880	11.88	5.79497
11890	11.89	6.02455		11890	11.89	5.8044
11900	11.9	6.04756		11900	11.9	5.76468
11910	11.91	6.11289		11910	11.91	5.77961
11920	11.92	6.11593		11920	11.92	5.76741
11930	11.93	6.18487		11930	11.93	5.78901
11940	11.94	6.19479		11940	11.94	5.74358
11950	11.95	6.25033		11950	11.95	5.73686
11960	11.96	6.28258		11960	11.96	5.75189
11970	11.97	6.29593		11970	11.97	5.74799
11980	11.98	6.31085		11980	11.98	5.73845
11990	11.99	6.29347		11990	11.99	5.75554
12000	12	6.31729		12000	12	5.70794
12010	12.01	6.25774		12010	12.01	5.6432
12020	12.02	6.32822		12020	12.02	5.58761
12030	12.03	6.34641		12030	12.03	5.54479
12040	12.04	6.36813		12040	12.04	5.50215
12050	12.05	6.28097		12050	12.05	5.51362
12060	12.06	6.31056		12060	12.06	5.57581
12070	12.07	6.29896		12070	12.07	5.56134
12080	12.08	6.30101		12080	12.08	5.56087
12090	12.09	6.31591		12090	12.09	5.53363
12100	12.1	6.32216		12100	12.1	5.55403
12110	12.11	6.33885		12110	12.11	5.52943
12120	12.12	6.27415		12120	12.12	5.56154
12130	12.13	6.31613		12130	12.13	5.55563
12140	12.14	6.31481		12140	12.14	5.55466
12150	12.15	6.388		12150	12.15	5.49874
12160	12.16	6.37596		12160	12.16	5.48299
12170	12.17	6.41853		12170	12.17	5.4513
12180	12.18	6.37984		12180	12.18	5.43512
12190	12.19	6.35783		12190	12.19	5.44213
12200	12.2	6.34743		12200	12.2	5.47342
12210	12.21	6.30455		12210	12.21	5.48089
12220	12.22	6.32729		12220	12.22	5.51027
12230	12.23	6.34072		12230	12.23	5.49844
12240	12.24	6.40168		12240	12.24	5.4821
12250	12.25	6.42915		12250	12.25	5.50107
12260	12.26	6.46493		12260	12.26	5.49811
12270	12.27	6.45305		12270	12.27	5.4455
12280	12.28	6.49584		12280	12.28	5.44029
12290	12.29	6.53161		12290	12.29	5.45312
12300	12.3	6.5808		12300	12.3	5.43063
12310	12.31	6.56542		12310	12.31	5.40353
12320	12.32	6.56649		12320	12.32	5.39006
12330	12.33	6.56436		12330	12.33	5.43475
12340	12.34	6.54591		12340	12.34	5.45689
12350	12.35	6.52101		12350	12.35	5.46764
12360	12.36	6.54202		12360	12.36	5.43643
12370	12.37	6.54829		12370	12.37	5.44115
12380	12.38	6.54973		12380	12.38	5.40326
12390	12.39	6.55031		12390	12.39	5.43062
12400	12.4	6.51414		12400	12.4	5.43936
12410	12.41	6.53294		12410	12.41	5.44946
12420	12.42	6.56378		12420	12.42	5.47683
12430	12.43	6.59922		12430	12.43	5.51719
12440	12.44	6.56553		12440	12.44	5.52184
12450	12.45	6.60512		12450	12.45	5.54048
12460	12.46	6.60888		12460	12.46	5.54124
12470	12.47	6.63776		12470	12.47	5.50899
12480	12.48	6.5831		12480	12.48	5.54905
12490	12.49	6.59865		12490	12.49	5.51042
12500	12.5	6.62967		12500	12.5	5.50209
12510	12.51	6.59705		12510	12.51	5.47879
12520	12.52	6.58672		12520	12.52	5.50769
12530	12.53	6.57198		12530	12.53	5.49005
12540	12.54	6.62898		12540	12.54	5.48135
12550	12.55	6.58729		12550	12.55	5.48528
12560	12.56	6.63611		12560	12.56	5.48707
12570	12.57	6.60047		12570	12.57	5.44807
12580	12.58	6.62165		12580	12.58	5.3895
12590	12.59	6.60425		12590	12.59	5.42301
12600	12.6	6.61805		12600	12.6	5.41243
12610	12.61	6.6257		12610	12.61	5.45319
12620	12.62	6.59462		12620	12.62	5.44838
12630	12.63	6.61929		12630	12.63	5.47917
12640	12.64	6.60953		12640	12.64	5.4684
12650	12.65	6.68243		12650	12.65	5.48509
12660	12.66	6.67207		12660	12.66	5.51515
12670	12.67	6.73771		12670	12.67	5.5315
12680	12.68	6.68233		12680	12.68	5.54508
12690	12.69	6.64364		12690	12.69	5.58945
12700	12.7	6.59954		12700	12.7	5.6585
12710	12.71	6.60403		12710	12.71	5.62892
12720	12.72	6.60117		12720	12.72	5.64358
12730	12.73	6.58908		12730	12.73	5.6516
12740	12.74	6.64		12740	12.74	5.66998
12750	12.75	6.63538		12750	12.75	5.6427
12760	12.76	6.63982		12760	12.76	5.67218
12770	12.77	6.61144		12770	12.77	5.71004
12780	12.78	6.60741		12780	12.78	5.71539
12790	12.79	6.5559		12790	12.79	5.71758
12800	12.8	6.59135		12800	12.8	5.72726
12810	12.81	6.5898		12810	12.81	5.73082
12820	12.82	6.58568		12820	12.82	5.69101
12830	12.83	6.55251		12830	12.83	5.66954
12840	12.84	6.54337		12840	12.84	5.66209
12850	12.85	6.52921		12850	12.85	5.66166
12860	12.86	6.52127		12860	12.86	5.70103
12870	12.87	6.53436		12870	12.87	5.73113
12880	12.88	6.56253		12880	12.88	5.71378
12890	12.89	6.54921		12890	12.89	5.67456
12900	12.9	6.49115		12900	12.9	5.69237
12910	12.91	6.46202		12910	12.91	5.67333
12920	12.92	6.41557		12920	12.92	5.64652
12930	12.93	6.38302		12930	12.93	5.67704
12940	12.94	6.39085		12940	12.94	5.71766
12950	12.95	6.41658		12950	12.95	5.69482
12960	12.96	6.3944		12960	12.96	5.61501
12970	12.97	6.429		12970	12.97	5.62524
12980	12.98	6.43597		12980	12.98	5.58459
12990	12.99	6.43995		12990	12.99	5.59429
13000	13	6.37903		13000	13	5.59491
13010	13.01	6.40255		13010	13.01	5.65134
13020	13.02	6.43144		13020	13.02	5.62952
13030	13.03	6.42356		13030	13.03	5.59785
13040	13.04	6.40633		13040	13.04	5.59074
13050	13.05	6.40477		13050	13.05	5.55456
13060	13.06	6.41735		13060	13.06	5.54006
13070	13.07	6.33793		13070	13.07	5.52351
13080	13.08	6.33868		13080	13.08	5.62638
13090	13.09	6.29107		13090	13.09	5.64674
13100	13.1	6.28257		13100	13.1	5.66715
13110	13.11	6.2419		13110	13.11	5.62735
13120	13.12	6.32064		13120	13.12	5.61387
13130	13.13	6.34326		13130	13.13	5.51946
13140	13.14	6.36647		13140	13.14	5.46739
13150	13.15	6.36266		13150	13.15	5.4744
13160	13.16	6.36484		13160	13.16	5.48909
13170	13.17	6.36449		13170	13.17	5.51688
13180	13.18	6.34887		13180	13.18	5.49234
13190	13.19	6.4126		13190	13.19	5.53033
13200	13.2	6.39192		13200	13.2	5.44463
13210	13.21	6.38378		13210	13.21	5.41319
13220	13.22	6.35382		13220	13.22	5.3694
13230	13.23	6.43586		13230	13.23	5.39155
13240	13.24	6.42475		13240	13.24	5.37183
13250	13.25	6.41847		13250	13.25	5.38461
13260	13.26	6.37305		13260	13.26	5.37542
13270	13.27	6.37095		13270	13.27	5.38612
13280	13.28	6.33087		13280	13.28	5.35945
13290	13.29	6.30639		13290	13.29	5.38053
13300	13.3	6.2981		13300	13.3	5.45262
13310	13.31	6.28058		13310	13.31	5.4653
13320	13.32	6.29256		13320	13.32	5.46106
13330	13.33	6.27612		13330	13.33	5.41745
13340	13.34	6.28926		13340	13.34	5.44524
13350	13.35	6.26899		13350	13.35	5.44696
13360	13.36	6.30219		13360	13.36	5.49453
13370	13.37	6.27312		13370	13.37	5.54784
13380	13.38	6.3049		13380	13.38	5.63413
13390	13.39	6.29451		13390	13.39	5.63319
13400	13.4	6.35305		13400	13.4	5.6388
13410	13.41	6.38449		13410	13.41	5.64577
13420	13.42	6.38607		13420	13.42	5.67753
13430	13.43	6.42032		13430	13.43	5.68826
13440	13.44	6.45501		13440	13.44	5.72569
13450	13.45	6.45913		13450	13.45	5.78784
13460	13.46	6.42744		13460	13.46	5.81679
13470	13.47	6.43052		13470	13.47	5.83515
13480	13.48	6.44016		13480	13.48	5.84157
13490	13.49	6.48068		13490	13.49	5.87597
13500	13.5	6.4785		13500	13.5	5.85184
13510	13.51	6.49567		13510	13.51	5.92604
13520	13.52	6.47059		13520	13.52	5.94886
13530	13.53	6.44582		13530	13.53	5.98467
13540	13.54	6.36939		13540	13.54	5.95613
13550	13.55	6.41508		13550	13.55	6.0194
13560	13.56	6.36225		13560	13.56	6.00273
13570	13.57	6.35319		13570	13.57	5.98745
13580	13.58	6.37666		13580	13.58	6.0224
13590	13.59	6.37936		13590	13.59	6.0412
13600	13.6	6.3495		13600	13.6	6.06001
13610	13.61	6.34049		13610	13.61	6.00794
13620	13.62	6.39167		13620	13.62	6.08299
13630	13.63	6.37246		13630	13.63	6.07446
13640	13.64	6.39214		13640	13.64	6.0853
13650	13.65	6.38208		13650	13.65	6.06327
13660	13.66	6.44193		13660	13.66	6.12917
13670	13.67	6.40411		13670	13.67	6.11486
13680	13.68	6.41408		13680	13.68	6.09
13690	13.69	6.41418		13690	13.69	6.10796
13700	13.7	6.38269		13700	13.7	6.12522
13710	13.71	6.31082		13710	13.71	6.15056
13720	13.72	6.29266		13720	13.72	6.14587
13730	13.73	6.29848		13730	13.73	6.23673
13740	13.74	6.25977		13740	13.74	6.25486
13750	13.75	6.26021		13750	13.75	6.27489
13760	13.76	6.27637		13760	13.76	6.2663
13770	13.77	6.34708		13770	13.77	6.29098
13780	13.78	6.31415		13780	13.78	6.26445
13790	13.79	6.35549		13790	13.79	6.28974
13800	13.8	6.36545		13800	13.8	6.36374
13810	13.81	6.35762		13810	13.81	6.40377
13820	13.82	6.33973		13820	13.82	6.39905
13830	13.83	6.33833		13830	13.83	6.41716
13840	13.84	6.26847		13840	13.84	6.4918
13850	13.85	6.23884		13850	13.85	6.45847
13860	13.86	6.29488		13860	13.86	6.45442
13870	13.87	6.3439		13870	13.87	6.51904
13880	13.88	6.36431		13880	13.88	6.55399
13890	13.89	6.3191		13890	13.89	6.53433
13900	13.9	6.28893		13900	13.9	6.5577
13910	13.91	6.21868		13910	13.91	6.59503
13920	13.92	6.15712		13920	13.92	6.60573
13930	13.93	6.1347		13930	13.93	6.60636
13940	13.94	6.15174		13940	13.94	6.64883
13950	13.95	6.0983		13950	13.95	6.69384
13960	13.96	6.10837		13960	13.96	6.71824
13970	13.97	6.1243		13970	13.97	6.71996
13980	13.98	6.04771		13980	13.98	6.73774
13990	13.99	5.98992		13990	13.99	6.70753
14000	14	5.99192		14000	14	6.71322
14010	14.01	5.99553		14010	14.01	6.74874
14020	14.02	5.95131		14020	14.02	6.7549
14030	14.03	5.93792		14030	14.03	6.74524
14040	14.04	5.93824		14040	14.04	6.79611
14050	14.05	5.84049		14050	14.05	6.84681
14060	14.06	5.72787		14060	14.06	6.8015
14070	14.07	5.733		14070	14.07	6.81832
14080	14.08	5.7482		14080	14.08	6.79828
14090	14.09	5.71425		14090	14.09	6.79479
14100	14.1	5.73913		14100	14.1	6.7387
14110	14.11	5.77649		14110	14.11	6.77302
14120	14.12	5.72496		14120	14.12	6.79319
14130	14.13	5.66572		14130	14.13	6.80716
14140	14.14	5.66775		14140	14.14	6.85207
14150	14.15	5.69253		14150	14.15	6.89752
14160	14.16	5.67775		14160	14.16	6.93059
14170	14.17	5.694		14170	14.17	6.87335
14180	14.18	5.734		14180	14.18	6.90482
14190	14.19	5.70744		14190	14.19	6.89225
14200	14.2	5.65721		14200	14.2	6.88644
14210	14.21	5.66005		14210	14.21	6.87781
14220	14.22	5.66809		14220	14.22	6.94012
14230	14.23	5.66984		14230	14.23	6.9631
14240	14.24	5.67329		14240	14.24	6.94961
14250	14.25	5.67		14250	14.25	6.9774
14260	14.26	5.64933		14260	14.26	6.99526
14270	14.27	5.57883		14270	14.27	7.02392
14280	14.28	5.5318		14280	14.28	7.01785
14290	14.29	5.50301		14290	14.29	7.06383
14300	14.3	5.4926		14300	14.3	7.06257
14310	14.31	5.45442		14310	14.31	7.04001
14320	14.32	5.47168		14320	14.32	6.99307
14330	14.33	5.40587		14330	14.33	6.97671
14340	14.34	5.33373		14340	14.34	6.95374
14350	14.35	5.2775		14350	14.35	6.91757
14360	14.36	5.21264		14360	14.36	6.94162
14370	14.37	5.16833		14370	14.37	6.9659
14380	14.38	5.18889		14380	14.38	6.99059
14390	14.39	5.20666		14390	14.39	6.99572
14400	14.4	5.16111		14400	14.4	7.00957
14410	14.41	5.13231		14410	14.41	7.01961
14420	14.42	5.06758		14420	14.42	7.00459
14430	14.43	5.01411		14430	14.43	6.9881
14440	14.44	4.91769		14440	14.44	6.97107
14450	14.45	4.91658		14450	14.45	6.98458
14460	14.46	4.88905		14460	14.46	6.98515
14470	14.47	4.87476		14470	14.47	6.96725
14480	14.48	4.82904		14480	14.48	6.98614
14490	14.49	4.80545		14490	14.49	7.01001
14500	14.5	4.74029		14500	14.5	7.04021
14510	14.51	4.69608		14510	14.51	7.02719
14520	14.52	4.68255		14520	14.52	7.09096
14530	14.53	4.66753		14530	14.53	7.10353
14540	14.54	4.59645		14540	14.54	7.12163
14550	14.55	4.5244		14550	14.55	7.11617
14560	14.56	4.51207		14560	14.56	7.1364
14570	14.57	4.49869		14570	14.57	7.15651
14580	14.58	4.5147		14580	14.58	7.16225
14590	14.59	4.53225		14590	14.59	7.21311
14600	14.6	4.54767		14600	14.6	7.20412
14610	14.61	4.51695		14610	14.61	7.23308
14620	14.62	4.50168		14620	14.62	7.23273
14630	14.63	4.45475		14630	14.63	7.33038
14640	14.64	4.46246		14640	14.64	7.32388
14650	14.65	4.45053		14650	14.65	7.40925
14660	14.66	4.49009		14660	14.66	7.45713
14670	14.67	4.49697		14670	14.67	7.49083
14680	14.68	4.49949		14680	14.68	7.50545
14690	14.69	4.47691		14690	14.69	7.505
14700	14.7	4.43791		14700	14.7	7.53885
14710	14.71	4.37033		14710	14.71	7.4955
14720	14.72	4.38914		14720	14.72	7.55142
14730	14.73	4.43417		14730	14.73	7.58449
14740	14.74	4.43799		14740	14.74	7.65843
14750	14.75	4.44007		14750	14.75	7.68283
14760	14.76	4.46262		14760	14.76	7.76554
14770	14.77	4.472		14770	14.77	7.81679
14780	14.78	4.40311		14780	14.78	7.81416
14790	14.79	4.4181		14790	14.79	7.82955
14800	14.8	4.43721		14800	14.8	7.89019
14810	14.81	4.45627		14810	14.81	7.90947
14820	14.82	4.43287		14820	14.82	7.85636
14830	14.83	4.47505		14830	14.83	7.89927
14840	14.84	4.41348		14840	14.84	7.91725
14850	14.85	4.37073		14850	14.85	7.87855
14860	14.86	4.33744		14860	14.86	7.90745
14870	14.87	4.34351		14870	14.87	7.99795
14880	14.88	4.33723		14880	14.88	8.02593
14890	14.89	4.32365		14890	14.89	8.03343
14900	14.9	4.30206		14900	14.9	8.08977
14910	14.91	4.27916		14910	14.91	8.08228
14920	14.92	4.25513		14920	14.92	8.0186
14930	14.93	4.16715		14930	14.93	8.03752
14940	14.94	4.16415		14940	14.94	8.09359
14950	14.95	4.09285		14950	14.95	8.1198
14960	14.96	4.08464		14960	14.96	8.0459
14970	14.97	3.99105		14970	14.97	8.11054
14980	14.98	3.94839		14980	14.98	8.12314
14990	14.99	3.8783		14990	14.99	8.1139
15000	15	3.86346		15000	15	8.15107
15010	15.01	3.80508		15010	15.01	8.24346
15020	15.02	3.82529		15020	15.02	8.29774
15030	15.03	3.84388		15030	15.03	8.23289
15040	15.04	3.81972		15040	15.04	8.24327
15050	15.05	3.84854		15050	15.05	8.17785
15060	15.06	3.81132		15060	15.06	8.15478
15070	15.07	3.77591		15070	15.07	8.14729
15080	15.08	3.66141		15080	15.08	8.27092
15090	15.09	3.64208		15090	15.09	8.26948
15100	15.1	3.61038		15100	15.1	8.34132
15110	15.11	3.59848		15110	15.11	8.36904
15120	15.12	3.5171		15120	15.12	8.36044
15130	15.13	3.51854		15130	15.13	8.33054
15140	15.14	3.48247		15140	15.14	8.32081
15150	15.15	3.42515		15150	15.15	8.44944
15160	15.16	3.40295		15160	15.16	8.45346
15170	15.17	3.39634		15170	15.17	8.51323
15180	15.18	3.37858		15180	15.18	8.51719
15190	15.19	3.38049		15190	15.19	8.53352
15200	15.2	3.35696		15200	15.2	8.47196
15210	15.21	3.29231		15210	15.21	8.5294
15220	15.22	3.26163		15220	15.22	8.56708
15230	15.23	3.2116		15230	15.23	8.58787
15240	15.24	3.20839		15240	15.24	8.59509
15250	15.25	3.18044		15250	15.25	8.60867
15260	15.26	3.20606		15260	15.26	8.60123
15270	15.27	3.1786		15270	15.27	8.54162
15280	15.28	3.19603		15280	15.28	8.58862
15290	15.29	3.18296		15290	15.29	8.62584
15300	15.3	3.22317		15300	15.3	8.69424
15310	15.31	3.13045		15310	15.31	8.70588
15320	15.32	3.09613		15320	15.32	8.75605
15330	15.33	3.04985		15330	15.33	8.75743
15340	15.34	3.03391		15340	15.34	8.73107
15350	15.35	2.98963		15350	15.35	8.70386
15360	15.36	2.94527		15360	15.36	8.71701
15370	15.37	2.92773		15370	15.37	8.74197
15380	15.38	2.95824		15380	15.38	8.70304
15390	15.39	2.99198		15390	15.39	8.68113
15400	15.4	2.97917		15400	15.4	8.65591
15410	15.41	3.00416		15410	15.41	8.652
15420	15.42	2.93924		15420	15.42	8.67723
15430	15.43	2.98129		15430	15.43	8.70758
15440	15.44	2.93723		15440	15.44	8.7128
15450	15.45	2.96167		15450	15.45	8.74319
15460	15.46	2.89319		15460	15.46	8.74313
15470	15.47	2.8997		15470	15.47	8.71886
15480	15.48	2.87718		15480	15.48	8.71156
15490	15.49	2.90342		15490	15.49	8.77812
15500	15.5	2.92148		15500	15.5	8.83564
15510	15.51	2.95859		15510	15.51	8.86553
15520	15.52	2.98623		15520	15.52	8.84695
15530	15.53	2.92964		15530	15.53	8.8214
15540	15.54	2.91151		15540	15.54	8.77511
15550	15.55	2.85739		15550	15.55	8.7213
15560	15.56	2.90654		15560	15.56	8.70598
15570	15.57	2.88631		15570	15.57	8.69776
15580	15.58	2.90229		15580	15.58	8.73989
15590	15.59	2.86687		15590	15.59	8.79328
15600	15.6	2.88223		15600	15.6	8.88219
15610	15.61	2.89177		15610	15.61	8.88513
15620	15.62	2.94933		15620	15.62	8.94666
15630	15.63	2.94635		15630	15.63	8.95842
15640	15.64	2.95495		15640	15.64	8.9943
15650	15.65	2.94367		15650	15.65	9.02237
15660	15.66	2.92321		15660	15.66	9.05369
15670	15.67	2.88445		15670	15.67	9.0206
15680	15.68	2.83834		15680	15.68	8.95988
15690	15.69	2.80717		15690	15.69	8.91786
15700	15.7	2.78274		15700	15.7	8.8599
15710	15.71	2.80087		15710	15.71	8.85252
15720	15.72	2.81064		15720	15.72	8.85389
15730	15.73	2.81795		15730	15.73	8.92341
15740	15.74	2.79206		15740	15.74	8.96852
15750	15.75	2.84019		15750	15.75	9.03075
15760	15.76	2.82958		15760	15.76	9.06021
15770	15.77	2.86802		15770	15.77	9.07617
15780	15.78	2.85112		15780	15.78	9.09201
15790	15.79	2.88141		15790	15.79	9.14108
15800	15.8	2.86493		15800	15.8	9.2159
15810	15.81	2.84172		15810	15.81	9.24497
15820	15.82	2.8063		15820	15.82	9.27042
15830	15.83	2.80711		15830	15.83	9.24728
15840	15.84	2.79594		15840	15.84	9.21513
15850	15.85	2.8103		15850	15.85	9.1659
15860	15.86	2.84895		15860	15.86	9.1658
15870	15.87	2.83609		15870	15.87	9.20217
15880	15.88	2.87688		15880	15.88	9.22906
15890	15.89	2.85446		15890	15.89	9.23768
15900	15.9	2.9421		15900	15.9	9.23421
15910	15.91	2.94984		15910	15.91	9.22255
15920	15.92	2.97368		15920	15.92	9.21576
15930	15.93	2.93072		15930	15.93	9.24088
15940	15.94	2.95872		15940	15.94	9.29186
15950	15.95	2.92269		15950	15.95	9.33617
15960	15.96	2.90663		15960	15.96	9.32627
15970	15.97	2.91387		15970	15.97	9.31922
15980	15.98	2.87888		15980	15.98	9.32417
15990	15.99	2.9177		15990	15.99	9.35472
16000	16	2.91309		16000	16	9.35335
16010	16.01	2.92659		16010	16.01	9.41257
16020	16.02	2.88074		16020	16.02	9.41755
16030	16.03	2.9215		16030	16.03	9.40744
16040	16.04	2.92568		16040	16.04	9.38168
16050	16.05	2.94503		16050	16.05	9.37453
16060	16.06	2.90802		16060	16.06	9.3565
16070	16.07	2.99202		16070	16.07	9.34942
16080	16.08	2.9979		16080	16.08	9.37684
16090	16.09	3.03154		16090	16.09	9.35602
16100	16.1	3.08396		16100	16.1	9.33714
16110	16.11	3.11632		16110	16.11	9.27709
16120	16.12	3.08913		16120	16.12	9.3023
16130	16.13	3.12487		16130	16.13	9.31642
16140	16.14	3.15302		16140	16.14	9.40589
16150	16.15	3.10232		16150	16.15	9.45427
16160	16.16	3.06611		16160	16.16	9.48555
16170	16.17	3.06173		16170	16.17	9.48053
16180	16.18	3.06476		16180	16.18	9.44943
16190	16.19	3.02671		16190	16.19	9.45575
16200	16.2	3.07497		16200	16.2	9.42325
16210	16.21	3.09854		16210	16.21	9.45824
16220	16.22	3.13223		16220	16.22	9.44256
16230	16.23	3.11122		16230	16.23	9.46464
16240	16.24	3.13184		16240	16.24	9.40465
16250	16.25	3.07446		16250	16.25	9.36517
16260	16.26	3.06814		16260	16.26	9.29375
16270	16.27	3.03032		16270	16.27	9.27264
16280	16.28	3.0213		16280	16.28	9.31976
16290	16.29	2.98847		16290	16.29	9.38459
16300	16.3	2.97321		16300	16.3	9.48253
16310	16.31	3.02449		16310	16.31	9.50586
16320	16.32	3.02817		16320	16.32	9.48272
16330	16.33	3.03401		16330	16.33	9.43179
16340	16.34	3.01136		16340	16.34	9.44368
16350	16.35	3.05823		16350	16.35	9.4347
16360	16.36	3.02325		16360	16.36	9.48474
16370	16.37	3.10233		16370	16.37	9.46867
16380	16.38	3.09115		16380	16.38	9.4332
16390	16.39	3.09502		16390	16.39	9.38458
16400	16.4	3.00524		16400	16.4	9.31108
16410	16.41	2.99688		16410	16.41	9.28527
16420	16.42	2.95849		16420	16.42	9.27829
16430	16.43	2.96936		16430	16.43	9.24022
16440	16.44	3.02726		16440	16.44	9.20558
16450	16.45	3.07123		16450	16.45	9.19178
16460	16.46	3.12983		16460	16.46	9.15383
16470	16.47	3.05891		16470	16.47	9.12956
16480	16.48	3.08708		16480	16.48	9.08778
16490	16.49	3.02845		16490	16.49	9.11037
16500	16.5	3.00356		16500	16.5	9.12445
16510	16.51	2.91736		16510	16.51	9.15415
16520	16.52	2.94735		16520	16.52	9.11904
16530	16.53	2.95564		16530	16.53	9.10607
16540	16.54	2.93456		16540	16.54	9.04159
16550	16.55	2.88464		16550	16.55	8.99443
16560	16.56	2.87783		16560	16.56	8.93458
16570	16.57	2.87482		16570	16.57	8.84401
16580	16.58	2.89086		16580	16.58	8.78552
16590	16.59	2.95509		16590	16.59	8.74708
16600	16.6	2.94642		16600	16.6	8.76389
16610	16.61	2.94216		16610	16.61	8.74601
16620	16.62	2.89408		16620	16.62	8.7689
16630	16.63	2.91608		16630	16.63	8.74107
16640	16.64	2.89325		16640	16.64	8.74279
16650	16.65	2.917		16650	16.65	8.71861
16660	16.66	2.92753		16660	16.66	8.71875
16670	16.67	2.96226		16670	16.67	8.70688
16680	16.68	2.97332		16680	16.68	8.69054
16690	16.69	3.01046		16690	16.69	8.67504
16700	16.7	3.0158		16700	16.7	8.59746
16710	16.71	3.02816		16710	16.71	8.5308
16720	16.72	2.98669		16720	16.72	8.40318
16730	16.73	2.97894		16730	16.73	8.34927
16740	16.74	2.95978		16740	16.74	8.28479
16750	16.75	2.90311		16750	16.75	8.24306
16760	16.76	2.85909		16760	16.76	8.17254
16770	16.77	2.80065		16770	16.77	8.13723
16780	16.78	2.81927		16780	16.78	8.13873
16790	16.79	2.84247		16790	16.79	8.16909
16800	16.8	2.93383		16800	16.8	8.20236
16810	16.81	2.90897		16810	16.81	8.19996
16820	16.82	2.92519		16820	16.82	8.19
16830	16.83	2.86332		16830	16.83	8.12376
16840	16.84	2.89804		16840	16.84	8.06253
16850	16.85	2.86942		16850	16.85	7.99051
16860	16.86	2.92439		16860	16.86	7.96229
16870	16.87	2.91566		16870	16.87	7.96213
16880	16.88	2.95762		16880	16.88	8.00422
16890	16.89	2.93709		16890	16.89	8.01774
16900	16.9	2.95056		16900	16.9	8.01722
16910	16.91	2.9303		16910	16.91	8.00512
16920	16.92	2.87452		16920	16.92	7.99567
16930	16.93	2.89381		16930	16.93	7.94164
16940	16.94	2.8643		16940	16.94	7.85884
16950	16.95	2.93925		16950	16.95	7.77777
16960	16.96	2.92243		16960	16.96	7.71653
16970	16.97	2.95602		16970	16.97	7.69038
16980	16.98	2.88758		16980	16.98	7.68063
16990	16.99	2.91311		16990	16.99	7.72151
17000	17	2.88429		17000	17	7.72355
17010	17.01	2.94233		17010	17.01	7.77403
17020	17.02	2.95934		17020	17.02	7.83722
17030	17.03	3.00022		17030	17.03	7.9085
17040	17.04	3.01059		17040	17.04	7.91522
17050	17.05	3.01329		17050	17.05	7.87487
17060	17.06	3.06265		17060	17.06	7.78481
17070	17.07	3.06749		17070	17.07	7.71907
17080	17.08	3.08885		17080	17.08	7.66155
17090	17.09	3.09404		17090	17.09	7.62601
17100	17.1	3.18703		17100	17.1	7.6395
17110	17.11	3.19931		17110	17.11	7.64369
17120	17.12	3.23593		17120	17.12	7.66885
17130	17.13	3.20523		17130	17.13	7.69181
17140	17.14	3.22296		17140	17.14	7.72485
17150	17.15	3.2016		17150	17.15	7.72311
17160	17.16	3.19182		17160	17.16	7.79439
17170	17.17	3.22221		17170	17.17	7.83082
17180	17.18	3.26749		17180	17.18	7.84403
17190	17.19	3.31133		17190	17.19	7.76267
17200	17.2	3.37348		17200	17.2	7.6588
17210	17.21	3.43937		17210	17.21	7.60307
17220	17.22	3.46164		17220	17.22	7.57463
17230	17.23	3.48556		17230	17.23	7.59411
17240	17.24	3.51897		17240	17.24	7.61333
17250	17.25	3.55772		17250	17.25	7.64363
17260	17.26	3.61301		17260	17.26	7.6297
17270	17.27	3.66487		17270	17.27	7.67263
17280	17.28	3.69128		17280	17.28	7.69114
17290	17.29	3.72601		17290	17.29	7.73734
17300	17.3	3.74487		17300	17.3	7.75137
17310	17.31	3.77026		17310	17.31	7.78408
17320	17.32	3.74752		17320	17.32	7.79694
17330	17.33	3.77807		17330	17.33	7.77684
17340	17.34	3.83356		17340	17.34	7.73273
17350	17.35	3.89146		17350	17.35	7.68619
17360	17.36	3.89708		17360	17.36	7.67158
17370	17.37	3.93535		17370	17.37	7.67575
17380	17.38	3.91545		17380	17.38	7.71313
17390	17.39	3.93249		17390	17.39	7.74547
17400	17.4	3.9724		17400	17.4	7.79928
17410	17.41	4.04565		17410	17.41	7.85912
17420	17.42	4.07597		17420	17.42	7.9456
17430	17.43	4.09973		17430	17.43	7.97781
17440	17.44	4.13102		17440	17.44	7.99356
17450	17.45	4.14186		17450	17.45	7.98564
17460	17.46	4.16596		17460	17.46	8.007
17470	17.47	4.16598		17470	17.47	7.98822
17480	17.48	4.21752		17480	17.48	7.9753
17490	17.49	4.16013		17490	17.49	7.91547
17500	17.5	4.15652		17500	17.5	7.88783
17510	17.51	4.12837		17510	17.51	7.90593
17520	17.52	4.13747		17520	17.52	7.91929
17530	17.53	4.06987		17530	17.53	7.93297
17540	17.54	4.11337		17540	17.54	7.90403
17550	17.55	4.16508		17550	17.55	7.89152
17560	17.56	4.17446		17560	17.56	7.86229
17570	17.57	4.13475		17570	17.57	7.89152
17580	17.58	4.1347		17580	17.58	7.84384
17590	17.59	4.11431		17590	17.59	7.85403
17600	17.6	4.10534		17600	17.6	7.8526
17610	17.61	4.16215		17610	17.61	7.89781
17620	17.62	4.22306		17620	17.62	7.93338
17630	17.63	4.28026		17630	17.63	7.94007
17640	17.64	4.28436		17640	17.64	7.99188
17650	17.65	4.28353		17650	17.65	8.02145
17660	17.66	4.22326		17660	17.66	8.0903
17670	17.67	4.19886		17670	17.67	8.06663
17680	17.68	4.20118		17680	17.68	8.06059
17690	17.69	4.24074		17690	17.69	8.00121
17700	17.7	4.22314		17700	17.7	7.99387
17710	17.71	4.23316		17710	17.71	8.00179
17720	17.72	4.18509		17720	17.72	7.99259
17730	17.73	4.0962		17730	17.73	7.92929
17740	17.74	4.01068		17740	17.74	7.83315
17750	17.75	4.00792		17750	17.75	7.80184
17760	17.76	4.04144		17760	17.76	7.77652
17770	17.77	4.10094		17770	17.77	7.79508
17780	17.78	4.09734		17780	17.78	7.77086
17790	17.79	4.04317		17790	17.79	7.75033
17800	17.8	4.00745		17800	17.8	7.74054
17810	17.81	3.98831		17810	17.81	7.8027
17820	17.82	4.02025		17820	17.82	7.84764
17830	17.83	4.04376		17830	17.83	7.85787
17840	17.84	4.05001		17840	17.84	7.87454
17850	17.85	3.99808		17850	17.85	7.88457
17860	17.86	3.93087		17860	17.86	7.87417
17870	17.87	3.86637		17870	17.87	7.85026
17880	17.88	3.85878		17880	17.88	7.79641
17890	17.89	3.8301		17890	17.89	7.74258
17900	17.9	3.83304		17900	17.9	7.70334
17910	17.91	3.84383		17910	17.91	7.71416
17920	17.92	3.85632		17920	17.92	7.7324
17930	17.93	3.84684		17930	17.93	7.71923
17940	17.94	3.8347		17940	17.94	7.73101
17950	17.95	3.77857		17950	17.95	7.76781
17960	17.96	3.72191		17960	17.96	7.80399
17970	17.97	3.65976		17970	17.97	7.75061
17980	17.98	3.63678		17980	17.98	7.74918
17990	17.99	3.64791		17990	17.99	7.76353
18000	18	3.60943		18000	18	7.78679
18010	18.01	3.58864		18010	18.01	7.76098
18020	18.02	3.57917		18020	18.02	7.76445
18030	18.03	3.54704		18030	18.03	7.74242
18040	18.04	3.54774		18040	18.04	7.72835
18050	18.05	3.56948		18050	18.05	7.74911
18060	18.06	3.56615		18060	18.06	7.76635
18070	18.07	3.57598		18070	18.07	7.82505
18080	18.08	3.57104		18080	18.08	7.83163
18090	18.09	3.5716		18090	18.09	7.84427
18100	18.1	3.54653		18100	18.1	7.82072
18110	18.11	3.5616		18110	18.11	7.84362
18120	18.12	3.57675		18120	18.12	7.82289
18130	18.13	3.58999		18130	18.13	7.81112
18140	18.14	3.58717		18140	18.14	7.79784
18150	18.15	3.6183		18150	18.15	7.76559
18160	18.16	3.5761		18160	18.16	7.73723
18170	18.17	3.56869		18170	18.17	7.66926
18180	18.18	3.63174		18180	18.18	7.65446
18190	18.19	3.67363		18190	18.19	7.64083
18200	18.2	3.65648		18200	18.2	7.71146
18210	18.21	3.66528		18210	18.21	7.77924
18220	18.22	3.63001		18220	18.22	7.86045
18230	18.23	3.60123		18230	18.23	7.84623
18240	18.24	3.62724		18240	18.24	7.80733
18250	18.25	3.6588		18250	18.25	7.79992
18260	18.26	3.71663		18260	18.26	7.86355
18270	18.27	3.6711		18270	18.27	7.92411
18280	18.28	3.68085		18280	18.28	7.9399
18290	18.29	3.68607		18290	18.29	7.98917
18300	18.3	3.67654		18300	18.3	7.92959
18310	18.31	3.63095		18310	18.31	7.85182
18320	18.32	3.64896		18320	18.32	7.75844
18330	18.33	3.60649		18330	18.33	7.77696
18340	18.34	3.61327		18340	18.34	7.78909
18350	18.35	3.64313		18350	18.35	7.80246
18360	18.36	3.65715		18360	18.36	7.82338
18370	18.37	3.64135		18370	18.37	7.84301
18380	18.38	3.58438		18380	18.38	7.82301
18390	18.39	3.57067		18390	18.39	7.80537
18400	18.4	3.56727		18400	18.4	7.84757
18410	18.41	3.58564		18410	18.41	7.90033
18420	18.42	3.60358		18420	18.42	7.91699
18430	18.43	3.66823		18430	18.43	7.92189
18440	18.44	3.65502		18440	18.44	7.93331
18450	18.45	3.70242		18450	18.45	7.925
18460	18.46	3.71002		18460	18.46	7.93948
18470	18.47	3.71428		18470	18.47	7.93303
18480	18.48	3.6625		18480	18.48	7.94036
18490	18.49	3.60855		18490	18.49	7.92687
18500	18.5	3.61077		18500	18.5	7.97858
18510	18.51	3.66282		18510	18.51	8.00092
18520	18.52	3.66952		18520	18.52	7.98723
18530	18.53	3.64435		18530	18.53	7.92002
18540	18.54	3.62098		18540	18.54	7.88663
18550	18.55	3.58686		18550	18.55	7.91537
18560	18.56	3.59635		18560	18.56	7.97683
18570	18.57	3.61147		18570	18.57	8.02369
18580	18.58	3.64913		18580	18.58	8.00463
18590	18.59	3.67644		18590	18.59	7.99884
18600	18.6	3.65481		18600	18.6	8.00026
18610	18.61	3.62935		18610	18.61	8.03209
18620	18.62	3.64382		18620	18.62	8.02451
18630	18.63	3.60082		18630	18.63	8.05584
18640	18.64	3.61631		18640	18.64	8.09276
18650	18.65	3.65501		18650	18.65	8.16745
18660	18.66	3.70774		18660	18.66	8.1763
18670	18.67	3.73057		18670	18.67	8.15714
18680	18.68	3.74298		18680	18.68	8.13372
18690	18.69	3.71829		18690	18.69	8.09856
18700	18.7	3.71873		18700	18.7	8.10817
18710	18.71	3.72671		18710	18.71	8.08932
18720	18.72	3.79333		18720	18.72	8.04679
18730	18.73	3.85783		18730	18.73	7.97306
18740	18.74	3.80724		18740	18.74	8.0038
18750	18.75	3.73795		18750	18.75	8.02671
18760	18.76	3.65805		18760	18.76	8.04119
18770	18.77	3.61354		18770	18.77	7.98521
18780	18.78	3.57116		18780	18.78	7.97582
18790	18.79	3.59124		18790	18.79	8.01572
18800	18.8	3.61287		18800	18.8	8.07534
18810	18.81	3.66092		18810	18.81	8.14045
18820	18.82	3.67086		18820	18.82	8.12928
18830	18.83	3.68371		18830	18.83	8.10534
18840	18.84	3.64938		18840	18.84	8.10463
18850	18.85	3.60394		18850	18.85	8.16663
18860	18.86	3.63063		18860	18.86	8.15763
18870	18.87	3.64182		18870	18.87	8.17509
18880	18.88	3.65576		18880	18.88	8.15981
18890	18.89	3.63581		18890	18.89	8.18187
18900	18.9	3.5994		18900	18.9	8.17514
18910	18.91	3.56202		18910	18.91	8.13701
18920	18.92	3.58209		18920	18.92	8.06854
18930	18.93	3.60373		18930	18.93	8.04152
18940	18.94	3.63038		18940	18.94	8.07902
18950	18.95	3.63101		18950	18.95	8.11566
18960	18.96	3.65901		18960	18.96	8.11758
18970	18.97	3.67196		18970	18.97	8.03785
18980	18.98	3.65906		18980	18.98	8.01804
18990	18.99	3.71498		18990	18.99	8.02274
19000	19	3.75589		19000	19	8.06523
19010	19.01	3.76412		19010	19.01	8.07767
19020	19.02	3.75099		19020	19.02	8.12874
19030	19.03	3.78832		19030	19.03	8.12447
19040	19.04	3.80879		19040	19.04	8.13209
19050	19.05	3.79657		19050	19.05	8.13474
19060	19.06	3.80703		19060	19.06	8.13564
19070	19.07	3.80541		19070	19.07	8.09343
19080	19.08	3.84037		19080	19.08	8.10181
19090	19.09	3.82335		19090	19.09	8.19112
19100	19.1	3.85248		19100	19.1	8.20925
19110	19.11	3.82714		19110	19.11	8.21214
19120	19.12	3.79195		19120	19.12	8.17351
19130	19.13	3.79053		19130	19.13	8.16772
19140	19.14	3.82324		19140	19.14	8.13358
19150	19.15	3.88472		19150	19.15	8.14966
19160	19.16	3.83491		19160	19.16	8.15362
19170	19.17	3.81142		19170	19.17	8.18047
19180	19.18	3.79184		19180	19.18	8.1981
19190	19.19	3.81258		19190	19.19	8.23896
19200	19.2	3.79724		19200	19.2	8.23722
19210	19.21	3.86712		19210	19.21	8.17912
19220	19.22	3.86661		19220	19.22	8.16287
19230	19.23	3.86703		19230	19.23	8.15356
19240	19.24	3.89223		19240	19.24	8.21357
19250	19.25	3.94348		19250	19.25	8.19163
19260	19.26	3.93933		19260	19.26	8.23204
19270	19.27	3.9019		19270	19.27	8.23009
19280	19.28	3.91152		19280	19.28	8.30322
19290	19.29	3.8917		19290	19.29	8.34722
19300	19.3	3.89131		19300	19.3	8.41794
19310	19.31	3.88751		19310	19.31	8.46641
19320	19.32	3.93057		19320	19.32	8.43211
19330	19.33	3.89117		19330	19.33	8.42272
19340	19.34	3.92773		19340	19.34	8.37087
19350	19.35	3.94266		19350	19.35	8.37087
19360	19.36	3.96877		19360	19.36	8.33784
19370	19.37	3.95427		19370	19.37	8.4282
19380	19.38	3.93006		19380	19.38	8.45297
19390	19.39	3.90782		19390	19.39	8.50737
19400	19.4	3.91522		19400	19.4	8.50424
19410	19.41	3.91491		19410	19.41	8.50751
19420	19.42	3.90435		19420	19.42	8.45792
19430	19.43	3.87923		19430	19.43	8.45837
19440	19.44	3.86139		19440	19.44	8.51877
19450	19.45	3.9327		19450	19.45	8.50815
19460	19.46	3.96296		19460	19.46	8.50776
19470	19.47	4.00774		19470	19.47	8.48622
19480	19.48	4.02966		19480	19.48	8.55055
19490	19.49	4.0617		19490	19.49	8.48622
19500	19.5	4.04514		19500	19.5	8.48384
19510	19.51	4.03833		19510	19.51	8.47526
19520	19.52	4.02644		19520	19.52	8.53342
19530	19.53	4.10475		19530	19.53	8.51903
19540	19.54	4.14343		19540	19.54	8.55921
19550	19.55	4.21581		19550	19.55	8.56545
19560	19.56	4.28166		19560	19.56	8.48633
19570	19.57	4.29014		19570	19.57	8.38181
19580	19.58	4.27846		19580	19.58	8.35005
19590	19.59	4.30479		19590	19.59	8.39158
19600	19.6	4.33871		19600	19.6	8.37707
19610	19.61	4.34934		19610	19.61	8.42907
19620	19.62	4.3606		19620	19.62	8.46346
19630	19.63	4.31819		19630	19.63	8.50777
19640	19.64	4.30566		19640	19.64	8.41038
19650	19.65	4.30226		19650	19.65	8.39759
19660	19.66	4.32237		19660	19.66	8.35243
19670	19.67	4.42668		19670	19.67	8.31165
19680	19.68	4.46102		19680	19.68	8.25286
19690	19.69	4.43826		19690	19.69	8.30149
19700	19.7	4.42493		19700	19.7	8.29613
19710	19.71	4.4092		19710	19.71	8.23935
19720	19.72	4.37846		19720	19.72	8.22783
19730	19.73	4.35179		19730	19.73	8.25079
19740	19.74	4.37638		19740	19.74	8.27125
19750	19.75	4.44241		19750	19.75	8.2131
19760	19.76	4.47577		19760	19.76	8.23916
19770	19.77	4.46199		19770	19.77	8.18405
19780	19.78	4.48994		19780	19.78	8.19028
19790	19.79	4.51836		19790	19.79	8.14816
19800	19.8	4.53693		19800	19.8	8.1568
19810	19.81	4.55285		19810	19.81	8.09811
19820	19.82	4.57512		19820	19.82	8.0737
19830	19.83	4.60243		19830	19.83	8.03888
19840	19.84	4.62404		19840	19.84	8.00614
19850	19.85	4.62461		19850	19.85	7.96449
19860	19.86	4.64951		19860	19.86	7.93265
19870	19.87	4.70489		19870	19.87	7.94641
19880	19.88	4.69201		19880	19.88	7.9071
19890	19.89	4.7052		19890	19.89	7.92679
19900	19.9	4.71089		19900	19.9	7.89349
19910	19.91	4.70663		19910	19.91	7.86059
19920	19.92	4.69387		19920	19.92	7.74589
19930	19.93	4.70123		19930	19.93	7.72667
19940	19.94	4.71752		19940	19.94	7.66655
19950	19.95	4.72554		19950	19.95	7.62322
19960	19.96	4.73144		19960	19.96	7.56652
19970	19.97	4.75387		19970	19.97	7.5244
19980	19.98	4.76168		19980	19.98	7.50822
[truncated: 8,003 more rows]
